# Supplementary material for: The mutational landscape of human olfactory G protein-coupled receptors
Source: BMC Biol. 2021 Feb 5;19:21. doi: 10.1186/s12915-021-00962-0 (PMC7866472; doi:10.1186/s12915-021-00962-0)
Supplement: Supplementary file 4 — Additional file 4. The human OR mutation database table. The mutation data table is available at the human Olfactory Receptor Mutation database (hORMdb) website and contains information of 119,069 natural human OR nucleotide variants extracted from gnomAD v2 and annotated with genomic and structural information as described in the main text (resumed in the diagram of Fig. 1). A total of 78 descriptors were associated with each of the natural variants generating a total of 9,287,382 data points. More information about the data types at each column can be found at the HELP panel on the hORMdb web application. [file 12915_2021_962_MOESM4_ESM.xlsx]

## Sheet: Hoja1
	Gene	UniProt	Ensmbl	Variant_Reference	rsID	Data_Source	Family	Chromosome	Position	Original_DNA	Changed_DNA	Transcript_Consequence	Point_Mutation	Protein_Consequence	Mutation_Impact	Sequence_position	Alignment_position	Original_aa	Changed_aa	Role	Domain	Ballesteros	Affect_FC	Affect_BC	Matrix_score	Allele_Count	Allele_Number	Hemizygote_Count	Homozygote_Count	Allele_Frequency	Affect_African	Allele_Count_African	Allele_Number_African	Homozygote_Count_African	Hemizygote_Count_African	African_Frequency	Affect_Ashkenazi_Jewish	Allele_Count_Ashkenazi_Jewish	Allele_Number_Ashkenazi_Jewish	Homozygote_Count_Ashkenazi_Jewish	Hemizygote_Count_Ashkenazi_Jewish	Ashkenazi_Jewish_Frequency	Affect_East_Asian	Allele_Count_East_Asian	Allele_Number_East_Asian	Homozygote_Count_East_Asian	Hemizygote_Count_East_Asian	East_Asian_Frequency	Affect_South_Asian
1	OR4P4	Q8NGL7	ENSG00000181927	11-55405838-A-G	rs780985505	Exomes	4	11	55405838	A	G	c.5A>G	Transition	p.Glu2Gly	missense_variant	2	53	E	G	Nt	N-term	NA	No	No	1	2	177610	0	0	1.12606e+08	No	0	15456	0	0	0	No	0	4754	0	0	0	No	0	14276	0	0	0	Yes
2	OR4P4	Q8NGL7	ENSG00000181927	11-55405839-A-T	rs1351945195	Exomes	4	11	55405839	A	T	c.6A>T	Transversion	p.Glu2Asp	missense_variant	2	53	E	D	Nt	N-term	NA	No	No	5	1	177558	0	0	5.63196e+08	No	0	15458	0	0	0	No	0	4754	0	0	0	No	0	14250	0	0	0	No
3	OR4P4	Q8NGL7	ENSG00000181927	11-55405844-G-A	rs747920959	Exomes	4	11	55405844	G	A	c.11G>A	Transition	p.Ser4Asn	missense_variant	4	55	S	N	Nt	N-term	NA	No	No	0	2	179882	0	0	1.11184e+08	No	0	15496	0	0	0	No	0	4978	0	0	0	No	0	14314	0	0	0	No
4	OR4P4	Q8NGL7	ENSG00000181927	11-55405849-A-G	rs746699316	Exomes	4	11	55405849	A	G	c.16A>G	Transition	p.Asn6Asp	missense_variant	6	57	N	D	Nt	N-term	NA	No	No	2	3	184172	0	1	1.62891e+09	No	0	15582	0	0	0	No	0	5298	0	0	0	No	0	14454	0	0	0	No
5	OR4P4	Q8NGL7	ENSG00000181927	11-55405853-G-A	rs777654007	Exomes	4	11	55405853	G	A	c.20G>A	Transition	p.Ser7Asn	missense_variant	7	58	S	N	Nt	N-term	NA	No	No	0	3	185820	0	1	1.61447e+09	No	0	15608	0	0	0	No	0	5424	0	0	0	No	0	14490	0	0	0	Yes
6	OR4P4	Q8NGL7	ENSG00000181927	11-55405854-C-T	rs749269138	Exomes	4	11	55405854	C	T	c.21C>T	Transition	c.21C>T(p.=)	synonymous_variant	7	58	S	S	Nt	N-term	NA	No	No	0	4	186230	0	0	2.14788e+09	No	0	15618	0	0	0	No	0	5466	0	0	0	No	0	14498	0	0	0	No
7	OR4P4	Q8NGL7	ENSG00000181927	11-55405855-A-G	rs770410713	Exomes	4	11	55405855	A	G	c.22A>G	Transition	p.Thr8Ala	missense_variant	8	65	T	A	Nt	N-term	NA	No	No	1	4	187300	0	1	2.13561e+09	No	0	15634	0	0	0	No	0	5566	0	0	0	No	0	14526	0	0	0	No
8	OR4P4	Q8NGL7	ENSG00000181927	11-55405856-CT-C	rs1344291665	Exomes	4	11	55405856	CT	C	c.26delT	Deletion	p.Leu9CysfsTer35	frameshift_variant	9	66	L	C	Nt	N-term	NA	No	No	-1	1	187568	0	0	5.3314e+08	No	0	15638	0	0	0	No	0	5594	0	0	0	No	0	14520	0	0	0	No
9	OR4P4	Q8NGL7	ENSG00000181927	11-55405862-T-C	rs371406552	Exomes,Genomes	4	11	55405862	T	C	c.29T>C	Transition	p.Phe10Ser	missense_variant	10	67	F	S	Nt	N-term	NA	No	No	-1	5	221210	0	1	2.2603e+09	Yes	5	24034	1	0	0.000208038611966381	No	0	6342	0	0	0	No	0	15902	0	0	0	No
10	OR4P4	Q8NGL7	ENSG00000181927	11-55405870-T-C	rs1183191199	Exomes	4	11	55405870	T	C	c.37T>C	Transition	c.37T>C(p.=)	synonymous_variant	13	70	L	L	Nt	N-term	NA	No	No	0	1	201448	0	0	4.96406e+08	No	0	15814	0	0	0	No	0	6834	0	0	0	No	0	14944	0	0	0	No
11	OR4P4	Q8NGL7	ENSG00000181927	11-55405872-G-T	rs1251499996	Exomes	4	11	55405872	G	T	c.39G>T	Transversion	p.Leu13Phe	missense_variant	13	70	L	F	Nt	N-term	NA	No	No	0	1	201868	0	0	4.95373e+08	No	0	15822	0	0	0	No	0	6886	0	0	0	Yes	1	14936	0	0	6.69523e+09	No
12	OR4P4	Q8NGL7	ENSG00000181927	11-55405873-G-A	rs745457184	Exomes	4	11	55405873	G	A	c.40G>A	Transition	p.Gly14Arg	missense_variant	14	71	G	R	Nt	N-term	NA	No	No	-1	2	202316	0	0	9.88553e+08	No	0	15816	0	0	0	No	0	6916	0	0	0	Yes	1	14954	0	0	6.68717e+09	Yes
13	OR4P4	Q8NGL7	ENSG00000181927	11-55405874-G-T	rs771635563	Exomes	4	11	55405874	G	T	c.41G>T	Transversion	p.Gly14Val	missense_variant	14	71	G	V	Nt	N-term	NA	No	No	-1	2	202586	0	1	9.87235e+08	No	0	15830	0	0	0	No	0	6962	0	0	0	No	0	14948	0	0	0	No
14	OR4P4	Q8NGL7	ENSG00000181927	11-55405879-T-C	rs373680616	Exomes	4	11	55405879	T	C	c.46T>C	Transition	p.Ser16Pro	missense_variant	16	73	S	P	Nt	N-term	NA	No	No	0	4	204286	0	0	1.95804e+09	No	0	15838	0	0	0	No	0	7170	0	0	0	No	0	14934	0	0	0	No
15	OR4P4	Q8NGL7	ENSG00000181927	11-55405893-C-T	rs368144463	Exomes	4	11	55405893	C	T	c.60C>T	Transition	c.60C>T(p.=)	synonymous_variant	20	78	N	N	TM	TM1	1.30	No	No	0	3	208666	0	1	1.4377e+09	No	0	15868	0	0	0	Yes	1	7726	0	0	0.000129433083096039	No	0	14970	0	0	0	No
16	OR4P4	Q8NGL7	ENSG00000181927	11-55405895-T-C	rs770332609	Exomes	4	11	55405895	T	C	c.62T>C	Transition	p.Ile21Thr	missense_variant	21	79	I	T	TM	TM1	1.31	No	No	0	1	209688	0	0	4.76899e+08	No	0	15894	0	0	0	No	0	7832	0	0	0	No	0	14998	0	0	0	No
17	OR4P4	Q8NGL7	ENSG00000181927	11-55405896-T-C	rs1429946847	Exomes	4	11	55405896	T	C	c.63T>C	Transition	c.63T>C(p.=)	synonymous_variant	21	79	I	I	TM	TM1	1.31	No	No	0	3	209850	0	1	1.42959e+09	No	0	15892	0	0	0	No	0	7844	0	0	0	No	0	14978	0	0	0	No
18	OR4P4	Q8NGL7	ENSG00000181927	11-55405896-T-G	rs1429946847	Exomes	4	11	55405896	T	G	c.63T>G	Transversion	p.Ile21Met	missense_variant	21	79	I	M	TM	TM1	1.31	No	No	1	1	209850	0	0	4.76531e+08	No	0	15892	0	0	0	No	0	7844	0	0	0	No	0	14978	0	0	0	No
19	OR4P4	Q8NGL7	ENSG00000181927	11-55405907-G-A	rs773843462	Exomes	4	11	55405907	G	A	c.74G>A	Transition	p.Cys25Tyr	missense_variant	25	83	C	Y	BC	TM1	1.35	No	Yes	-1	2	219832	0	1	9.09786e+06	No	0	15980	0	0	0	No	0	8632	0	0	0	No	0	15340	0	0	0	No
20	OR4P4	Q8NGL7	ENSG00000181927	11-55405908-C-T	rs1190396303	Genomes	4	11	55405908	C	T	c.75C>T	Transition	c.75C>T(p.=)	synonymous_variant	25	83	C	C	BC	TM1	1.35	No	Yes	0	2	28244	0	1	7.08115e+09	No	0	8322	0	0	0	No	0	264	0	0	0	No	0	1244	0	0	0	No
21	OR4P4	Q8NGL7	ENSG00000181927	11-55405912-G-GT	rs763622170	Exomes	4	11	55405912	G	GT	c.80dupT	Insertion	p.Leu28IlefsTer55	frameshift_variant	28	86	L	I	TM	TM1	1.38	No	No	1	1	222138	0	0	4.50171e+08	No	0	15988	0	0	0	No	0	8834	0	0	0	No	0	15418	0	0	0	Yes
22	OR4P4	Q8NGL7	ENSG00000181927	11-55405912-G-A	rs763622170	Exomes	4	11	55405912	G	A	c.79G>A	Transition	p.Val27Ile	missense_variant	27	85	V	I	TM	TM1	1.37	No	No	1	1	222138	0	0	4.50171e+08	No	0	15988	0	0	0	No	0	8834	0	0	0	No	0	15418	0	0	0	No
23	OR4P4	Q8NGL7	ENSG00000181927	11-55405915-T-C	rs770703939	Exomes	4	11	55405915	T	C	c.82T>C	Transition	c.82T>C(p.=)	synonymous_variant	28	86	L	L	TM	TM1	1.38	No	No	0	5	223190	0	2	2.24024e+09	No	0	15992	0	0	0	No	0	8924	0	0	0	No	0	15460	0	0	0	No
24	OR4P4	Q8NGL7	ENSG00000181927	11-55405923-G-A	rs1231045854	Exomes	4	11	55405923	G	A	c.90G>A	Transition	c.90G>A(p.=)	synonymous_variant	30	88	L	L	TM	TM1	1.40	No	No	0	2	223938	0	1	8.93104e+08	No	0	15980	0	0	0	No	0	9028	0	0	0	No	0	15430	0	0	0	No
25	OR4P4	Q8NGL7	ENSG00000181927	11-55405929-C-T	rs1278227717	Exomes	4	11	55405929	C	T	c.96C>T	Transition	c.96C>T(p.=)	synonymous_variant	32	90	C	C	TM	TM1	1.42	No	No	0	1	225600	0	0	4.43262e+08	No	0	15998	0	0	0	No	0	9150	0	0	0	No	0	15530	0	0	0	No
26	OR4P4	Q8NGL7	ENSG00000181927	11-55405932-C-G	rs1344449915	Exomes	4	11	55405932	C	G	c.99C>G	Transversion	p.Tyr33Ter	stop_gained	33	91	Y	STOP	TM	TM1	1.43	No	No	-	2	226294	0	0	8.83806e+08	No	0	16008	0	0	0	No	0	9192	0	0	0	Yes	2	15572	0	0	0.000128435653737478	No
27	OR4P4	Q8NGL7	ENSG00000181927	11-55405933-A-G	rs759758809	Exomes	4	11	55405933	A	G	c.100A>G	Transition	p.Ile34Val	missense_variant	34	92	I	V	TM	TM1	1.44	No	No	1	1	226328	0	0	4.41837e+08	No	0	16004	0	0	0	No	0	9202	0	0	0	No	0	15568	0	0	0	No
28	OR4P4	Q8NGL7	ENSG00000181927	11-55405936-G-A	rs767667491	Exomes	4	11	55405936	G	A	c.103G>A	Transition	p.Ala35Thr	missense_variant	35	93	A	T	TM	TM1	1.45	No	No	1	2	226598	0	1	8.8262e+08	No	0	16012	0	0	0	No	0	9240	0	0	0	No	0	15554	0	0	0	No
29	OR4P4	Q8NGL7	ENSG00000181927	11-55405937-C-T	rs371576683	Exomes	4	11	55405937	C	T	c.104C>T	Transition	p.Ala35Val	missense_variant	35	93	A	V	TM	TM1	1.45	No	No	0	64	226678	0	14	0.000282338824235259	No	0	16014	0	0	0	No	0	9242	0	0	0	Yes	3	15570	1	0	0.000192678227360308	Yes
30	OR4P4	Q8NGL7	ENSG00000181927	11-55405943-G-A	rs1159939517	Genomes	4	11	55405943	G	A	c.110G>A	Transition	p.Trp37Ter	stop_gained	37	95	W	STOP	TM	TM1	1.47	No	No	-	1	28148	0	0	3.55265e+09	Yes	1	8312	0	0	0.000120307988450433	No	0	262	0	0	0	No	0	1224	0	0	0	No
31	OR4P4	Q8NGL7	ENSG00000181927	11-55405944-G-T	rs755877999	Exomes	4	11	55405944	G	T	c.111G>T	Transversion	p.Trp37Cys	missense_variant	37	95	W	C	TM	TM1	1.47	No	No	-1	2	226946	0	1	8.81267e+08	No	0	16016	0	0	0	No	0	9276	0	0	0	No	0	15564	0	0	0	No
32	OR4P4	Q8NGL7	ENSG00000181927	11-55405946-T-C	rs777599029	Exomes	4	11	55405946	T	C	c.113T>C	Transition	p.Met38Thr	missense_variant	38	96	M	T	TM	TM1	1.48	No	No	0	1	227014	0	0	4.40501e+08	No	0	16016	0	0	0	No	0	9270	0	0	0	No	0	15572	0	0	0	No
33	OR4P4	Q8NGL7	ENSG00000181927	11-55405947-G-A	rs1433062437	Genomes	4	11	55405947	G	A	c.114G>A	Transition	p.Met38Ile	missense_variant	38	96	M	I	TM	TM1	1.48	No	No	1	1	28176	0	0	3.54912e+09	No	0	8316	0	0	0	No	0	258	0	0	0	No	0	1240	0	0	0	No
34	OR4P4	Q8NGL7	ENSG00000181927	11-55405949-G-A	rs1192342728	Exomes	4	11	55405949	G	A	c.116G>A	Transition	p.Gly39Glu	missense_variant	39	97	G	E	FC	TM1	1.49	Yes	No	1	1	227246	0	0	4.40052e+07	No	0	16016	0	0	0	No	0	9280	0	0	0	No	0	15578	0	0	0	No
35	OR4P4	Q8NGL7	ENSG00000181927	11-55405957-C-A	rs573166732	Exomes	4	11	55405957	C	A	c.124C>A	Transversion	p.Leu42Ile	missense_variant	42	100	L	I	TM	TM1	1.52	No	No	1	1	227528	0	0	4.39506e+08	No	0	16022	0	0	0	No	0	9308	0	0	0	No	0	15598	0	0	0	No
36	OR4P4	Q8NGL7	ENSG00000181927	11-55405962-A-G	rs757191509	Exomes	4	11	55405962	A	G	c.129A>G	Transition	p.Ile43Met	missense_variant	43	101	I	M	TM	TM1	1.53	No	No	1	11	227698	0	5	4.83096e+09	No	0	16022	0	0	0	No	0	9326	0	0	0	Yes	11	15620	5	0	0.000704225352112676	No
37	OR4P4	Q8NGL7	ENSG00000181927	11-55405964-T-C	rs778428622	Exomes	4	11	55405964	T	C	c.131T>C	Transition	p.Met44Thr	missense_variant	44	102	M	T	TM	TM1	1.54	No	No	0	2	227878	0	0	8.77663e+08	No	0	16022	0	0	0	No	0	9332	0	0	0	Yes	2	15626	0	0	0.000127991808524254	No
38	OR4P4	Q8NGL7	ENSG00000181927	11-55405966-A-T	rs138057898	Exomes,Genomes	4	11	55405966	A	T	c.133A>T	Transversion	p.Ile45Phe	missense_variant	45	103	I	F	TM	TM1	1.55	No	No	0	6	255936	0	2	2.34434e+07	Yes	6	24314	2	0	0.000246771407419594	No	0	9570	0	0	0	No	0	16854	0	0	0	No
39	OR4P4	Q8NGL7	ENSG00000181927	11-55405968-T-G	rs1459154735	Exomes	4	11	55405968	T	G	c.135T>G	Transversion	p.Ile45Met	missense_variant	45	103	I	M	TM	TM1	1.55	No	No	1	3	227584	0	1	1.31819e+09	No	0	16012	0	0	0	No	0	9306	0	0	0	No	0	15608	0	0	0	No
40	OR4P4	Q8NGL7	ENSG00000181927	11-55405969-T-G	rs199505410	Exomes,Genomes	4	11	55405969	T	G	c.136T>G	Transversion	p.Ser46Ala	missense_variant	46	104	S	A	TM	TM1	1.56	No	No	1	148	255918	0	37	0.00057831023999875	No	0	24346	0	0	0	No	0	9576	0	0	0	No	0	16876	0	0	0	No
41	OR4P4	Q8NGL7	ENSG00000181927	11-55405974-C-G	rs1449923741	Genomes	4	11	55405974	C	G	c.141C>G	Transversion	p.Ile47Met	missense_variant	47	105	I	M	TM	TM1	1.57	No	No	1	2	28262	0	0	7.07664e+09	Yes	2	8330	0	0	0.000240096038415366	No	0	260	0	0	0	No	0	1258	0	0	0	No
42	OR4P4	Q8NGL7	ENSG00000181927	11-55405975-A-ACG	rs754344791	Exomes	4	11	55405975	A	ACG	c.143_144dupCG	Insertion	p.Cys49ArgfsTer28	frameshift_variant	49	107	C	R	TM	TM1	1.59	No	No	-1	2	227282	0	0	8.79964e+08	No	0	16008	0	0	0	No	0	9288	0	0	0	No	0	15596	0	0	0	Yes
43	OR4P4	Q8NGL7	ENSG00000181927	11-55405976-C-T	rs771713760	Exomes	4	11	55405976	C	T	c.143C>T	Transition	p.Thr48Met	missense_variant	48	106	T	M	TM	TM1	1.58	No	No	0	9	227286	0	1	3.95977e+09	No	0	16012	0	0	0	No	0	9280	0	0	0	No	0	15600	0	0	0	No
44	OR4P4	Q8NGL7	ENSG00000181927	11-55405977-G-A	rs745780696	Exomes	4	11	55405977	G	A	c.144G>A	Transition	c.144G>A(p.=)	synonymous_variant	48	106	T	T	TM	TM1	1.58	No	No	0	3	227246	0	1	1.32016e+09	No	0	16010	0	0	0	No	0	9288	0	0	0	No	0	15590	0	0	0	No
45	OR4P4	Q8NGL7	ENSG00000181927	11-55405977-G-T	rs745780696	Exomes	4	11	55405977	G	T	c.144G>T	Transversion	c.144G>T(p.=)	synonymous_variant	48	106	T	T	TM	TM1	1.58	No	No	0	2	227246	0	1	8.80104e+07	No	0	16010	0	0	0	No	0	9288	0	0	0	No	0	15590	0	0	0	No
46	OR4P4	Q8NGL7	ENSG00000181927	11-55405985-A-G	rs1229218229	Exomes	4	11	55405985	A	G	c.152A>G	Transition	p.Gln51Arg	missense_variant	51	109	Q	R	IC	ICL1	NA	No	No	3	1	226960	0	0	4.40606e+08	No	0	16018	0	0	0	No	0	9266	0	0	0	No	0	15608	0	0	0	No
47	OR4P4	Q8NGL7	ENSG00000181927	11-55405989-C-A	rs1297045906	Exomes	4	11	55405989	C	A	c.156C>A	Transversion	c.156C>A(p.=)	synonymous_variant	52	111	L	L	IC	ICL1	NA	No	No	0	1	226874	0	0	4.40773e+08	No	0	16020	0	0	0	No	0	9224	0	0	0	No	0	15620	0	0	0	No
48	OR4P4	Q8NGL7	ENSG00000181927	11-55405995-C-A	rs1305955307	Genomes	4	11	55405995	C	A	c.162C>A	Transversion	p.His54Gln	missense_variant	54	113	H	Q	TM	TM2	2.36	No	No	3	2	28372	0	1	7.0492e+09	No	0	8350	0	0	0	No	0	256	0	0	0	No	0	1274	0	0	0	No
49	OR4P4	Q8NGL7	ENSG00000181927	11-55405995-C-G	rs1305955307	Exomes	4	11	55405995	C	G	c.162C>G	Transversion	p.His54Gln	missense_variant	54	113	H	Q	TM	TM2	2.36	No	No	3	2	226502	0	1	8.82994e+08	No	0	16016	0	0	0	No	0	9178	0	0	0	Yes	2	15598	1	0	0.000128221566867547	No
50	OR4P4	Q8NGL7	ENSG00000181927	11-55405995-C-T	rs1305955307	Exomes	4	11	55405995	C	T	c.162C>T	Transition	c.162C>T(p.=)	synonymous_variant	54	113	H	H	TM	TM2	2.36	No	No	0	1	226502	0	0	4.41497e+07	No	0	16016	0	0	0	No	0	9178	0	0	0	No	0	15598	0	0	0	No
51	OR4P4	Q8NGL7	ENSG00000181927	11-55405996-C-T	rs149082190	Exomes,Genomes	4	11	55405996	C	T	c.163C>T	Transition	p.Gln55Ter	stop_gained	55	114	Q	STOP	TM	TM2	2.37	No	No	-	16	254786	0	2	6.27978e+09	Yes	13	24356	1	0	0.000533749384135326	No	0	9428	0	0	0	No	0	16872	0	0	0	No
52	OR4P4	Q8NGL7	ENSG00000181927	11-55405999-C-T	rs773720902	Exomes	4	11	55405999	C	T	c.166C>T	Transition	p.Pro56Ser	missense_variant	56	115	P	S	TM	TM2	2.38	No	No	0	1	226296	0	0	4.41899e+07	No	0	16018	0	0	0	No	0	9146	0	0	0	No	0	15612	0	0	0	No
53	OR4P4	Q8NGL7	ENSG00000181927	11-55406008-T-A	rs1212300374	Exomes	4	11	55406008	T	A	c.175T>A	Transversion	p.Phe59Ile	missense_variant	59	118	F	I	TM	TM2	2.41	No	No	0	1	224708	0	0	4.45022e+08	No	0	16008	0	0	0	No	0	9006	0	0	0	No	0	15568	0	0	0	No
54	OR4P4	Q8NGL7	ENSG00000181927	11-55406014-C-T	rs763499918	Exomes,Genomes	4	11	55406014	C	T	c.181C>T	Transition	p.Leu61Phe	missense_variant	61	120	L	F	TM	TM2	2.43	No	No	0	10	252074	0	2	3.96709e+07	Yes	1	24340	0	0	4.10846e+09	No	0	9154	0	0	0	No	0	16832	0	0	0	No
55	OR4P4	Q8NGL7	ENSG00000181927	11-55406015-T-A	rs771367613	Exomes	4	11	55406015	T	A	c.182T>A	Transversion	p.Leu61His	missense_variant	61	120	L	H	TM	TM2	2.43	No	No	-1	2	223864	0	1	8.934e+08	No	0	16014	0	0	0	No	0	8900	0	0	0	No	0	15572	0	0	0	Yes
56	OR4P4	Q8NGL7	ENSG00000181927	11-55406022-C-G	rs76160133	Exomes,Genomes	4	11	55406022	C	G	c.189C>G	Transversion	p.Tyr63Ter	stop_gained	63	122	Y	STOP	TM	TM2	2.45	No	No	-	48628	251854	0	13888	0.193080117846054	Yes	2756	24292	398	0	0.113452988638235	Yes	1359	9148	288	0	0.14855706165282	Yes	6575	16822	2394	0	0.390857210795387	Yes
57	OR4P4	Q8NGL7	ENSG00000181927	11-55406023-C-A	rs1416828168	Exomes	4	11	55406023	C	A	c.190C>A	Transversion	p.Leu64Ile	missense_variant	64	123	L	I	TM	TM2	2.46	No	No	1	2	223614	0	0	8.94398e+08	No	0	16010	0	0	0	No	0	8868	0	0	0	No	0	15592	0	0	0	No
58	OR4P4	Q8NGL7	ENSG00000181927	11-55406023-C-T	rs1416828168	Exomes	4	11	55406023	C	T	c.190C>T	Transition	p.Leu64Phe	missense_variant	64	123	L	F	TM	TM2	2.46	No	No	0	1	223614	0	0	4.47199e+08	No	0	16010	0	0	0	No	0	8868	0	0	0	No	0	15592	0	0	0	No
59	OR4P4	Q8NGL7	ENSG00000181927	11-55406024-T-C	rs1425139989	Exomes	4	11	55406024	T	C	c.191T>C	Transition	p.Leu64Pro	missense_variant	64	123	L	P	TM	TM2	2.46	No	No	-3	1	223708	0	0	4.47011e+08	No	0	16012	0	0	0	No	0	8870	0	0	0	No	0	15592	0	0	0	No
60	OR4P4	Q8NGL7	ENSG00000181927	11-55406029-C-T	rs759500451	Exomes	4	11	55406029	C	T	c.196C>T	Transition	p.Leu66Phe	missense_variant	66	125	L	F	TM	TM2	2.48	No	No	0	1	223568	0	0	4.47291e+08	Yes	1	16008	0	0	6.24688e+09	No	0	8880	0	0	0	No	0	15606	0	0	0	No
61	OR4P4	Q8NGL7	ENSG00000181927	11-55406031-C-G	rs60079577	Exomes,Genomes	4	11	55406031	C	G	c.198C>G	Transversion	c.198C>G(p.=)	synonymous_variant	66	125	L	L	TM	TM2	2.48	No	No	0	2043	251928	0	285	0.00810945984567019	Yes	1826	24314	232	0	0.075100764991363	No	0	9122	0	0	0	Yes	13	16886	4	0	0.000769868530143314	Yes
62	OR4P4	Q8NGL7	ENSG00000181927	11-55406033-C-T	rs752899232	Exomes	4	11	55406033	C	T	c.200C>T	Transition	p.Ser67Phe	missense_variant	67	126	S	F	TM	TM2	2.49	No	No	-1	2	223468	0	0	8.94983e+08	No	0	16006	0	0	0	No	0	8848	0	0	0	No	0	15604	0	0	0	No
63	OR4P4	Q8NGL7	ENSG00000181927	11-55406034-C-A	rs760950056	Exomes,Genomes	4	11	55406034	C	A	c.201C>A	Transversion	c.201C>A(p.=)	synonymous_variant	67	126	S	S	TM	TM2	2.49	No	No	0	7	251722	0	1	2.78085e+09	No	0	24320	0	0	0	No	0	9088	0	0	0	No	0	16878	0	0	0	No
64	OR4P4	Q8NGL7	ENSG00000181927	11-55406034-C-T	rs760950056	Exomes	4	11	55406034	C	T	c.201C>T	Transition	c.201C>T(p.=)	synonymous_variant	67	126	S	S	TM	TM2	2.49	No	No	0	4	223434	0	1	1.79024e+09	No	0	16002	0	0	0	No	0	8838	0	0	0	No	0	15596	0	0	0	Yes
65	OR4P4	Q8NGL7	ENSG00000181927	11-55406035-G-A	rs775459445	Exomes	4	11	55406035	G	A	c.202G>A	Transition	p.Asp68Asn	missense_variant	68	127	D	N	FC	TM2	2.50	Yes	No	2	7	223280	0	1	3.13508e+09	No	0	16002	0	0	0	No	0	8832	0	0	0	No	0	15584	0	0	0	No
66	OR4P4	Q8NGL7	ENSG00000181927	11-55406045-A-G	rs1319947362	Exomes	4	11	55406045	A	G	c.212A>G	Transition	p.Tyr71Cys	missense_variant	71	130	Y	C	FC	TM2	2.53	Yes	No	-1	1	224004	0	0	4.46421e+08	No	0	16002	0	0	0	No	0	8904	0	0	0	No	0	15594	0	0	0	No
67	OR4P4	Q8NGL7	ENSG00000181927	11-55406046-C-G	rs1278512937	Genomes	4	11	55406046	C	G	c.213C>G	Transversion	p.Tyr71Ter	stop_gained	71	130	Y	STOP	FC	TM2	2.53	Yes	No	-	1	28382	0	0	3.52336e+09	No	0	8362	0	0	0	No	0	256	0	0	0	No	0	1274	0	0	0	No
68	OR4P4	Q8NGL7	ENSG00000181927	11-55406056-G-A	rs753642433	Exomes	4	11	55406056	G	A	c.223G>A	Transition	p.Val75Met	missense_variant	75	134	V	M	BC	TM2	2.57	No	Yes	0	8	224672	0	1	3.56075e+09	No	0	16010	0	0	0	No	0	8952	0	0	0	No	0	15614	0	0	0	No
69	OR4P4	Q8NGL7	ENSG00000181927	11-55406064-C-A	rs778745175	Exomes,Genomes	4	11	55406064	C	A	c.231C>A	Transversion	c.231C>A(p.=)	synonymous_variant	77	136	P	P	FC	TM2	2.59	Yes	No	0	5	253264	0	2	1.97422e+09	No	0	24300	0	0	0	No	0	9258	0	0	0	No	0	16900	0	0	0	No
70	OR4P4	Q8NGL7	ENSG00000181927	11-55406064-C-T	rs778745175	Exomes	4	11	55406064	C	T	c.231C>T	Transition	c.231C>T(p.=)	synonymous_variant	77	136	P	P	FC	TM2	2.59	Yes	No	0	1	224974	0	0	4.44496e+08	No	0	16008	0	0	0	No	0	9000	0	0	0	No	0	15614	0	0	0	No
71	OR4P4	Q8NGL7	ENSG00000181927	11-55406066-A-G	rs757834609	Exomes	4	11	55406066	A	G	c.233A>G	Transition	p.Lys78Arg	missense_variant	78	137	K	R	TM	TM2	2.60	No	No	4	1	225094	0	0	4.44259e+08	No	0	16014	0	0	0	No	0	8998	0	0	0	No	0	15614	0	0	0	No
72	OR4P4	Q8NGL7	ENSG00000181927	11-55406072-T-C	rs1231837083	Exomes,Genomes	4	11	55406072	T	C	c.239T>C	Transition	p.Met80Thr	missense_variant	80	139	M	T	TM	TM2	2.62	No	No	0	2	253590	0	0	7.88675e+08	Yes	1	24304	0	0	4.11455e+09	No	0	9278	0	0	0	No	0	16888	0	0	0	Yes
73	OR4P4	Q8NGL7	ENSG00000181927	11-55406074-GT-G	rs779682373	Exomes	4	11	55406074	GT	G	c.243delT	Deletion	p.Asp82ThrfsTer15	frameshift_variant	82	141	D	T	BC	TM2	2.64	No	Yes	-2	14	225304	0	4	6.21383e+08	Yes	2	16010	0	0	0.000124921923797626	No	0	9022	0	0	0	No	0	15612	0	0	0	No
74	OR4P4	Q8NGL7	ENSG00000181927	11-55406074-G-A	rs779682373	Exomes	4	11	55406074	G	A	c.241G>A	Transition	p.Val81Ile	missense_variant	81	140	V	I	TM	TM2	2.63	No	No	1	1	225304	0	0	4.43845e+08	No	0	16010	0	0	0	No	0	9022	0	0	0	Yes	1	15612	0	0	6.40533e+09	No
75	OR4P4	Q8NGL7	ENSG00000181927	11-55406076-T-C	rs369854570	Exomes,Genomes	4	11	55406076	T	C	c.243T>C	Transition	c.243T>C(p.=)	synonymous_variant	81	140	V	V	TM	TM2	2.63	No	No	0	17	253764	0	0	6.69914e+09	Yes	17	24310	0	0	0.000699300699300699	No	0	9314	0	0	0	No	0	16880	0	0	0	No
76	OR4P4	Q8NGL7	ENSG00000181927	11-55406077-G-T	rs1465722926	Exomes	4	11	55406077	G	T	c.244G>T	Transversion	p.Asp82Tyr	missense_variant	82	141	D	Y	BC	TM2	2.64	No	Yes	-2	1	225474	0	0	4.4351e+08	No	0	16010	0	0	0	No	0	9066	0	0	0	No	0	15602	0	0	0	No
77	OR4P4	Q8NGL7	ENSG00000181927	11-55406081-T-TA	rs1208670023	Exomes	4	11	55406081	T	TA	c.249dupA	Insertion	p.Leu84ThrfsTer10	frameshift_variant	84	143	L	T	TM	TM2	2.66	No	No	0	1	225962	0	0	4.42552e+08	No	0	16010	0	0	0	No	0	9110	0	0	0	No	0	15616	0	0	0	Yes
78	OR4P4	Q8NGL7	ENSG00000181927	11-55406082-A-G	rs143194524	Exomes,Genomes	4	11	55406082	A	G	c.249A>G	Transition	c.249A>G(p.=)	synonymous_variant	83	142	L	L	BC	TM2	2.65	No	Yes	0	4	254128	0	0	1.57401e+09	Yes	4	24294	0	0	0.000164649707746769	No	0	9362	0	0	0	No	0	16878	0	0	0	No
79	OR4P4	Q8NGL7	ENSG00000181927	11-55406084-TG-T	rs1296670777	Exomes	4	11	55406084	TG	T	c.253delG	Deletion	p.Ala85GlnfsTer12	frameshift_variant	85	144	A	Q	TM	TM2	2.67	No	No	-1	1	226222	0	0	4.42044e+08	No	0	16014	0	0	0	No	0	9126	0	0	0	No	0	15608	0	0	0	No
80	OR4P4	Q8NGL7	ENSG00000181927	11-55406085-G-T	rs778237352	Exomes	4	11	55406085	G	T	c.252G>T	Transversion	c.252G>T(p.=)	synonymous_variant	84	143	L	L	TM	TM2	2.66	No	No	0	1	226396	0	0	4.41704e+08	No	0	16014	0	0	0	No	0	9154	0	0	0	Yes	1	15622	0	0	6.40123e+09	No
81	OR4P4	Q8NGL7	ENSG00000181927	11-55406086-G-A	rs1255031306	Exomes	4	11	55406086	G	A	c.253G>A	Transition	p.Ala85Thr	missense_variant	85	144	A	T	TM	TM2	2.67	No	No	1	2	226560	0	1	8.82768e+08	No	0	16016	0	0	0	No	0	9160	0	0	0	Yes	2	15624	1	0	0.000128008192524322	No
82	OR4P4	Q8NGL7	ENSG00000181927	11-55406087-C-A	rs1474060745	Exomes	4	11	55406087	C	A	c.254C>A	Transversion	p.Ala85Glu	missense_variant	85	144	A	E	TM	TM2	2.67	No	No	-1	2	226462	0	1	8.8315e+08	No	0	16012	0	0	0	No	0	9146	0	0	0	Yes	2	15624	1	0	0.000128008192524322	No
83	OR4P4	Q8NGL7	ENSG00000181927	11-55406097-G-A	rs749704477	Exomes	4	11	55406097	G	A	c.264G>A	Transition	c.264G>A(p.=)	synonymous_variant	88	147	K	K	EC	ECL1	NA	No	No	0	5	227330	0	1	2.19945e+08	No	0	16024	0	0	0	No	0	9262	0	0	0	No	0	15626	0	0	0	Yes
84	OR4P4	Q8NGL7	ENSG00000181927	11-55406099-C-A	rs771370241	Exomes	4	11	55406099	C	A	c.266C>A	Transversion	p.Thr89Asn	missense_variant	89	152	T	N	EC	ECL1	NA	No	No	-1	1	227440	0	0	4.39676e+08	Yes	1	16024	0	0	6.24064e+09	No	0	9258	0	0	0	No	0	15630	0	0	0	No
85	OR4P4	Q8NGL7	ENSG00000181927	11-55406105-C-T	rs774695651	Exomes	4	11	55406105	C	T	c.272C>T	Transition	p.Ser91Phe	missense_variant	91	154	S	F	EC	ECL1	NA	No	No	-1	4	227556	0	1	1.75781e+09	No	0	16016	0	0	0	No	0	9298	0	0	0	No	0	15616	0	0	0	No
86	OR4P4	Q8NGL7	ENSG00000181927	11-55406108-A-G	rs746442650	Exomes,Genomes	4	11	55406108	A	G	c.275A>G	Transition	p.Tyr92Cys	missense_variant	92	155	Y	C	TM	TM3	3.22	No	No	-1	3	256322	0	0	1.1704e+09	Yes	2	24356	0	0	8.21153e+09	No	0	9608	0	0	0	No	0	16892	0	0	0	No
87	OR4P4	Q8NGL7	ENSG00000181927	11-55406111-A-G	rs373215204	Exomes,Genomes	4	11	55406111	A	G	c.278A>G	Transition	p.Asn93Ser	missense_variant	93	156	N	S	TM	TM3	3.23	No	No	0	2	256524	0	0	7.79654e+08	Yes	2	24344	0	0	8.21558e+09	No	0	9638	0	0	0	No	0	16904	0	0	0	No
88	OR4P4	Q8NGL7	ENSG00000181927	11-55406114-A-G	rs1450278910	Exomes	4	11	55406114	A	G	c.281A>G	Transition	p.Asn94Ser	missense_variant	94	157	N	S	TM	TM3	3.24	No	No	0	1	228226	0	0	4.38162e+08	No	0	16018	0	0	0	No	0	9370	0	0	0	No	0	15636	0	0	0	No
89	OR4P4	Q8NGL7	ENSG00000181927	11-55406115-C-T	rs1303562957	Exomes	4	11	55406115	C	T	c.282C>T	Transition	c.282C>T(p.=)	synonymous_variant	94	157	N	N	TM	TM3	3.24	No	No	0	2	228530	0	1	8.75159e+08	No	0	16020	0	0	0	No	0	9388	0	0	0	No	0	15650	0	0	0	No
90	OR4P4	Q8NGL7	ENSG00000181927	11-55406120-T-C	rs775547503	Exomes	4	11	55406120	T	C	c.287T>C	Transition	p.Met96Thr	missense_variant	96	159	M	T	TM	TM3	3.26	No	No	0	14	228656	0	5	6.12273e+09	No	0	16022	0	0	0	No	0	9402	0	0	0	No	0	15654	0	0	0	No
91	OR4P4	Q8NGL7	ENSG00000181927	11-55406129-T-A	rs148266315	Exomes,Genomes	4	11	55406129	T	A	c.296T>A	Transversion	p.Leu99His	missense_variant	99	162	L	H	BC	TM3	3.29	No	Yes	-1	537	257076	0	111	0.00208887644120805	Yes	11	24382	2	0	0.000451152489541465	Yes	19	9674	4	0	0.00196402728964234	No	0	16914	0	0	0	No
92	OR4P4	Q8NGL7	ENSG00000181927	11-55406129-T-C	rs148266315	Exomes	4	11	55406129	T	C	c.296T>C	Transition	p.Leu99Pro	missense_variant	99	162	L	P	BC	TM3	3.29	No	Yes	-3	4	228686	0	2	1.74912e+09	No	0	16020	0	0	0	No	0	9416	0	0	0	No	0	15656	0	0	0	No
93	OR4P4	Q8NGL7	ENSG00000181927	11-55406130-C-G	rs764321363	Exomes	4	11	55406130	C	G	c.297C>G	Transversion	c.297C>G(p.=)	synonymous_variant	99	162	L	L	BC	TM3	3.29	No	Yes	0	1	228710	0	0	4.37235e+08	No	0	16020	0	0	0	No	0	9414	0	0	0	No	0	15656	0	0	0	No
94	OR4P4	Q8NGL7	ENSG00000181927	11-55406137-A-T	rs376141171	Exomes	4	11	55406137	A	T	c.304A>T	Transversion	p.Thr102Ser	missense_variant	102	165	T	S	BC	TM3	3.32	No	Yes	1	4	228704	0	1	1.74899e+09	No	0	16018	0	0	0	No	0	9412	0	0	0	No	0	15654	0	0	0	No
95	OR4P4	Q8NGL7	ENSG00000181927	11-55406140-C-T	rs1282789805	Exomes	4	11	55406140	C	T	c.307C>T	Transition	p.His103Tyr	missense_variant	103	166	H	Y	BC	TM3	3.33	No	Yes	1	1	228712	0	0	4.37231e+08	No	0	16018	0	0	0	No	0	9410	0	0	0	No	0	15650	0	0	0	Yes
96	OR4P4	Q8NGL7	ENSG00000181927	11-55406141-AT-A	rs761480480	Exomes	4	11	55406141	AT	A	c.315delT	Deletion	p.Phe105LeufsTer4	frameshift_variant	105	168	F	L	TM	TM3	3.35	No	No	0	3	228450	0	1	1.3132e+09	No	0	16016	0	0	0	No	0	9406	0	0	0	Yes	2	15636	1	0	0.000127909951394218	No
97	OR4P4	Q8NGL7	ENSG00000181927	11-55406141-A-AT	rs761480480	Exomes	4	11	55406141	A	AT	c.315dupT	Insertion	p.Gly106TrpfsTer14	frameshift_variant	106	169	G	W	BC	TM3	3.36	No	Yes	-1	1	228450	0	0	4.37733e+08	No	0	16016	0	0	0	Yes	1	9406	0	0	0.000106315118009781	No	0	15636	0	0	0	No
98	OR4P4	Q8NGL7	ENSG00000181927	11-55406141-A-G	rs761480480	Exomes	4	11	55406141	A	G	c.308A>G	Transition	p.His103Arg	missense_variant	103	166	H	R	BC	TM3	3.33	No	Yes	2	1	228450	0	0	4.37733e+08	No	0	16016	0	0	0	No	0	9406	0	0	0	No	0	15636	0	0	0	No
99	OR4P4	Q8NGL7	ENSG00000181927	11-55406145-T-C	rs1314528008	Exomes	4	11	55406145	T	C	c.312T>C	Transition	c.312T>C(p.=)	synonymous_variant	104	167	F	F	TM	TM3	3.34	No	No	0	1	228750	0	0	4.37158e+08	No	0	16020	0	0	0	No	0	9418	0	0	0	No	0	15654	0	0	0	No
100	OR4P4	Q8NGL7	ENSG00000181927	11-55406147-T-C	rs1002931579	Exomes,Genomes	4	11	55406147	T	C	c.314T>C	Transition	p.Phe105Ser	missense_variant	105	168	F	S	TM	TM3	3.35	No	No	-1	2	257260	0	0	7.77424e+08	Yes	1	24416	0	0	4.09567e+08	No	0	9676	0	0	0	No	0	16918	0	0	0	No
101	OR4P4	Q8NGL7	ENSG00000181927	11-55406153-G-T	rs765138837	Exomes	4	11	55406153	G	T	c.320G>T	Transversion	p.Gly107Val	missense_variant	107	170	G	V	BC	TM3	3.37	No	Yes	-1	2	228554	0	1	8.75067e+08	No	0	16012	0	0	0	Yes	2	9412	1	0	0.000212494687632809	No	0	15638	0	0	0	No
102	OR4P4	Q8NGL7	ENSG00000181927	11-55406153-G-A	rs765138837	Exomes	4	11	55406153	G	A	c.320G>A	Transition	p.Gly107Asp	missense_variant	107	170	G	D	BC	TM3	3.37	No	Yes	-1	1	228554	0	0	4.37533e+08	No	0	16012	0	0	0	No	0	9412	0	0	0	No	0	15638	0	0	0	No
103	OR4P4	Q8NGL7	ENSG00000181927	11-55406157-A-G	rs139938503	Exomes,Genomes	4	11	55406157	A	G	c.324A>G	Transition	p.Ile108Met	missense_variant	108	171	I	M	TM	TM3	3.38	No	No	1	41	257058	0	6	0.000159497078480343	Yes	37	24382	5	0	0.00151751291936675	No	0	9676	0	0	0	No	0	16916	0	0	0	No
104	OR4P4	Q8NGL7	ENSG00000181927	11-55406161-A-G	rs1183928235	Exomes	4	11	55406161	A	G	c.328A>G	Transition	p.Ile110Val	missense_variant	110	173	I	V	FC	TM3	3.40	Yes	No	1	2	228722	0	1	8.74424e+07	No	0	16022	0	0	0	No	0	9412	0	0	0	No	0	15654	0	0	0	No
105	OR4P4	Q8NGL7	ENSG00000181927	11-55406169-T-A	rs1252186271	Exomes	4	11	55406169	T	A	c.336T>A	Transversion	c.336T>A(p.=)	synonymous_variant	112	175	I	I	TM	TM3	3.42	No	No	0	2	228704	0	0	8.74493e+08	No	0	16020	0	0	0	No	0	9410	0	0	0	No	0	15650	0	0	0	Yes
106	OR4P4	Q8NGL7	ENSG00000181927	11-55406172-C-A	rs200243699	Exomes,Genomes	4	11	55406172	C	A	c.339C>A	Transversion	c.339C>A(p.=)	synonymous_variant	113	176	L	L	TM	TM3	3.43	No	No	0	9	257162	0	0	3.49974e+09	Yes	9	24416	0	0	0.000368610747051114	No	0	9666	0	0	0	No	0	16920	0	0	0	No
107	OR4P4	Q8NGL7	ENSG00000181927	11-55406175-A-T	rs1175323811	Exomes	4	11	55406175	A	T	c.342A>T	Transversion	c.342A>T(p.=)	synonymous_variant	114	177	T	T	TM	TM3	3.44	No	No	0	2	228664	0	1	8.74646e+08	No	0	16022	0	0	0	No	0	9404	0	0	0	No	0	15650	0	0	0	Yes
108	OR4P4	Q8NGL7	ENSG00000181927	11-55406177-G-T	rs765931099	Exomes	4	11	55406177	G	T	c.344G>T	Transversion	p.Gly115Val	missense_variant	115	178	G	V	TM	TM3	3.45	No	No	-1	3	228590	0	1	1.31239e+09	No	0	16018	0	0	0	No	0	9402	0	0	0	No	0	15644	0	0	0	No
109	OR4P4	Q8NGL7	ENSG00000181927	11-55406185-T-C	rs145199320	Exomes,Genomes	4	11	55406185	T	C	c.352T>C	Transition	p.Tyr118His	missense_variant	118	181	Y	H	TM	TM3	3.48	No	No	1	39	256668	0	5	0.000151947262611623	Yes	35	24426	4	0	0.00143289936952428	No	0	9628	0	0	0	No	0	16890	0	0	0	No
110	OR4P4	Q8NGL7	ENSG00000181927	11-55406187-T-C	rs372735627	Exomes	4	11	55406187	T	C	c.354T>C	Transition	c.354T>C(p.=)	synonymous_variant	118	181	Y	Y	TM	TM3	3.48	No	No	0	2	228292	0	1	8.76071e+07	No	0	16018	0	0	0	No	0	9364	0	0	0	No	0	15638	0	0	0	No
111	OR4P4	Q8NGL7	ENSG00000181927	11-55406191-C-T	rs747849915	Exomes,Genomes	4	11	55406191	C	T	c.358C>T	Transition	p.Arg120Cys	missense_variant	120	183	R	C	FC	TM3	3.50	Yes	No	-1	11	256348	0	2	4.29104e+09	Yes	5	24392	1	0	0.000204985241062643	No	0	9600	0	0	0	Yes	4	16884	1	0	0.000236910684671879	No
112	OR4P4	Q8NGL7	ENSG00000181927	11-55406192-G-A	rs143338269	Exomes,Genomes	4	11	55406192	G	A	c.359G>A	Transition	p.Arg120His	missense_variant	120	183	R	H	FC	TM3	3.50	Yes	No	2	70	256092	0	8	0.000273339268700311	Yes	59	24404	6	0	0.00241763645304049	No	0	9606	0	0	0	Yes	1	16882	0	0	5.92347e+09	No
113	OR4P4	Q8NGL7	ENSG00000181927	11-55406196-T-C	rs1351425981	Exomes	4	11	55406196	T	C	c.363T>C	Transition	c.363T>C(p.=)	synonymous_variant	121	184	Y	Y	FC	TM3	3.51	Yes	No	0	2	227562	0	0	8.78881e+07	No	0	16018	0	0	0	No	0	9310	0	0	0	No	0	15616	0	0	0	No
114	OR4P4	Q8NGL7	ENSG00000181927	11-55406200-G-C	rs746290552	Exomes	4	11	55406200	G	C	c.367G>C	Transversion	p.Ala123Pro	missense_variant	123	186	A	P	TM	TM3	3.53	No	No	-1	2	227334	0	1	8.79763e+08	No	0	16014	0	0	0	No	0	9286	0	0	0	Yes	2	15608	1	0	0.000128139415684264	No
115	OR4P4	Q8NGL7	ENSG00000181927	11-55406201-C-T	rs772647145	Exomes	4	11	55406201	C	T	c.368C>T	Transition	p.Ala123Val	missense_variant	123	186	A	V	TM	TM3	3.53	No	No	0	1	227208	0	0	4.40125e+08	No	0	16012	0	0	0	No	0	9254	0	0	0	No	0	15616	0	0	0	No
116	OR4P4	Q8NGL7	ENSG00000181927	11-55406202-C-T	rs1274808152	Genomes	4	11	55406202	C	T	c.369C>T	Transition	c.369C>T(p.=)	synonymous_variant	123	186	A	A	TM	TM3	3.53	No	No	0	2	28430	0	0	7.03482e+09	Yes	2	8378	0	0	0.00023872045834328	No	0	262	0	0	0	No	0	1262	0	0	0	No
117	OR4P4	Q8NGL7	ENSG00000181927	11-55406203-A-T	rs775498496	Exomes	4	11	55406203	A	T	c.370A>T	Transversion	p.Ile124Phe	missense_variant	124	187	I	F	FC	TM3	3.54	Yes	No	0	3	227316	0	0	1.31975e+09	No	0	16016	0	0	0	No	0	9282	0	0	0	No	0	15618	0	0	0	No
118	OR4P4	Q8NGL7	ENSG00000181927	11-55406207-G-A	rs768787436	Exomes,Genomes	4	11	55406207	G	A	c.374G>A	Transition	p.Cys125Tyr	missense_variant	125	188	C	Y	TM	TM3	3.55	No	No	-1	4	255440	0	1	1.56593e+09	No	0	24362	0	0	0	No	0	9502	0	0	0	No	0	16880	0	0	0	No
119	OR4P4	Q8NGL7	ENSG00000181927	11-55406211-G-A	rs1213483798	Genomes	4	11	55406211	G	A	c.378G>A	Transition	c.378G>A(p.=)	synonymous_variant	126	189	K	K	TM	TM3	3.56	No	No	0	2	28440	0	1	7.03235e+08	No	0	8374	0	0	0	No	0	264	0	0	0	No	0	1252	0	0	0	No
120	OR4P4	Q8NGL7	ENSG00000181927	11-55406214-C-T	rs142505927	Exomes	4	11	55406214	C	T	c.381C>T	Transition	c.381C>T(p.=)	synonymous_variant	127	190	P	P	IC	ICL2	NA	No	No	0	2	227208	0	1	8.80251e+08	Yes	2	16010	1	0	0.000124921923797626	No	0	9250	0	0	0	No	0	15618	0	0	0	No
121	OR4P4	Q8NGL7	ENSG00000181927	11-55406218-C-A	rs1220364311	Exomes	4	11	55406218	C	A	c.385C>A	Transversion	p.His129Asn	missense_variant	129	201	H	N	IC	ICL2	NA	No	No	2	1	226934	0	0	4.40657e+08	No	0	16006	0	0	0	No	0	9198	0	0	0	No	0	15624	0	0	0	No
122	OR4P4	Q8NGL7	ENSG00000181927	11-55406219-A-T	rs1277236297	Exomes	4	11	55406219	A	T	c.386A>T	Transversion	p.His129Leu	missense_variant	129	201	H	L	IC	ICL2	NA	No	No	-1	2	227076	0	1	8.80762e+08	No	0	16020	0	0	0	No	0	9228	0	0	0	No	0	15626	0	0	0	No
123	OR4P4	Q8NGL7	ENSG00000181927	11-55406223-C-T	rs1345124613	Exomes	4	11	55406223	C	T	c.390C>T	Transition	c.390C>T(p.=)	synonymous_variant	130	202	Y	Y	IC	ICL2	NA	No	No	0	1	226682	0	0	4.41147e+07	No	0	16006	0	0	0	No	0	9180	0	0	0	No	0	15612	0	0	0	No
124	OR4P4	Q8NGL7	ENSG00000181927	11-55406224-A-T	rs776822219	Exomes	4	11	55406224	A	T	c.391A>T	Transversion	p.Thr131Ser	missense_variant	131	203	T	S	IC	ICL2	NA	No	No	1	2	226728	0	1	8.82114e+08	No	0	16012	0	0	0	No	0	9212	0	0	0	No	0	15616	0	0	0	No
125	OR4P4	Q8NGL7	ENSG00000181927	11-55406231-T-C	rs1274893926	Exomes	4	11	55406231	T	C	c.398T>C	Transition	p.Ile133Thr	missense_variant	133	205	I	T	TM	TM4	4.36	No	No	0	1	226416	0	0	4.41665e+08	No	0	16002	0	0	0	Yes	1	9186	0	0	0.000108861310690181	No	0	15606	0	0	0	No
126	OR4P4	Q8NGL7	ENSG00000181927	11-55406232-T-C	rs1272848163	Genomes	4	11	55406232	T	C	c.399T>C	Transition	c.399T>C(p.=)	synonymous_variant	133	205	I	I	TM	TM4	4.36	No	No	0	1	28522	0	0	3.50607e+09	Yes	1	8382	0	0	0.000119303268909568	No	0	260	0	0	0	No	0	1272	0	0	0	No
127	OR4P4	Q8NGL7	ENSG00000181927	11-55406233-A-G	rs147136011	Exomes,Genomes	4	11	55406233	A	G	c.400A>G	Transition	p.Met134Val	missense_variant	134	206	M	V	TM	TM4	4.37	No	No	0	190	254754	0	33	0.000745817533777684	Yes	9	24370	0	0	0.000369306524415265	No	0	9428	0	0	0	No	0	16880	0	0	0	Yes
128	OR4P4	Q8NGL7	ENSG00000181927	11-55406234-T-C	rs764874165	Exomes	4	11	55406234	T	C	c.401T>C	Transition	p.Met134Thr	missense_variant	134	206	M	T	TM	TM4	4.37	No	No	0	5	226284	0	1	2.20961e+08	No	0	16000	0	0	0	No	0	9164	0	0	0	No	0	15612	0	0	0	No
129	OR4P4	Q8NGL7	ENSG00000181927	11-55406238-C-T	rs1248289130	Exomes	4	11	55406238	C	T	c.405C>T	Transition	c.405C>T(p.=)	synonymous_variant	135	207	S	S	TM	TM4	4.38	No	No	0	1	225952	0	0	4.42572e+08	Yes	1	15994	0	0	6.25234e+09	No	0	9136	0	0	0	No	0	15604	0	0	0	No
130	OR4P4	Q8NGL7	ENSG00000181927	11-55406241-G-A	rs773073684	Exomes	4	11	55406241	G	A	c.408G>A	Transition	c.408G>A(p.=)	synonymous_variant	136	208	R	R	TM	TM4	4.39	No	No	0	6	226234	0	1	2.65212e+09	No	0	15998	0	0	0	No	0	9164	0	0	0	No	0	15610	0	0	0	Yes
131	OR4P4	Q8NGL7	ENSG00000181927	11-55406247-G-C	rs376270042	Exomes	4	11	55406247	G	C	c.414G>C	Transversion	p.Lys138Asn	missense_variant	138	210	K	N	TM	TM4	4.41	No	No	0	1	226550	0	0	4.41404e+08	No	0	15988	0	0	0	No	0	9180	0	0	0	No	0	15626	0	0	0	No
132	OR4P4	Q8NGL7	ENSG00000181927	11-55406248-T-G	rs1394489139	Exomes	4	11	55406248	T	G	c.415T>G	Transversion	p.Cys139Gly	missense_variant	139	211	C	G	TM	TM4	4.42	No	No	0	1	226446	0	0	4.41606e+08	No	0	16016	0	0	0	No	0	9178	0	0	0	No	0	15618	0	0	0	No
133	OR4P4	Q8NGL7	ENSG00000181927	11-55406255-C-A	rs139375531	Exomes,Genomes	4	11	55406255	C	A	c.422C>A	Transversion	p.Thr141Lys	missense_variant	141	213	T	K	TM	TM4	4.44	No	No	-1	14	254844	0	1	5.49356e+09	Yes	3	24360	1	0	0.000123152709359606	No	0	9442	0	0	0	No	0	16864	0	0	0	No
134	OR4P4	Q8NGL7	ENSG00000181927	11-55406255-C-T	rs139375531	Exomes	4	11	55406255	C	T	c.422C>T	Transition	p.Thr141Ile	missense_variant	141	213	T	I	TM	TM4	4.44	No	No	0	1	226376	0	0	4.41743e+08	No	0	16012	0	0	0	Yes	1	9182	0	0	0.000108908734480505	No	0	15612	0	0	0	No
135	OR4P4	Q8NGL7	ENSG00000181927	11-55406257-A-G	rs751590055	Exomes	4	11	55406257	A	G	c.424A>G	Transition	p.Ile142Val	missense_variant	142	214	I	V	TM	TM4	4.45	No	No	1	1	226586	0	0	4.41334e+08	No	0	16016	0	0	0	No	0	9182	0	0	0	No	0	15620	0	0	0	Yes
136	OR4P4	Q8NGL7	ENSG00000181927	11-55406264-T-A	rs754516549	Exomes	4	11	55406264	T	A	c.431T>A	Transversion	p.Ile144Lys	missense_variant	144	216	I	K	TM	TM4	4.47	No	No	-2	4	226600	0	1	1.76523e+09	No	0	16010	0	0	0	No	0	9198	0	0	0	No	0	15604	0	0	0	Yes
137	OR4P4	Q8NGL7	ENSG00000181927	11-55406264-T-C	rs754516549	Exomes	4	11	55406264	T	C	c.431T>C	Transition	p.Ile144Thr	missense_variant	144	216	I	T	TM	TM4	4.47	No	No	0	1	226600	0	0	4.41306e+08	No	0	16010	0	0	0	No	0	9198	0	0	0	No	0	15604	0	0	0	Yes
138	OR4P4	Q8NGL7	ENSG00000181927	11-55406278-G-T	rs370834429	Exomes	4	11	55406278	G	T	c.445G>T	Transversion	p.Gly149Trp	missense_variant	149	221	G	W	TM	TM4	4.52	No	No	-1	1	227324	0	0	4.39901e+08	Yes	1	16012	0	0	6.24532e+09	No	0	9294	0	0	0	No	0	15618	0	0	0	No
139	OR4P4	Q8NGL7	ENSG00000181927	11-55406280-G-A	rs55694932	Exomes,Genomes	4	11	55406280	G	A	c.447G>A	Transition	c.447G>A(p.=)	synonymous_variant	149	221	G	G	TM	TM4	4.52	No	No	0	460	255740	0	35	0.00179870180652225	Yes	426	24326	28	0	0.0175121269423662	No	0	9548	0	0	0	Yes	2	16870	1	0	0.0001185536455246	Yes
140	OR4P4	Q8NGL7	ENSG00000181927	11-55406282-G-A	rs755791884	Exomes	4	11	55406282	G	A	c.449G>A	Transition	p.Gly150Glu	missense_variant	150	222	G	E	BC	TM4	4.53	No	Yes	1	1	227512	0	0	4.39537e+08	No	0	16008	0	0	0	No	0	9304	0	0	0	No	0	15620	0	0	0	Yes
141	OR4P4	Q8NGL7	ENSG00000181927	11-55406284-T-G	rs779084664	Exomes	4	11	55406284	T	G	c.451T>G	Transversion	p.Phe151Val	missense_variant	151	223	F	V	TM	TM4	4.54	No	No	0	1	227576	0	0	4.39414e+08	No	0	16014	0	0	0	No	0	9300	0	0	0	Yes	1	15626	0	0	6.39959e+09	No
142	OR4P4	Q8NGL7	ENSG00000181927	11-55406286-T-C	rs1437760091	Exomes	4	11	55406286	T	C	c.453T>C	Transition	c.453T>C(p.=)	synonymous_variant	151	223	F	F	TM	TM4	4.54	No	No	0	1	227596	0	0	4.39375e+08	No	0	16016	0	0	0	No	0	9302	0	0	0	No	0	15616	0	0	0	Yes
143	OR4P4	Q8NGL7	ENSG00000181927	11-55406288-T-C	rs374218886	Exomes	4	11	55406288	T	C	c.455T>C	Transition	p.Ile152Thr	missense_variant	152	224	I	T	TM	TM4	4.55	No	No	0	2	227568	0	0	8.78858e+08	No	0	16016	0	0	0	No	0	9304	0	0	0	No	0	15620	0	0	0	No
144	OR4P4	Q8NGL7	ENSG00000181927	11-55406291-A-T	rs758862969	Exomes	4	11	55406291	A	T	c.458A>T	Transversion	p.His153Leu	missense_variant	153	225	H	L	BC	TM4	4.56	No	Yes	-1	1	227614	0	0	4.3934e+08	No	0	16006	0	0	0	No	0	9328	0	0	0	No	0	15620	0	0	0	No
145	OR4P4	Q8NGL7	ENSG00000181927	11-55406312-T-A	rs1449976108	Genomes	4	11	55406312	T	A	c.479T>A	Transversion	p.Leu160His	missense_variant	160	232	L	H	TM	TM4	4.63	No	No	-1	1	28456	0	0	3.5142e+09	No	0	8370	0	0	0	No	0	264	0	0	0	No	0	1268	0	0	0	No
146	OR4P4	Q8NGL7	ENSG00000181927	11-55406314-A-G	rs780505575	Exomes	4	11	55406314	A	G	c.481A>G	Transition	p.Thr161Ala	missense_variant	161	233	T	A	EC	ECL2	NA	No	No	1	23	228030	0	4	0.000100863921413849	No	0	16004	0	0	0	No	0	9392	0	0	0	No	0	15642	0	0	0	Yes
147	OR4P4	Q8NGL7	ENSG00000181927	11-55406315-C-A	rs747563168	Exomes	4	11	55406315	C	A	c.482C>A	Transversion	p.Thr161Asn	missense_variant	161	233	T	N	EC	ECL2	NA	No	No	-1	3	228042	0	0	1.31555e+09	No	0	16002	0	0	0	No	0	9386	0	0	0	Yes	3	15638	0	0	0.000191840388796521	No
148	OR4P4	Q8NGL7	ENSG00000181927	11-55406316-C-A	rs768719780	Exomes	4	11	55406316	C	A	c.483C>A	Transversion	c.483C>A(p.=)	synonymous_variant	161	233	T	T	EC	ECL2	NA	No	No	0	2	227940	0	0	8.77424e+08	No	0	15998	0	0	0	No	0	9384	0	0	0	No	0	15642	0	0	0	No
149	OR4P4	Q8NGL7	ENSG00000181927	11-55406316-C-T	rs768719780	Exomes	4	11	55406316	C	T	c.483C>T	Transition	c.483C>T(p.=)	synonymous_variant	161	233	T	T	EC	ECL2	NA	No	No	0	1	227940	0	0	4.38712e+08	No	0	15998	0	0	0	No	0	9384	0	0	0	No	0	15642	0	0	0	Yes
150	OR4P4	Q8NGL7	ENSG00000181927	11-55406327-C-A	rs1193734783	Exomes	4	11	55406327	C	A	c.494C>A	Transversion	p.Pro165Gln	missense_variant	165	237	P	Q	EC	ECL2	NA	No	No	0	2	228044	0	1	8.77024e+08	No	0	15998	0	0	0	No	0	9392	0	0	0	No	0	15640	0	0	0	Yes
151	OR4P4	Q8NGL7	ENSG00000181927	11-55406332-T-G	rs748260907	Exomes	4	11	55406332	T	G	c.499T>G	Transversion	p.Cys167Gly	missense_variant	167	239	C	G	EC	ECL2	NA	No	No	0	1	228118	0	0	4.3837e+08	No	0	16000	0	0	0	No	0	9400	0	0	0	No	0	15644	0	0	0	Yes
152	OR4P4	Q8NGL7	ENSG00000181927	11-55406333-G-A	rs767853908	Exomes	4	11	55406333	G	A	c.500G>A	Transition	p.Cys167Tyr	missense_variant	167	239	C	Y	EC	ECL2	NA	No	No	-1	3	228072	0	1	1.31537e+09	No	0	16004	0	0	0	No	0	9394	0	0	0	No	0	15644	0	0	0	No
153	OR4P4	Q8NGL7	ENSG00000181927	11-55406336-G-C	rs569132627	Exomes	4	11	55406336	G	C	c.503G>C	Transversion	p.Gly168Ala	missense_variant	168	244	G	A	EC	ECL2	NA	No	No	1	173	228024	0	41	0.000758692067501667	No	0	16008	0	0	0	No	0	9390	0	0	0	Yes	1	15642	0	0	6.39304e+09	Yes
154	OR4P4	Q8NGL7	ENSG00000181927	11-55406338-C-T	rs762781321	Exomes	4	11	55406338	C	T	c.505C>T	Transition	p.Pro169Ser	missense_variant	169	245	P	S	EC	ECL2	NA	No	No	0	2	228094	0	1	8.76831e+08	No	0	16008	0	0	0	No	0	9390	0	0	0	No	0	15648	0	0	0	No
155	OR4P4	Q8NGL7	ENSG00000181927	11-55406341-A-G	rs770902606	Exomes	4	11	55406341	A	G	c.508A>G	Transition	p.Asn170Asp	missense_variant	170	246	N	D	EC	ECL2	NA	No	No	2	6	228114	0	2	2.63026e+09	No	0	16014	0	0	0	No	0	9388	0	0	0	Yes	6	15646	2	0	0.000383484596702032	No
156	OR4P4	Q8NGL7	ENSG00000181927	11-55406344-G-T	rs774414009	Exomes	4	11	55406344	G	T	c.511G>T	Transversion	p.Glu171Ter	stop_gained	171	247	E	STOP	EC	ECL2	NA	No	No	-	1	228048	0	0	4.38504e+08	No	0	16012	0	0	0	No	0	9386	0	0	0	No	0	15648	0	0	0	No
157	OR4P4	Q8NGL7	ENSG00000181927	11-55406346-G-A	rs759611709	Exomes	4	11	55406346	G	A	c.513G>A	Transition	c.513G>A(p.=)	synonymous_variant	171	247	E	E	EC	ECL2	NA	No	No	0	1	228106	0	0	4.38393e+08	No	0	16014	0	0	0	No	0	9390	0	0	0	No	0	15648	0	0	0	Yes
158	OR4P4	Q8NGL7	ENSG00000181927	11-55406362-T-C	rs1378150656	Genomes	4	11	55406362	T	C	c.529T>C	Transition	p.Cys177Arg	missense_variant	177	253	C	R	FC	ECL2	45.50	Yes	No	-1	1	28592	0	0	3.49748e+09	No	0	8378	0	0	0	No	0	262	0	0	0	No	0	1278	0	0	0	No
159	OR4P4	Q8NGL7	ENSG00000181927	11-55406364-T-C	rs1166405063	Exomes	4	11	55406364	T	C	c.531T>C	Transition	c.531T>C(p.=)	synonymous_variant	177	253	C	C	FC	ECL2	45.50	Yes	No	0	3	227890	0	1	1.31642e+09	No	0	16020	0	0	0	No	0	9366	0	0	0	Yes	3	15638	1	0	0.000191840388796521	No
160	OR4P4	Q8NGL7	ENSG00000181927	11-55406367-T-C	rs767065499	Exomes	4	11	55406367	T	C	c.534T>C	Transition	c.534T>C(p.=)	synonymous_variant	178	254	D	D	EC	ECL2	45.51	No	No	0	2	227556	0	1	8.78905e+08	No	0	16022	0	0	0	No	0	9328	0	0	0	No	0	15626	0	0	0	Yes
161	OR4P4	Q8NGL7	ENSG00000181927	11-55406370-G-A	rs539671579	Exomes	4	11	55406370	G	A	c.537G>A	Transition	c.537G>A(p.=)	synonymous_variant	179	255	V	V	BC	ECL2	45.52	No	Yes	0	3	227224	0	0	1.32028e+09	No	0	16020	0	0	0	No	0	9282	0	0	0	No	0	15628	0	0	0	No
162	OR4P4	Q8NGL7	ENSG00000181927	11-55406371-T-C	rs760195444	Exomes	4	11	55406371	T	C	c.538T>C	Transition	p.Tyr180His	missense_variant	180	256	Y	H	EC	ECL2	45.53	No	No	1	1	227230	0	0	4.40083e+08	Yes	1	16020	0	0	6.2422e+09	No	0	9282	0	0	0	No	0	15616	0	0	0	No
163	OR4P4	Q8NGL7	ENSG00000181927	11-55406377-T-C	rs763838780	Exomes	4	11	55406377	T	C	c.544T>C	Transition	c.544T>C(p.=)	synonymous_variant	182	258	L	L	EC	ECL2	45.55	No	No	0	1	226558	0	0	4.41388e+08	No	0	16018	0	0	0	No	0	9214	0	0	0	No	0	15604	0	0	0	No
164	OR4P4	Q8NGL7	ENSG00000181927	11-55406378-T-C	rs753472364	Exomes,Genomes	4	11	55406378	T	C	c.545T>C	Transition	p.Leu182Ser	missense_variant	182	258	L	S	EC	ECL2	45.55	No	No	-1	10	255164	0	3	3.91905e+09	No	0	24406	0	0	0	No	0	9482	0	0	0	Yes	10	16884	3	0	0.000592276711679697	No
165	OR4P4	Q8NGL7	ENSG00000181927	11-55406378-T-G	rs753472364	Exomes	4	11	55406378	T	G	c.545T>G	Transversion	p.Leu182Trp	missense_variant	182	258	L	W	EC	ECL2	45.55	No	No	-1	1	226562	0	0	4.4138e+08	No	0	16020	0	0	0	No	0	9222	0	0	0	No	0	15602	0	0	0	No
166	OR4P4	Q8NGL7	ENSG00000181927	11-55406389-G-A	rs758738532	Exomes	4	11	55406389	G	A	c.556G>A	Transition	p.Ala186Thr	missense_variant	186	262	A	T	EC	ECL2	45.59	No	No	1	2	225544	0	0	8.86745e+08	No	0	16008	0	0	0	No	0	9104	0	0	0	No	0	15582	0	0	0	No
167	OR4P4	Q8NGL7	ENSG00000181927	11-55406390-C-T	rs780464742	Exomes	4	11	55406390	C	T	c.557C>T	Transition	p.Ala186Val	missense_variant	186	262	A	V	EC	ECL2	45.59	No	No	0	4	225322	0	1	1.77524e+07	No	0	16012	0	0	0	No	0	9078	0	0	0	No	0	15584	0	0	0	No
168	OR4P4	Q8NGL7	ENSG00000181927	11-55406390-C-A	rs780464742	Exomes	4	11	55406390	C	A	c.557C>A	Transversion	p.Ala186Asp	missense_variant	186	262	A	D	EC	ECL2	45.59	No	No	-3	1	225322	0	0	4.43809e+08	Yes	1	16012	0	0	6.24532e+09	No	0	9078	0	0	0	No	0	15584	0	0	0	No
169	OR4P4	Q8NGL7	ENSG00000181927	11-55406405-A-G	rs1166643144	Genomes	4	11	55406405	A	G	c.572A>G	Transition	p.His191Arg	missense_variant	191	269	H	R	EC	ECL2	NA	No	No	2	1	28496	0	0	3.50926e+09	Yes	1	8370	0	0	0.0001194743130227	No	0	260	0	0	0	No	0	1280	0	0	0	No
170	OR4P4	Q8NGL7	ENSG00000181927	11-55406406-CAT-C	rs1224701309	Exomes	4	11	55406406	CAT	C	c.574_575delAT	Deletion	p.Met192AspfsTer8	frameshift_variant	192	270	M	D	EC	ECL2	NA	No	No	-3	1	223390	0	0	4.47648e+08	Yes	1	16000	0	0	6.25e-05	No	0	8864	0	0	0	No	0	15508	0	0	0	No
171	OR4P4	Q8NGL7	ENSG00000181927	11-55406407-A-C	rs376540289	Exomes	4	11	55406407	A	C	c.574A>C	Transversion	p.Met192Leu	missense_variant	192	270	M	L	EC	ECL2	NA	No	No	1	4	223688	0	1	1.7882e+09	Yes	4	16004	1	0	0.000249937515621095	No	0	8896	0	0	0	No	0	15512	0	0	0	No
172	OR4P4	Q8NGL7	ENSG00000181927	11-55406407-A-G	rs376540289	Exomes	4	11	55406407	A	G	c.574A>G	Transition	p.Met192Val	missense_variant	192	270	M	V	EC	ECL2	NA	No	No	0	1	223688	0	0	4.47051e+08	No	0	16004	0	0	0	No	0	8896	0	0	0	No	0	15512	0	0	0	Yes
173	OR4P4	Q8NGL7	ENSG00000181927	11-55406408-T-C	rs781084812	Exomes	4	11	55406408	T	C	c.575T>C	Transition	p.Met192Thr	missense_variant	192	270	M	T	EC	ECL2	NA	No	No	0	3	223924	0	0	1.33974e+09	No	0	16006	0	0	0	No	0	8906	0	0	0	No	0	15518	0	0	0	No
174	OR4P4	Q8NGL7	ENSG00000181927	11-55406413-G-A	rs748294621	Exomes	4	11	55406413	G	A	c.580G>A	Transition	p.Gly194Ser	missense_variant	194	272	G	S	TM	TM5	5.36	No	No	1	6	222578	0	1	2.69568e+09	No	0	15994	0	0	0	No	0	8800	0	0	0	Yes	2	15470	1	0	0.000129282482223659	No
175	OR4P4	Q8NGL7	ENSG00000181927	11-55406414-G-C	rs370999828	Exomes	4	11	55406414	G	C	c.581G>C	Transversion	p.Gly194Ala	missense_variant	194	272	G	A	TM	TM5	5.36	No	No	1	3	222410	0	0	1.34886e+09	No	0	15990	0	0	0	No	0	8776	0	0	0	No	0	15460	0	0	0	No
176	OR4P4	Q8NGL7	ENSG00000181927	11-55406418-C-G	rs778036505	Exomes	4	11	55406418	C	G	c.585C>G	Transversion	c.585C>G(p.=)	synonymous_variant	195	273	L	L	TM	TM5	5.37	No	No	0	1	222368	0	0	4.49705e+08	No	0	15984	0	0	0	No	0	8792	0	0	0	No	0	15468	0	0	0	Yes
177	OR4P4	Q8NGL7	ENSG00000181927	11-55406425-A-G	rs1389388976	Genomes	4	11	55406425	A	G	c.592A>G	Transition	p.Ile198Val	missense_variant	198	276	I	V	TM	TM5	5.40	No	No	1	2	28452	0	1	7.02938e+09	No	0	8350	0	0	0	No	0	260	0	0	0	No	0	1282	0	0	0	No
178	OR4P4	Q8NGL7	ENSG00000181927	11-55406428-G-T	rs1248682377	Exomes	4	11	55406428	G	T	c.595G>T	Transversion	p.Ala199Ser	missense_variant	199	277	A	S	TM	TM5	5.41	No	No	1	1	221306	0	0	4.51863e+08	No	0	15970	0	0	0	No	0	8708	0	0	0	No	0	15412	0	0	0	No
179	OR4P4	Q8NGL7	ENSG00000181927	11-55406429-C-T	rs749533521	Exomes,Genomes	4	11	55406429	C	T	c.596C>T	Transition	p.Ala199Val	missense_variant	199	277	A	V	TM	TM5	5.41	No	No	0	26	249692	0	9	0.000104128286048412	No	0	24316	0	0	0	No	0	8948	0	0	0	No	0	16680	0	0	0	Yes
180	OR4P4	Q8NGL7	ENSG00000181927	11-55406430-T-C	rs562558035	Exomes,Genomes	4	11	55406430	T	C	c.597T>C	Transition	c.597T>C(p.=)	synonymous_variant	199	277	A	A	TM	TM5	5.41	No	No	0	20	250166	0	5	7.99469e+09	No	0	24330	0	0	0	No	0	9006	0	0	0	Yes	2	16682	0	0	0.000119889701474643	Yes
181	OR4P4	Q8NGL7	ENSG00000181927	11-55406441-T-C	rs759484984	Exomes	4	11	55406441	T	C	c.608T>C	Transition	p.Leu203Ser	missense_variant	203	281	L	S	TM	TM5	5.45	No	No	-1	4	222296	0	1	1.7994e+09	No	0	15978	0	0	0	No	0	8808	0	0	0	No	0	15414	0	0	0	Yes
182	OR4P4	Q8NGL7	ENSG00000181927	11-55406442-A-C	rs1164631774	Exomes	4	11	55406442	A	C	c.609A>C	Transversion	p.Leu203Phe	missense_variant	203	281	L	F	TM	TM5	5.45	No	No	0	1	222172	0	0	4.50102e+08	No	0	15980	0	0	0	No	0	8806	0	0	0	No	0	15416	0	0	0	No
183	OR4P4	Q8NGL7	ENSG00000181927	11-55406443-A-G	rs772153972	Exomes	4	11	55406443	A	G	c.610A>G	Transition	p.Ile204Val	missense_variant	204	282	I	V	BC	TM5	5.46	No	Yes	1	1	222284	0	0	4.49875e+08	No	0	15978	0	0	0	No	0	8808	0	0	0	No	0	15418	0	0	0	No
184	OR4P4	Q8NGL7	ENSG00000181927	11-55406446-G-T	rs774822166	Exomes	4	11	55406446	G	T	c.613G>T	Transversion	p.Ala205Ser	missense_variant	205	283	A	S	BC	TM5	5.47	No	Yes	1	163	222654	0	44	0.000732077573275126	No	0	15982	0	0	0	No	0	8818	0	0	0	No	0	15430	0	0	0	No
185	OR4P4	Q8NGL7	ENSG00000181927	11-55406449-T-G	rs750783276	Exomes,Genomes	4	11	55406449	T	G	c.616T>G	Transversion	p.Leu206Val	missense_variant	206	284	L	V	TM	TM5	5.48	No	No	0	10	251270	0	2	3.97978e+09	No	0	24332	0	0	0	No	0	9098	0	0	0	No	0	16714	0	0	0	No
186	OR4P4	Q8NGL7	ENSG00000181927	11-55406451-G-C	rs534192345	Exomes	4	11	55406451	G	C	c.618G>C	Transversion	p.Leu206Phe	missense_variant	206	284	L	F	TM	TM5	5.48	No	No	0	1	222892	0	0	4.48648e+08	No	0	15982	0	0	0	No	0	8842	0	0	0	No	0	15438	0	0	0	Yes
187	OR4P4	Q8NGL7	ENSG00000181927	11-55406457-A-G	rs753514101	Exomes	4	11	55406457	A	G	c.624A>G	Transition	c.624A>G(p.=)	synonymous_variant	208	286	T	T	FC	TM5	5.50	Yes	No	0	3	223814	0	0	1.3404e+09	No	0	15984	0	0	0	No	0	8972	0	0	0	No	0	15486	0	0	0	Yes
188	OR4P4	Q8NGL7	ENSG00000181927	11-55406458-TTTGTTGTCTTG-T	rs758708575	Exomes,Genomes	4	11	55406458	TTTGTTGTCTTG	T	c.636_646delGTTGTTGTCTT	Deletion	p.Leu213CysfsTer23	frameshift_variant	213	291	L	C	TM	TM5	5.55	No	No	-1	3	252232	0	0	1.18938e+09	Yes	3	24328	0	0	0.000123314699112134	No	0	9242	0	0	0	No	0	16726	0	0	0	No
189	OR4P4	Q8NGL7	ENSG00000181927	11-55406462-T-C	rs374363580	Exomes,Genomes	4	11	55406462	T	C	c.629T>C	Transition	p.Val210Ala	missense_variant	210	288	V	A	TM	TM5	5.52	No	No	0	13	252244	0	2	5.15374e+09	No	0	24316	0	0	0	No	0	9252	0	0	0	No	0	16718	0	0	0	Yes
190	OR4P4	Q8NGL7	ENSG00000181927	11-55406465-T-C	rs1413846107	Exomes	4	11	55406465	T	C	c.632T>C	Transition	p.Val211Ala	missense_variant	211	289	V	A	TM	TM5	5.53	No	No	0	1	224252	0	0	4.45927e+08	No	0	15986	0	0	0	No	0	9030	0	0	0	No	0	15458	0	0	0	Yes
191	OR4P4	Q8NGL7	ENSG00000181927	11-55406469-G-C	rs766674719	Exomes	4	11	55406469	G	C	c.636G>C	Transversion	p.Leu212Phe	missense_variant	212	290	L	F	TM	TM5	5.54	No	No	0	1	224424	0	0	4.45585e+08	No	0	15998	0	0	0	No	0	9050	0	0	0	No	0	15478	0	0	0	Yes
192	OR4P4	Q8NGL7	ENSG00000181927	11-55406470-T-C	rs1486230986	Exomes	4	11	55406470	T	C	c.637T>C	Transition	c.637T>C(p.=)	synonymous_variant	213	291	L	L	TM	TM5	5.55	No	No	0	1	224590	0	0	4.45256e+08	No	0	15994	0	0	0	No	0	9058	0	0	0	No	0	15472	0	0	0	No
193	OR4P4	Q8NGL7	ENSG00000181927	11-55406472-G-A	rs751944135	Exomes	4	11	55406472	G	A	c.639G>A	Transition	c.639G>A(p.=)	synonymous_variant	213	291	L	L	TM	TM5	5.55	No	No	0	1	224210	0	0	4.4601e+08	No	0	15994	0	0	0	No	0	9050	0	0	0	No	0	15462	0	0	0	Yes
194	OR4P4	Q8NGL7	ENSG00000181927	11-55406476-T-C	rs1260058655	Exomes	4	11	55406476	T	C	c.643T>C	Transition	p.Ser215Pro	missense_variant	215	293	S	P	FC	TM5	5.57	Yes	No	0	2	225024	0	1	8.88794e+08	No	0	15994	0	0	0	No	0	9098	0	0	0	Yes	2	15502	1	0	0.000129015610888918	No
195	OR4P4	Q8NGL7	ENSG00000181927	11-55406480-A-G	rs1348535277	Exomes	4	11	55406480	A	G	c.647A>G	Transition	p.Tyr216Cys	missense_variant	216	294	Y	C	FC	TM5	5.58	Yes	No	-1	2	224798	0	1	8.89688e+08	No	0	15992	0	0	0	No	0	9108	0	0	0	No	0	15460	0	0	0	No
196	OR4P4	Q8NGL7	ENSG00000181927	11-55406481-T-G	rs1203433940	Exomes	4	11	55406481	T	G	c.648T>G	Transversion	p.Tyr216Ter	stop_gained	216	294	Y	STOP	FC	TM5	5.58	Yes	No	-	1	224936	0	0	4.44571e+08	No	0	15994	0	0	0	No	0	9106	0	0	0	No	0	15454	0	0	0	No
197	OR4P4	Q8NGL7	ENSG00000181927	11-55406494-T-C	rs755438582	Exomes	4	11	55406494	T	C	c.661T>C	Transition	p.Tyr221His	missense_variant	221	299	Y	H	TM	TM5	5.63	No	No	1	1	227010	0	0	4.40509e+08	No	0	16010	0	0	0	No	0	9286	0	0	0	No	0	15582	0	0	0	No
198	OR4P4	Q8NGL7	ENSG00000181927	11-55406498-C-A	rs768041591	Exomes	4	11	55406498	C	A	c.665C>A	Transversion	p.Thr222Asn	missense_variant	222	300	T	N	TM	TM5	5.64	No	No	-1	2	227316	0	1	8.79832e+08	No	0	16010	0	0	0	No	0	9320	0	0	0	No	0	15604	0	0	0	No
199	OR4P4	Q8NGL7	ENSG00000181927	11-55406502-C-A	rs555800071	Exomes	4	11	55406502	C	A	c.669C>A	Transversion	c.669C>A(p.=)	synonymous_variant	223	301	I	I	FC	TM5	5.65	Yes	No	0	1	227630	0	0	4.39309e+08	Yes	1	16016	0	0	6.24376e+09	No	0	9344	0	0	0	No	0	15610	0	0	0	No
200	OR4P4	Q8NGL7	ENSG00000181927	11-55406502-C-T	rs555800071	Exomes	4	11	55406502	C	T	c.669C>T	Transition	c.669C>T(p.=)	synonymous_variant	223	301	I	I	FC	TM5	5.65	Yes	No	0	2	227630	0	0	8.78619e+08	Yes	2	16016	0	0	0.000124875124875125	No	0	9344	0	0	0	No	0	15610	0	0	0	No
201	OR4P4	Q8NGL7	ENSG00000181927	11-55406502-CAG-C	rs555800071	Genomes	4	11	55406502	CAG	C	c.672_673delAG	Deletion	p.Arg224SerfsTer15	frameshift_variant	224	304	R	S	IC	ICL3	NA	No	No	-1	1	28504	0	0	3.50828e+09	Yes	1	8354	0	0	0.000119703136222169	No	0	262	0	0	0	No	0	1276	0	0	0	No
202	OR4P4	Q8NGL7	ENSG00000181927	11-55406504-G-C	rs1255764469	Exomes	4	11	55406504	G	C	c.671G>C	Transversion	p.Arg224Thr	missense_variant	224	304	R	T	IC	ICL3	NA	No	No	-1	2	227836	0	0	8.77824e+08	No	0	16020	0	0	0	No	0	9370	0	0	0	No	0	15620	0	0	0	No
203	OR4P4	Q8NGL7	ENSG00000181927	11-55406506-G-A	rs756208109	Exomes	4	11	55406506	G	A	c.673G>A	Transition	p.Ala225Thr	missense_variant	225	305	A	T	IC	ICL3	NA	No	No	1	3	227834	0	1	1.31675e+09	No	0	16020	0	0	0	No	0	9366	0	0	0	No	0	15626	0	0	0	Yes
204	OR4P4	Q8NGL7	ENSG00000181927	11-55406511-C-T	rs777779309	Exomes	4	11	55406511	C	T	c.678C>T	Transition	c.678C>T(p.=)	synonymous_variant	226	306	Y	Y	IC	ICL3	NA	No	No	0	3	228034	0	1	1.31559e+08	No	0	16022	0	0	0	No	0	9380	0	0	0	No	0	15632	0	0	0	Yes
205	OR4P4	Q8NGL7	ENSG00000181927	11-55406515-G-T	rs1363727607	Exomes	4	11	55406515	G	T	c.682G>T	Transversion	p.Ala228Ser	missense_variant	228	308	A	S	TM	TM5	NA	No	No	1	1	228116	0	0	4.38373e+08	No	0	16022	0	0	0	No	0	9386	0	0	0	No	0	15630	0	0	0	No
206	OR4P4	Q8NGL7	ENSG00000181927	11-55406524-C-G	rs61896975	Exomes	4	11	55406524	C	G	c.691C>G	Transversion	p.Arg231Gly	missense_variant	231	311	R	G	FC	TM6	6.30	Yes	No	-1	2	228052	0	1	8.76993e+08	No	0	16024	0	0	0	No	0	9390	0	0	0	No	0	15632	0	0	0	No
207	OR4P4	Q8NGL7	ENSG00000181927	11-55406524-C-T	rs61896975	Exomes,Genomes	4	11	55406524	C	T	c.691C>T	Transition	p.Arg231Cys	missense_variant	231	311	R	C	FC	TM6	6.30	Yes	No	-1	15720	256434	0	3678	0.0613023234048527	Yes	248	24360	33	0	0.0101806239737274	Yes	276	9650	58	0	0.0286010362694301	Yes	2	16898	0	0	0.000118357202035744	Yes
208	OR4P4	Q8NGL7	ENSG00000181927	11-55406525-G-A	rs778797437	Exomes	4	11	55406525	G	A	c.692G>A	Transition	p.Arg231His	missense_variant	231	311	R	H	FC	TM6	6.30	Yes	No	2	2	228232	0	0	8.76301e+08	No	0	16020	0	0	0	No	0	9396	0	0	0	Yes	2	15632	0	0	0.000127942681678608	No
209	OR4P4	Q8NGL7	ENSG00000181927	11-55406533-G-A	rs745688826	Exomes	4	11	55406533	G	A	c.700G>A	Transition	p.Ala234Thr	missense_variant	234	314	A	T	FC	TM6	6.33	Yes	No	1	5	228392	0	2	2.18922e+09	No	0	16024	0	0	0	No	0	9408	0	0	0	No	0	15634	0	0	0	Yes
210	OR4P4	Q8NGL7	ENSG00000181927	11-55406534-C-G	rs771803016	Exomes	4	11	55406534	C	G	c.701C>G	Transversion	p.Ala234Gly	missense_variant	234	314	A	G	FC	TM6	6.33	Yes	No	1	1	228438	0	0	4.37756e+08	No	0	16022	0	0	0	No	0	9410	0	0	0	No	0	15644	0	0	0	No
211	OR4P4	Q8NGL7	ENSG00000181927	11-55406540-C-A	rs201855113	Exomes,Genomes	4	11	55406540	C	A	c.707C>A	Transversion	p.Ala236Asp	missense_variant	236	316	A	D	TM	TM6	6.35	No	No	-3	34	256952	0	9	0.000132320433388337	No	0	24406	0	0	0	No	0	9670	0	0	0	No	0	16922	0	0	0	No
212	OR4P4	Q8NGL7	ENSG00000181927	11-55406543-C-G	rs746975373	Exomes	4	11	55406543	C	G	c.710C>G	Transversion	p.Thr237Ser	missense_variant	237	317	T	S	TM	TM6	6.36	No	No	1	1	228464	0	0	4.37706e+08	No	0	16022	0	0	0	No	0	9408	0	0	0	No	0	15646	0	0	0	Yes
213	OR4P4	Q8NGL7	ENSG00000181927	11-55406554-C-T	rs768147812	Exomes	4	11	55406554	C	T	c.721C>T	Transition	p.His241Tyr	missense_variant	241	321	H	Y	TM	TM6	6.40	No	No	1	1	228556	0	0	4.3753e+08	No	0	16024	0	0	0	No	0	9410	0	0	0	No	0	15650	0	0	0	No
214	OR4P4	Q8NGL7	ENSG00000181927	11-55406562-T-G	rs57403436	Exomes,Genomes	4	11	55406562	T	G	c.729T>G	Transversion	p.Ile243Met	missense_variant	243	323	I	M	TM	TM6	6.42	No	No	1	2038	257130	0	283	0.00792595185314821	Yes	1831	24376	232	0	0.0751148670823761	No	0	9672	0	0	0	Yes	2	16926	1	0	0.000118161408483989	Yes
215	OR4P4	Q8NGL7	ENSG00000181927	11-55406566-G-C	rs761405595	Exomes	4	11	55406566	G	C	c.733G>C	Transversion	p.Val245Leu	missense_variant	245	325	V	L	FC	TM6	6.44	Yes	No	0	1	228530	0	0	4.37579e+08	No	0	16026	0	0	0	No	0	9408	0	0	0	No	0	15654	0	0	0	No
216	OR4P4	Q8NGL7	ENSG00000181927	11-55406571-C-A	rs1235355782	Exomes	4	11	55406571	C	A	c.738C>A	Transversion	c.738C>A(p.=)	synonymous_variant	246	326	V	V	TM	TM6	6.45	No	No	0	1	228416	0	0	4.37798e+08	No	0	16024	0	0	0	No	0	9380	0	0	0	No	0	15650	0	0	0	No
217	OR4P4	Q8NGL7	ENSG00000181927	11-55406574-G-A	rs1276646284	Exomes	4	11	55406574	G	A	c.741G>A	Transition	c.741G>A(p.=)	synonymous_variant	247	327	L	L	TM	TM6	6.46	No	No	0	4	228240	0	2	1.75254e+09	No	0	16026	0	0	0	No	0	9384	0	0	0	No	0	15648	0	0	0	Yes
218	OR4P4	Q8NGL7	ENSG00000181927	11-55406582-C-T	rs772895244	Exomes	4	11	55406582	C	T	c.749C>T	Transition	p.Ala250Val	missense_variant	250	330	A	V	TM	TM6	6.49	No	No	0	2	227860	0	1	8.77732e+08	No	0	16026	0	0	0	No	0	9340	0	0	0	No	0	15606	0	0	0	No
219	OR4P4	Q8NGL7	ENSG00000181927	11-55406583-A-T	rs113342491	Exomes,Genomes	4	11	55406583	A	T	c.750A>T	Transversion	c.750A>T(p.=)	synonymous_variant	250	330	A	A	TM	TM6	6.49	No	No	0	428	256290	0	54	0.00166998322213118	Yes	388	24352	41	0	0.0159329829172142	No	0	9620	0	0	0	No	0	16892	0	0	0	Yes
220	OR4P4	Q8NGL7	ENSG00000181927	11-55406585-C-T	rs767830410	Exomes	4	11	55406585	C	T	c.752C>T	Transition	p.Pro251Leu	missense_variant	251	331	P	L	FC	TM6	6.50	Yes	No	-3	1	227698	0	0	4.39178e+08	No	0	16022	0	0	0	No	0	9346	0	0	0	No	0	15606	0	0	0	No
221	OR4P4	Q8NGL7	ENSG00000181927	11-55406593-T-G	rs753246316	Exomes	4	11	55406593	T	G	c.760T>G	Transversion	p.Phe254Val	missense_variant	254	334	F	V	TM	TM6	6.53	No	No	0	1	227932	0	0	4.38727e+08	No	0	16022	0	0	0	No	0	9350	0	0	0	No	0	15620	0	0	0	Yes
222	OR4P4	Q8NGL7	ENSG00000181927	11-55406595-C-T	rs140972692	Exomes	4	11	55406595	C	T	c.762C>T	Transition	c.762C>T(p.=)	synonymous_variant	254	334	F	F	TM	TM6	6.53	No	No	0	6	227928	0	2	2.63241e+09	No	0	16022	0	0	0	No	0	9350	0	0	0	No	0	15616	0	0	0	No
223	OR4P4	Q8NGL7	ENSG00000181927	11-55406604-T-A	rs575381399	Exomes	4	11	55406604	T	A	c.771T>A	Transversion	c.771T>A(p.=)	synonymous_variant	257	337	I	I	TM	TM6	6.56	No	No	0	16	228398	0	4	7.00532e+09	No	0	16024	0	0	0	No	0	9378	0	0	0	Yes	16	15638	4	0	0.00102314874024811	No
224	OR4P4	Q8NGL7	ENSG00000181927	11-55406609-C-T	rs753984758	Exomes,Genomes	4	11	55406609	C	T	c.776C>T	Transition	p.Pro259Leu	missense_variant	259	339	P	L	BC	TM6	6.58	No	Yes	-3	7	256688	0	2	2.72705e+08	Yes	4	24382	1	0	0.000164055450742351	No	0	9636	0	0	0	No	0	16896	0	0	0	No
225	OR4P4	Q8NGL7	ENSG00000181927	11-55406610-G-A	rs757510641	Exomes	4	11	55406610	G	A	c.777G>A	Transition	c.777G>A(p.=)	synonymous_variant	259	339	P	P	BC	TM6	6.58	No	Yes	0	5	228350	0	0	2.18962e+09	Yes	3	16022	0	0	0.00018724254150543	No	0	9394	0	0	0	No	0	15640	0	0	0	No
226	OR4P4	Q8NGL7	ENSG00000181927	11-55406610-G-T	rs757510641	Exomes	4	11	55406610	G	T	c.777G>T	Transversion	c.777G>T(p.=)	synonymous_variant	259	339	P	P	BC	TM6	6.58	No	Yes	0	3	228350	0	0	1.31377e+08	No	0	16022	0	0	0	No	0	9394	0	0	0	No	0	15640	0	0	0	No
227	OR4P4	Q8NGL7	ENSG00000181927	11-55406614-A-G	rs746139386	Exomes	4	11	55406614	A	G	c.781A>G	Transition	p.Thr261Ala	missense_variant	261	341	T	A	TM	TM6	6.60	No	No	1	3	228644	0	1	1.31208e+09	No	0	16022	0	0	0	No	0	9408	0	0	0	No	0	15652	0	0	0	No
228	OR4P4	Q8NGL7	ENSG00000181927	11-55406615-C-A	rs758198867	Exomes	4	11	55406615	C	A	c.782C>A	Transversion	p.Thr261Lys	missense_variant	261	341	T	K	TM	TM6	6.60	No	No	-1	2	228640	0	1	8.74738e+08	No	0	16022	0	0	0	No	0	9406	0	0	0	No	0	15654	0	0	0	No
229	OR4P4	Q8NGL7	ENSG00000181927	11-55406615-C-G	rs758198867	Exomes	4	11	55406615	C	G	c.782C>G	Transversion	p.Thr261Arg	missense_variant	261	341	T	R	TM	TM6	6.60	No	No	-1	5	228640	0	1	2.18684e+09	No	0	16022	0	0	0	No	0	9406	0	0	0	No	0	15654	0	0	0	Yes
230	OR4P4	Q8NGL7	ENSG00000181927	11-55406618-C-A	rs367946820	Exomes	4	11	55406618	C	A	c.785C>A	Transversion	p.Thr262Lys	missense_variant	262	342	T	K	TM	TM6	6.61	No	No	-1	6	228642	0	1	2.62419e+09	No	0	16020	0	0	0	No	0	9404	0	0	0	No	0	15654	0	0	0	No
231	OR4P4	Q8NGL7	ENSG00000181927	11-55406619-A-G	rs144624416	Exomes	4	11	55406619	A	G	c.786A>G	Transition	c.786A>G(p.=)	synonymous_variant	262	342	T	T	TM	TM6	6.61	No	No	0	1	228662	0	0	4.37327e+08	Yes	1	16022	0	0	6.24142e+07	No	0	9408	0	0	0	No	0	15654	0	0	0	No
232	OR4P4	Q8NGL7	ENSG00000181927	11-55406622-C-T	rs746906978	Exomes	4	11	55406622	C	T	c.789C>T	Transition	c.789C>T(p.=)	synonymous_variant	263	343	F	F	EC	ECL3	NA	No	No	0	1	228656	0	0	4.37338e+08	No	0	16022	0	0	0	No	0	9406	0	0	0	No	0	15652	0	0	0	No
233	OR4P4	Q8NGL7	ENSG00000181927	11-55406622-C-A	rs746906978	Exomes	4	11	55406622	C	A	c.789C>A	Transversion	p.Phe263Leu	missense_variant	263	343	F	L	EC	ECL3	NA	No	No	0	4	228656	0	1	1.74935e+09	No	0	16022	0	0	0	Yes	2	9406	0	0	0.000212630236019562	No	0	15652	0	0	0	No
234	OR4P4	Q8NGL7	ENSG00000181927	11-55406625-A-G	rs768500089	Exomes	4	11	55406625	A	G	c.792A>G	Transition	c.792A>G(p.=)	synonymous_variant	264	344	S	S	EC	ECL3	NA	No	No	0	2	228660	0	1	8.74661e+08	No	0	16024	0	0	0	No	0	9404	0	0	0	No	0	15656	0	0	0	No
235	OR4P4	Q8NGL7	ENSG00000181927	11-55406629-G-C	rs776080887	Exomes	4	11	55406629	G	C	c.796G>C	Transversion	p.Asp266His	missense_variant	266	354	D	H	TM	TM7	7.34	No	No	1	1	228674	0	0	4.37304e+08	No	0	16024	0	0	0	No	0	9408	0	0	0	No	0	15650	0	0	0	No
236	OR4P4	Q8NGL7	ENSG00000181927	11-55406635-G-C	rs747626907	Exomes	4	11	55406635	G	C	c.802G>C	Transversion	p.Val268Leu	missense_variant	268	356	V	L	BC	TM7	7.36	No	Yes	0	2	228660	0	0	8.74661e+08	No	0	16022	0	0	0	No	0	9416	0	0	0	No	0	15656	0	0	0	Yes
237	OR4P4	Q8NGL7	ENSG00000181927	11-55406641-GC-G	rs1301908258	Exomes	4	11	55406641	GC	G	c.811delC	Deletion	p.Leu271PhefsTer17	frameshift_variant	271	359	L	F	BC	TM7	7.39	No	Yes	0	4	228612	0	2	1.74969e+09	No	0	16024	0	0	0	No	0	9416	0	0	0	No	0	15656	0	0	0	No
238	OR4P4	Q8NGL7	ENSG00000181927	11-55406642-C-A	rs769345381	Exomes	4	11	55406642	C	A	c.809C>A	Transversion	p.Ala270Asp	missense_variant	270	358	A	D	TM	TM7	7.38	No	No	-3	1	228652	0	0	4.37346e+08	No	0	16022	0	0	0	No	0	9414	0	0	0	No	0	15656	0	0	0	Yes
239	OR4P4	Q8NGL7	ENSG00000181927	11-55406644-C-T	rs1233656797	Exomes	4	11	55406644	C	T	c.811C>T	Transition	p.Leu271Phe	missense_variant	271	359	L	F	BC	TM7	7.39	No	Yes	0	2	228580	0	0	8.74967e+08	No	0	16024	0	0	0	No	0	9404	0	0	0	Yes	2	15652	0	0	0.000127779197546639	No
240	OR4P4	Q8NGL7	ENSG00000181927	11-55406650-T-C	rs147887185	Exomes,Genomes	4	11	55406650	T	C	c.817T>C	Transition	p.Tyr273His	missense_variant	273	361	Y	H	TM	TM7	7.41	No	No	1	11	257176	0	1	4.27723e+09	Yes	11	24422	1	0	0.000450413561542871	No	0	9682	0	0	0	No	0	16910	0	0	0	No
241	OR4P4	Q8NGL7	ENSG00000181927	11-55406653-A-T	rs762664534	Exomes	4	11	55406653	A	T	c.820A>T	Transversion	p.Thr274Ser	missense_variant	274	362	T	S	BC	TM7	7.42	No	Yes	1	1	228586	0	0	4.37472e+08	No	0	16024	0	0	0	No	0	9412	0	0	0	No	0	15648	0	0	0	Yes
242	OR4P4	Q8NGL7	ENSG00000181927	11-55406656-A-G	rs1228463604	Exomes	4	11	55406656	A	G	c.823A>G	Transition	p.Ile275Val	missense_variant	275	363	I	V	BC	TM7	7.43	No	Yes	1	1	228614	0	0	4.37419e+08	No	0	16024	0	0	0	No	0	9408	0	0	0	No	0	15640	0	0	0	No
243	OR4P4	Q8NGL7	ENSG00000181927	11-55406659-A-T	rs767853483	Exomes	4	11	55406659	A	T	c.826A>T	Transversion	p.Ile276Phe	missense_variant	276	364	I	F	TM	TM7	7.44	No	No	0	1	228586	0	0	4.37472e+08	No	0	16022	0	0	0	No	0	9416	0	0	0	No	0	15644	0	0	0	Yes
244	OR4P4	Q8NGL7	ENSG00000181927	11-55406663-C-A	rs758248551	Exomes	4	11	55406663	C	A	c.830C>A	Transversion	p.Ala277Asp	missense_variant	277	365	A	D	TM	TM7	7.45	No	No	-3	1	228520	0	0	4.37598e+08	No	0	16024	0	0	0	No	0	9406	0	0	0	No	0	15638	0	0	0	No
245	OR4P4	Q8NGL7	ENSG00000181927	11-55406668-A-G	rs775727950	Genomes	4	11	55406668	A	G	c.835A>G	Transition	p.Met279Val	missense_variant	279	367	M	V	TM	TM7	7.47	No	No	0	1	28516	0	0	3.5068e+09	No	0	8370	0	0	0	No	0	264	0	0	0	No	0	1270	0	0	0	No
246	OR4P4	Q8NGL7	ENSG00000181927	11-55406669-T-C	rs761193662	Exomes	4	11	55406669	T	C	c.836T>C	Transition	p.Met279Thr	missense_variant	279	367	M	T	TM	TM7	7.47	No	No	0	3	228504	0	0	1.31289e+09	Yes	2	16024	0	0	0.000124812780828757	No	0	9406	0	0	0	No	0	15634	0	0	0	No
247	OR4P4	Q8NGL7	ENSG00000181927	11-55406676-C-T	rs1254162159	Exomes	4	11	55406676	C	T	c.843C>T	Transition	c.843C>T(p.=)	synonymous_variant	281	369	N	N	FC	TM7	7.49	Yes	No	0	1	228470	0	0	4.37694e+08	Yes	1	16024	0	0	6.24064e+09	No	0	9408	0	0	0	No	0	15638	0	0	0	No
248	OR4P4	Q8NGL7	ENSG00000181927	11-55406678-C-G	rs139866937	Exomes	4	11	55406678	C	G	c.845C>G	Transversion	p.Pro282Arg	missense_variant	282	370	P	R	FC	TM7	7.50	Yes	No	-2	1	228368	0	0	4.3789e+08	Yes	1	16024	0	0	6.24064e+09	No	0	9406	0	0	0	No	0	15634	0	0	0	No
249	OR4P4	Q8NGL7	ENSG00000181927	11-55406680-C-G	rs1468456694	Exomes	4	11	55406680	C	G	c.847C>G	Transversion	p.Leu283Val	missense_variant	283	371	L	V	TM	TM7	7.51	No	No	0	1	228230	0	0	4.38154e+08	No	0	16018	0	0	0	No	0	9396	0	0	0	No	0	15632	0	0	0	No
250	OR4P4	Q8NGL7	ENSG00000181927	11-55406683-A-G	rs372495212	Exomes,Genomes	4	11	55406683	A	G	c.850A>G	Transition	p.Ile284Val	missense_variant	284	372	I	V	TM	TM7	7.52	No	No	1	22	256708	0	5	8.57005e+09	No	0	24388	0	0	0	Yes	1	9654	0	0	0.000103584006629376	No	0	16902	0	0	0	Yes
251	OR4P4	Q8NGL7	ENSG00000181927	11-55406684-T-C	rs1391503815	Exomes	4	11	55406684	T	C	c.851T>C	Transition	p.Ile284Thr	missense_variant	284	372	I	T	TM	TM7	7.52	No	No	0	2	228134	0	0	8.76678e+08	No	0	16018	0	0	0	Yes	1	9386	0	0	0.000106541657788195	No	0	15620	0	0	0	No
252	OR4P4	Q8NGL7	ENSG00000181927	11-55406686-T-G	rs73469483	Exomes,Genomes	4	11	55406686	T	G	c.853T>G	Transversion	p.Tyr285Asp	missense_variant	285	373	Y	D	FC	TM7	7.53	Yes	No	-2	1411	256618	0	183	0.00549844515973159	Yes	1311	24352	158	0	0.0538354139290407	Yes	1	9644	0	0	0.000103691414350892	No	0	16900	0	0	0	Yes
253	OR4P4	Q8NGL7	ENSG00000181927	11-55406687-A-G	rs1169311118	Exomes	4	11	55406687	A	G	c.854A>G	Transition	p.Tyr285Cys	missense_variant	285	373	Y	C	FC	TM7	7.53	Yes	No	-1	1	227824	0	0	4.38935e+08	No	0	16012	0	0	0	No	0	9372	0	0	0	Yes	1	15616	0	0	6.40369e+09	No
254	OR4P4	Q8NGL7	ENSG00000181927	11-55406689-A-C	rs1371066168	Exomes	4	11	55406689	A	C	c.856A>C	Transversion	p.Thr286Pro	missense_variant	286	374	T	P	TM	TM7	7.54	No	No	-1	2	227420	0	1	8.7943e+08	No	0	16012	0	0	0	No	0	9338	0	0	0	Yes	2	15596	1	0	0.000128238009746089	No
255	OR4P4	Q8NGL7	ENSG00000181927	11-55406690-C-T	rs761961138	Exomes	4	11	55406690	C	T	c.857C>T	Transition	p.Thr286Met	missense_variant	286	374	T	M	TM	TM7	7.54	No	No	0	10	227604	0	2	4.3936e+07	No	0	16016	0	0	0	No	0	9350	0	0	0	No	0	15618	0	0	0	No
256	OR4P4	Q8NGL7	ENSG00000181927	11-55406691-G-A	rs754463437	Exomes	4	11	55406691	G	A	c.858G>A	Transition	c.858G>A(p.=)	synonymous_variant	286	374	T	T	TM	TM7	7.54	No	No	0	8	227024	0	2	3.52386e+09	No	0	16010	0	0	0	No	0	9318	0	0	0	No	0	15590	0	0	0	Yes
257	OR4P4	Q8NGL7	ENSG00000181927	11-55406691-G-T	rs754463437	Exomes	4	11	55406691	G	T	c.858G>T	Transversion	c.858G>T(p.=)	synonymous_variant	286	374	T	T	TM	TM7	7.54	No	No	0	1	227024	0	0	4.40482e+08	Yes	1	16010	0	0	6.2461e+09	No	0	9318	0	0	0	No	0	15590	0	0	0	No
258	OR4P4	Q8NGL7	ENSG00000181927	11-55406702-C-T	rs758562891	Exomes	4	11	55406702	C	T	c.869C>T	Transition	p.Thr290Ile	missense_variant	290	378	T	I	Ct	C-term	NA	No	No	0	5	226058	0	1	2.21182e+09	No	0	15994	0	0	0	No	0	9232	0	0	0	No	0	15556	0	0	0	Yes
259	OR4P4	Q8NGL7	ENSG00000181927	11-55406708-T-G	rs779849976	Exomes	4	11	55406708	T	G	c.875T>G	Transversion	p.Met292Arg	missense_variant	292	380	M	R	Ct	C-term	NA	No	No	-2	2	224158	0	1	8.92228e+08	No	0	15964	0	0	0	No	0	9096	0	0	0	No	0	15450	0	0	0	No
260	OR4P4	Q8NGL7	ENSG00000181927	11-55406709-G-A	rs751343920	Exomes	4	11	55406709	G	A	c.876G>A	Transition	p.Met292Ile	missense_variant	292	380	M	I	Ct	C-term	NA	No	No	1	7	224218	0	3	3.12196e+09	No	0	15956	0	0	0	No	0	9116	0	0	0	No	0	15460	0	0	0	No
261	OR4P4	Q8NGL7	ENSG00000181927	11-55406710-A-C	rs1367484443	Exomes	4	11	55406710	A	C	c.877A>C	Transversion	p.Lys293Gln	missense_variant	293	381	K	Q	Ct	C-term	NA	No	No	3	1	224048	0	0	4.46333e+08	No	0	15956	0	0	0	No	0	9092	0	0	0	No	0	15444	0	0	0	No
262	OR4P4	Q8NGL7	ENSG00000181927	11-55406712-G-A	rs1382924556	Exomes	4	11	55406712	G	A	c.879G>A	Transition	c.879G>A(p.=)	synonymous_variant	293	381	K	K	Ct	C-term	NA	No	No	0	2	223502	0	1	8.94847e+08	No	0	15940	0	0	0	No	0	9064	0	0	0	No	0	15410	0	0	0	No
263	OR4P4	Q8NGL7	ENSG00000181927	11-55406715-C-G	rs754844051	Exomes	4	11	55406715	C	G	c.882C>G	Transversion	p.Asn294Lys	missense_variant	294	382	N	K	Ct	C-term	NA	No	No	0	1	222196	0	0	4.50053e+08	No	0	15938	0	0	0	No	0	8986	0	0	0	No	0	15370	0	0	0	No
264	OR4P4	Q8NGL7	ENSG00000181927	11-55406716-G-A	rs781088182	Exomes	4	11	55406716	G	A	c.883G>A	Transition	p.Ala295Thr	missense_variant	295	383	A	T	Ct	C-term	NA	No	No	1	1	221996	0	0	4.50459e+08	No	0	15918	0	0	0	No	0	8980	0	0	0	No	0	15360	0	0	0	Yes
265	OR4P4	Q8NGL7	ENSG00000181927	11-55406721-G-A	rs1268231219	Genomes	4	11	55406721	G	A	c.888G>A	Transition	p.Met296Ile	missense_variant	296	385	M	I	Ct	C-term	NA	No	No	1	1	28542	0	0	3.50361e+09	Yes	1	8392	0	0	0.000119161105815062	No	0	260	0	0	0	No	0	1284	0	0	0	No
266	OR4P4	Q8NGL7	ENSG00000181927	11-55406723-G-A	rs75828722	Exomes,Genomes	4	11	55406723	G	A	c.890G>A	Transition	p.Arg297Lys	missense_variant	297	386	R	K	Ct	C-term	NA	No	No	4	228	248840	0	24	0.000916251406526282	Yes	216	24246	21	0	0.0089086859688196	No	0	9108	0	0	0	No	0	16586	0	0	0	Yes
267	OR4P4	Q8NGL7	ENSG00000181927	11-55406736-T-C	rs112073392	Exomes	4	11	55406736	T	C	c.903T>C	Transition	c.903T>C(p.=)	synonymous_variant	301	390	C	C	Ct	C-term	NA	No	No	0	1	216874	0	0	4.61097e+08	Yes	1	15820	0	0	6.32111e+09	No	0	8556	0	0	0	No	0	15142	0	0	0	No
268	OR4P4	Q8NGL7	ENSG00000181927	11-55406736-T-G	rs112073392	Exomes	4	11	55406736	T	G	c.903T>G	Transversion	p.Cys301Trp	missense_variant	301	390	C	W	Ct	C-term	NA	No	No	-1	17	216874	0	2	7.83865e+09	Yes	1	15820	0	0	6.32111e+09	No	0	8556	0	0	0	No	0	15142	0	0	0	Yes
269	OR4P4	Q8NGL7	ENSG00000181927	11-55406739-T-C	rs777272651	Exomes	4	11	55406739	T	C	c.906T>C	Transition	c.906T>C(p.=)	synonymous_variant	302	391	C	C	Ct	C-term	NA	No	No	0	3	211498	0	1	1.41845e+09	No	0	15684	0	0	0	No	0	8210	0	0	0	No	0	14840	0	0	0	No
270	OR4P4	Q8NGL7	ENSG00000181927	11-55406740-C-G	rs748909799	Exomes	4	11	55406740	C	G	c.907C>G	Transversion	p.Gln303Glu	missense_variant	303	392	Q	E	Ct	C-term	NA	No	No	3	3	210308	0	1	1.42648e+09	No	0	15640	0	0	0	No	0	8126	0	0	0	No	0	14776	0	0	0	No
271	OR4P4	Q8NGL7	ENSG00000181927	11-55406746-C-T	rs140324531	Exomes,Genomes	4	11	55406746	C	T	c.913C>T	Transition	p.Leu305Phe	missense_variant	305	394	L	F	Ct	C-term	NA	No	No	0	250	234030	0	46	0.00106823911464342	Yes	10	23864	1	0	0.000419041233657392	Yes	29	8000	5	0	0.003625	No	0	15866	0	0	0	Yes
272	OR4P4	Q8NGL7	ENSG00000181927	11-55406761-C-A	rs760913753	Exomes	4	11	55406761	C	A	c.928C>A	Transversion	p.Gln310Lys	missense_variant	310	399	Q	K	Ct	C-term	NA	No	No	3	4	191926	0	1	2.08414e+09	Yes	1	14980	0	0	6.67557e+09	No	0	6808	0	0	0	No	0	13960	0	0	0	No
273	OR4P4	Q8NGL7	ENSG00000181927	11-55406761-CAACT-C	rs760913753	Exomes,Genomes	4	11	55406761	CAACT	C	c.929_932delAACT	Deletion	p.Gln310LeufsTer?	frameshift_variant	310	399	Q	L	Ct	C-term	NA	No	No	-1	68	220410	0	3	0.000308515947552289	Yes	63	23356	2	0	0.00269737968830279	No	0	7066	0	0	0	No	0	15232	0	0	0	Yes
274	OR4P4	Q8NGL7	ENSG00000181927	11-55406763-A-T	rs201341585	Exomes,Genomes	4	11	55406763	A	T	c.930A>T	Transversion	p.Gln310His	missense_variant	310	399	Q	H	Ct	C-term	NA	No	No	3	59	218258	0	13	0.000270322279137534	Yes	1	23276	0	0	4.29627e+09	No	0	6948	0	0	0	No	0	15086	0	0	0	No
275	OR4P4	Q8NGL7	ENSG00000181927	11-55406766-T-C	rs777263039	Exomes	4	11	55406766	T	C	c.933T>C	Transition	c.933T>C(p.=)	synonymous_variant	311	400	L	L	Ct	C-term	NA	No	No	0	2	187616	0	0	1.06601e+09	No	0	14752	0	0	0	No	0	6550	0	0	0	Yes	2	13718	0	0	0.000145793847499636	No
276	OR5H6	Q8NGV6	ENSG00000230301	3-97983088-C-T	rs758091608	Exomes	5	3	97983088	C	T	c.-41C>T	Transition	NA	5_prime_UTR_variant	NA	NA	NA	NA	NCR	NCR	NA	No	No	empty	1	216142	0	0	4.62659e+08	No	0	15050	0	0	0	No	0	7022	0	0	0	No	0	17310	0	0	0	Yes
277	OR5H6	Q8NGV6	ENSG00000230301	3-97983088-C-G	rs758091608	Exomes	5	3	97983088	C	G	c.-41C>G	Transversion	NA	5_prime_UTR_variant	NA	NA	NA	NA	NCR	NCR	NA	No	No	empty	1	216142	0	0	4.62659e+08	No	0	15050	0	0	0	No	0	7022	0	0	0	No	0	17310	0	0	0	No
278	OR5H6	Q8NGV6	ENSG00000230301	3-97983093-C-A	rs777615036	Exomes	5	3	97983093	C	A	c.-36C>A	Transversion	NA	5_prime_UTR_variant	NA	NA	NA	NA	NCR	NCR	NA	No	No	empty	1	223664	0	0	4.47099e+07	No	0	15364	0	0	0	No	0	7628	0	0	0	No	0	17730	0	0	0	No
279	OR5H6	Q8NGV6	ENSG00000230301	3-97983096-C-T	rs770413417	Exomes	5	3	97983096	C	T	c.-33C>T	Transition	NA	5_prime_UTR_variant	NA	NA	NA	NA	NCR	NCR	NA	No	No	empty	1	226118	0	0	4.42247e+08	No	0	15422	0	0	0	No	0	7848	0	0	0	No	0	17780	0	0	0	No
280	OR5H6	Q8NGV6	ENSG00000230301	3-97983096-CT-C	rs770413417	Exomes	5	3	97983096	CT	C	c.-31delT	Deletion	NA	5_prime_UTR_variant	NA	NA	NA	NA	NCR	NCR	NA	No	No	empty	1	226118	0	0	4.42247e+08	No	0	15422	0	0	0	No	0	7848	0	0	0	No	0	17780	0	0	0	No
281	OR5H6	Q8NGV6	ENSG00000230301	3-97983097-T-G	rs1044646917	Genomes	5	3	97983097	T	G	c.-32T>G	Transversion	NA	5_prime_UTR_variant	NA	NA	NA	NA	NCR	NCR	NA	No	No	empty	1	31386	0	0	3.18613e+09	Yes	1	8716	0	0	0.000114731528223956	No	0	290	0	0	0	No	0	1560	0	0	0	No
282	OR5H6	Q8NGV6	ENSG00000230301	3-97983104-A-G	rs370790170	Exomes	5	3	97983104	A	G	c.-25A>G	Transition	NA	5_prime_UTR_variant	NA	NA	NA	NA	NCR	NCR	NA	No	No	empty	2	229786	0	0	8.70375e+08	No	0	15556	0	0	0	No	0	8252	0	0	0	Yes	1	17772	0	0	5.62683e+09	No
283	OR5H6	Q8NGV6	ENSG00000230301	3-97983110-A-C	rs746298756	Exomes	5	3	97983110	A	C	c.-19A>C	Transversion	NA	5_prime_UTR_variant	NA	NA	NA	NA	NCR	NCR	NA	No	No	empty	2	232192	0	0	8.61356e+07	No	0	15694	0	0	0	Yes	1	8510	0	0	0.000117508813160987	No	0	17802	0	0	0	No
284	OR5H6	Q8NGV6	ENSG00000230301	3-97983111-CT-C	rs754833238	Exomes	5	3	97983111	CT	C	c.-17delT	Deletion	NA	5_prime_UTR_variant	NA	NA	NA	NA	NCR	NCR	NA	No	No	empty	1	232430	0	0	4.30237e+08	No	0	15694	0	0	0	No	0	8532	0	0	0	No	0	17814	0	0	0	No
285	OR5H6	Q8NGV6	ENSG00000230301	3-97983112-T-A	rs373024821	Exomes	5	3	97983112	T	A	c.-17T>A	Transversion	NA	5_prime_UTR_variant	NA	NA	NA	NA	NCR	NCR	NA	No	No	empty	1	234410	0	0	4.26603e+08	Yes	1	15756	0	0	6.34679e+09	No	0	8682	0	0	0	No	0	17924	0	0	0	No
286	OR5H6	Q8NGV6	ENSG00000230301	3-97983113-C-T	rs1001788276	Exomes	5	3	97983113	C	T	c.-16C>T	Transition	NA	5_prime_UTR_variant	NA	NA	NA	NA	NCR	NCR	NA	No	No	empty	2	237426	0	0	8.42368e+08	Yes	2	15848	0	0	0.000126198889449773	No	0	8906	0	0	0	No	0	18054	0	0	0	No
287	OR5H6	Q8NGV6	ENSG00000230301	3-97983115-C-T	rs201730469	Exomes	5	3	97983115	C	T	c.-14C>T	Transition	NA	5_prime_UTR_variant	NA	NA	NA	NA	NCR	NCR	NA	No	No	empty	17	238364	0	1	7.13195e+09	No	0	15878	0	0	0	No	0	8980	0	0	0	No	0	18078	0	0	0	Yes
288	OR5H6	Q8NGV6	ENSG00000230301	3-97983115-C-G	rs201730469	Exomes	5	3	97983115	C	G	c.-14C>G	Transversion	NA	5_prime_UTR_variant	NA	NA	NA	NA	NCR	NCR	NA	No	No	empty	3	238364	0	0	1.25858e+09	No	0	15878	0	0	0	No	0	8980	0	0	0	No	0	18078	0	0	0	No
289	OR5H6	Q8NGV6	ENSG00000230301	3-97983117-A-G	rs4241471	Exomes,Genomes	5	3	97983117	A	G	c.-12A>G	Transition	NA	5_prime_UTR_variant	NA	NA	NA	NA	NCR	NCR	NA	No	No	empty	56209	270658	0	7739	0.207675368915753	Yes	8064	24646	1325	0	0.327193053639536	Yes	1414	9370	108	0	0.150907150480256	Yes	10169	19628	2628	0	0.518086407173426	Yes
290	OR5H6	Q8NGV6	ENSG00000230301	3-97983133-TC-T	rs764397382	Exomes,Genomes	5	3	97983133	TC	T	c.7delC	Deletion	p.Leu3PhefsTer23	frameshift_variant	3	38	L	F	Nt	N-term	NA	No	No	0	11	278316	0	0	3.95234e+09	Yes	5	24864	0	0	0.000201093951093951	No	0	9998	0	0	0	Yes	6	19868	0	0	0.000301993154821824	No
291	OR5H6	Q8NGV6	ENSG00000230301	3-97983135-CT-C	rs754179456	Exomes	5	3	97983135	CT	C	c.10delT	Deletion	p.Tyr4ThrfsTer22	frameshift_variant	4	39	Y	T	Nt	N-term	NA	No	No	-2	6	247682	0	0	2.42246e+09	No	0	16162	0	0	0	No	0	9778	0	0	0	No	0	18304	0	0	0	No
292	OR5H6	Q8NGV6	ENSG00000230301	3-97983135-C-T	rs754179456	Exomes	5	3	97983135	C	T	c.7C>T	Transition	p.Leu3Phe	missense_variant	3	38	L	F	Nt	N-term	NA	No	No	0	1	247682	0	0	4.03744e+07	No	0	16162	0	0	0	No	0	9778	0	0	0	No	0	18304	0	0	0	No
293	OR5H6	Q8NGV6	ENSG00000230301	3-97983138-T-G	rs1474320341	Exomes	5	3	97983138	T	G	c.10T>G	Transversion	p.Tyr4Asp	missense_variant	4	39	Y	D	Nt	N-term	NA	No	No	-2	1	248078	0	0	4.03099e+08	No	0	16174	0	0	0	No	0	9830	0	0	0	Yes	1	18328	0	0	5.45613e+08	No
294	OR5H6	Q8NGV6	ENSG00000230301	3-97983141-C-T	rs1167052182	Exomes	5	3	97983141	C	T	c.13C>T	Transition	p.Leu5Phe	missense_variant	5	40	L	F	Nt	N-term	NA	No	No	0	1	248430	0	0	4.02528e+08	No	0	16180	0	0	0	No	0	9876	0	0	0	No	0	18328	0	0	0	No
295	OR5H6	Q8NGV6	ENSG00000230301	3-97983146-C-T	rs761952068	Exomes	5	3	97983146	C	T	c.18C>T	Transition	c.18C>T(p.=)	synonymous_variant	6	41	C	C	Nt	N-term	NA	No	No	0	11	248594	0	0	4.42489e+09	No	0	16192	0	0	0	No	0	9888	0	0	0	No	0	18332	0	0	0	No
296	OR5H6	Q8NGV6	ENSG00000230301	3-97983150-AT-A	rs1338864271	Exomes	5	3	97983150	AT	A	c.27delT	Deletion	p.Gln10ArgfsTer16	frameshift_variant	10	45	Q	R	Nt	N-term	NA	No	No	3	1	248946	0	0	4.01694e+07	No	0	16190	0	0	0	No	0	9912	0	0	0	No	0	18336	0	0	0	No
297	OR5H6	Q8NGV6	ENSG00000230301	3-97983151-T-C	rs767430532	Exomes	5	3	97983151	T	C	c.23T>C	Transition	p.Ile8Thr	missense_variant	8	43	I	T	Nt	N-term	NA	No	No	0	4	248988	0	0	1.6065e+09	No	0	16188	0	0	0	No	0	9902	0	0	0	No	0	18338	0	0	0	No
298	OR5H6	Q8NGV6	ENSG00000230301	3-97983153-T-C	rs1451937177	Exomes	5	3	97983153	T	C	c.25T>C	Transition	p.Phe9Leu	missense_variant	9	44	F	L	Nt	N-term	NA	No	No	0	1	249300	0	0	4.01123e+08	No	0	16198	0	0	0	No	0	9932	0	0	0	No	0	18352	0	0	0	No
299	OR5H6	Q8NGV6	ENSG00000230301	3-97983156-C-G	rs773355908	Exomes	5	3	97983156	C	G	c.28C>G	Transversion	p.Gln10Glu	missense_variant	10	45	Q	E	Nt	N-term	NA	No	No	3	1	248920	0	0	4.01735e+08	Yes	1	16198	0	0	6.1736e+09	No	0	9916	0	0	0	No	0	18324	0	0	0	No
300	OR5H6	Q8NGV6	ENSG00000230301	3-97983158-G-A	rs759499454	Exomes,Genomes	5	3	97983158	G	A	c.30G>A	Transition	c.30G>A(p.=)	synonymous_variant	10	45	Q	Q	Nt	N-term	NA	No	No	0	2	280536	0	0	7.12921e+08	No	0	24918	0	0	0	No	0	10222	0	0	0	No	0	19898	0	0	0	No
301	OR5H6	Q8NGV6	ENSG00000230301	3-97983158-G-T	rs759499454	Exomes	5	3	97983158	G	T	c.30G>T	Transversion	p.Gln10His	missense_variant	10	45	Q	H	Nt	N-term	NA	No	No	3	1	249174	0	0	4.01326e+08	No	0	16210	0	0	0	No	0	9932	0	0	0	No	0	18338	0	0	0	Yes
302	OR5H6	Q8NGV6	ENSG00000230301	3-97983162-A-G	rs1225727014	Exomes	5	3	97983162	A	G	c.34A>G	Transition	p.Thr12Ala	missense_variant	12	47	T	A	Nt	N-term	NA	No	No	1	1	250270	0	0	3.99568e+08	No	0	16230	0	0	0	No	0	10022	0	0	0	No	0	18372	0	0	0	No
303	OR5H6	Q8NGV6	ENSG00000230301	3-97983164-A-C	rs139209294	Exomes	5	3	97983164	A	C	c.36A>C	Transversion	c.36A>C(p.=)	synonymous_variant	12	47	T	T	Nt	N-term	NA	No	No	0	1	250346	0	0	3.99447e+08	No	0	16236	0	0	0	No	0	10028	0	0	0	Yes	1	18370	0	0	5.44366e+09	No
304	OR5H6	Q8NGV6	ENSG00000230301	3-97983165-T-A	rs752517335	Exomes	5	3	97983165	T	A	c.37T>A	Transversion	p.Cys13Ser	missense_variant	13	48	C	S	Nt	N-term	NA	No	No	0	1	250382	0	0	3.9939e+08	No	0	16238	0	0	0	No	0	10020	0	0	0	No	0	18374	0	0	0	No
305	OR5H6	Q8NGV6	ENSG00000230301	3-97983167-C-A	rs758324570	Exomes	5	3	97983167	C	A	c.39C>A	Transversion	p.Cys13Ter	stop_gained	13	48	C	STOP	Nt	N-term	NA	No	No	-	2	250354	0	0	7.98869e+08	No	0	16242	0	0	0	No	0	10034	0	0	0	No	0	18374	0	0	0	Yes
306	OR5H6	Q8NGV6	ENSG00000230301	3-97983167-CAGTGAGGAGATGGAAGA-C	rs758324570	Exomes	5	3	97983167	CAGTGAGGAGATGGAAGA	C	c.40_56delAGTGAGGAGATGGAAGA	Deletion	p.Ser14GlyfsTer19	frameshift_variant	14	49	S	G	Nt	N-term	NA	No	No	1	1	250354	0	0	3.99434e+08	No	0	16242	0	0	0	No	0	10034	0	0	0	Yes	1	18374	0	0	5.44247e+09	No
307	OR5H6	Q8NGV6	ENSG00000230301	3-97983172-A-T	rs1206108900	Exomes	5	3	97983172	A	T	c.44A>T	Transversion	p.Glu15Val	missense_variant	15	50	E	V	Nt	N-term	NA	No	No	-2	1	250580	0	0	3.99074e+08	No	0	16242	0	0	0	No	0	10042	0	0	0	No	0	18388	0	0	0	No
308	OR5H6	Q8NGV6	ENSG00000230301	3-97983173-G-A	rs74600825	Exomes,Genomes	5	3	97983173	G	A	c.45G>A	Transition	c.45G>A(p.=)	synonymous_variant	15	50	E	E	Nt	N-term	NA	No	No	0	1992	281916	0	70	0.00706593453369089	Yes	1773	24934	69	0	0.0711077243923959	No	0	10328	0	0	0	No	0	19946	0	0	0	Yes
309	OR5H6	Q8NGV6	ENSG00000230301	3-97983174-G-T	rs371251948	Exomes,Genomes	5	3	97983174	G	T	c.46G>T	Transversion	p.Glu16Ter	stop_gained	16	51	E	STOP	Nt	N-term	NA	No	No	-	5	281994	0	0	1.77309e+09	Yes	5	24956	0	0	0.000200352620612278	No	0	10338	0	0	0	No	0	19944	0	0	0	No
310	OR5H6	Q8NGV6	ENSG00000230301	3-97983176-G-C	rs756944679	Exomes	5	3	97983176	G	C	c.48G>C	Transversion	p.Glu16Asp	missense_variant	16	51	E	D	Nt	N-term	NA	No	No	5	16	250582	0	0	6.38514e+09	No	0	16242	0	0	0	No	0	10052	0	0	0	Yes	14	18384	0	0	0.000761531766753699	No
311	OR5H6	Q8NGV6	ENSG00000230301	3-97983180-G-A	rs780514838	Exomes	5	3	97983180	G	A	c.52G>A	Transition	p.Glu18Lys	missense_variant	18	53	E	K	Nt	N-term	NA	No	No	3	1	250664	0	0	3.9894e+08	No	0	16248	0	0	0	No	0	10060	0	0	0	No	0	18382	0	0	0	Yes
312	OR5H6	Q8NGV6	ENSG00000230301	3-97983182-A-G	rs188719468	Exomes	5	3	97983182	A	G	c.54A>G	Transition	c.54A>G(p.=)	synonymous_variant	18	53	E	E	Nt	N-term	NA	No	No	0	1	250712	0	0	3.98864e+08	No	0	16246	0	0	0	No	0	10058	0	0	0	Yes	1	18386	0	0	5.43892e+09	No
313	OR5H6	Q8NGV6	ENSG00000230301	3-97983184-A-G	rs745411905	Exomes	5	3	97983184	A	G	c.56A>G	Transition	p.Glu19Gly	missense_variant	19	54	E	G	Nt	N-term	NA	No	No	1	1	250734	0	0	3.98829e+08	Yes	1	16248	0	0	6.1546e+09	No	0	10064	0	0	0	No	0	18378	0	0	0	No
314	OR5H6	Q8NGV6	ENSG00000230301	3-97983196-C-T	rs756579106	Exomes	5	3	97983196	C	T	c.68C>T	Transition	p.Thr23Ile	missense_variant	23	58	T	I	Nt	N-term	NA	No	No	0	1	250854	0	0	3.98638e+08	No	0	16244	0	0	0	No	0	10074	0	0	0	No	0	18384	0	0	0	No
315	OR5H6	Q8NGV6	ENSG00000230301	3-97983197-A-C	rs780591143	Exomes	5	3	97983197	A	C	c.69A>C	Transversion	c.69A>C(p.=)	synonymous_variant	23	58	T	T	Nt	N-term	NA	No	No	0	2	250862	0	0	7.97251e+08	No	0	16246	0	0	0	No	0	10076	0	0	0	Yes	2	18388	0	0	0.000108766586904503	No
316	OR5H6	Q8NGV6	ENSG00000230301	3-97983197-A-G	rs780591143	Exomes	5	3	97983197	A	G	c.69A>G	Transition	c.69A>G(p.=)	synonymous_variant	23	58	T	T	Nt	N-term	NA	No	No	0	10	250862	0	0	3.98626e+09	No	0	16246	0	0	0	No	0	10076	0	0	0	No	0	18388	0	0	0	No
317	OR5H6	Q8NGV6	ENSG00000230301	3-97983197-A-T	rs780591143	Exomes	5	3	97983197	A	T	c.69A>T	Transversion	c.69A>T(p.=)	synonymous_variant	23	58	T	T	Nt	N-term	NA	No	No	0	8	250862	0	0	3.189e+09	No	0	16246	0	0	0	No	0	10076	0	0	0	No	0	18388	0	0	0	No
318	OR5H6	Q8NGV6	ENSG00000230301	3-97983204-A-G	rs1174206474	Exomes	5	3	97983204	A	G	c.76A>G	Transition	p.Thr26Ala	missense_variant	26	65	T	A	Nt	N-term	NA	No	No	1	1	250886	0	0	3.98587e+08	No	0	16246	0	0	0	No	0	10074	0	0	0	No	0	18390	0	0	0	No
319	OR5H6	Q8NGV6	ENSG00000230301	3-97983207-G-A	rs137937308	Exomes	5	3	97983207	G	A	c.79G>A	Transition	p.Glu27Lys	missense_variant	27	66	E	K	Nt	N-term	NA	No	No	3	1	250908	0	0	3.98552e+08	No	0	16246	0	0	0	No	0	10074	0	0	0	No	0	18390	0	0	0	No
320	OR5H6	Q8NGV6	ENSG00000230301	3-97983207-G-C	rs137937308	Exomes,Genomes	5	3	97983207	G	C	c.79G>C	Transversion	p.Glu27Gln	missense_variant	27	66	E	Q	Nt	N-term	NA	No	No	3	487	282270	0	2	0.00172529847309314	Yes	12	24954	0	0	0.000480884828083674	No	0	10364	0	0	0	No	0	19946	0	0	0	Yes
321	OR5H6	Q8NGV6	ENSG00000230301	3-97983209-G-T	rs577340762	Exomes	5	3	97983209	G	T	c.81G>T	Transversion	p.Glu27Asp	missense_variant	27	66	E	D	Nt	N-term	NA	No	No	5	1	250922	0	0	3.9853e+08	No	0	16246	0	0	0	No	0	10078	0	0	0	No	0	18392	0	0	0	No
322	OR5H6	Q8NGV6	ENSG00000230301	3-97983212-TGTTCTCA-T	rs376320287	Exomes	5	3	97983212	TGTTCTCA	T	c.85_91delGTTCTCA	Deletion	p.Val29GlnfsTer19	frameshift_variant	29	68	V	Q	Nt	N-term	NA	No	No	-1	1	250936	0	0	3.98508e+08	No	0	16244	0	0	0	No	0	10078	0	0	0	No	0	18392	0	0	0	No
323	OR5H6	Q8NGV6	ENSG00000230301	3-97983212-T-C	rs376320287	Exomes	5	3	97983212	T	C	c.84T>C	Transition	c.84T>C(p.=)	synonymous_variant	28	67	F	F	Nt	N-term	NA	No	No	0	2	250936	0	0	7.97016e+08	No	0	16244	0	0	0	No	0	10078	0	0	0	No	0	18392	0	0	0	No
324	OR5H6	Q8NGV6	ENSG00000230301	3-97983213-G-T	rs772363735	Exomes	5	3	97983213	G	T	c.85G>T	Transversion	p.Val29Phe	missense_variant	29	68	V	F	Nt	N-term	NA	No	No	0	2	250936	0	0	7.97016e+08	No	0	16244	0	0	0	Yes	1	10078	0	0	9.9226e+09	No	0	18392	0	0	0	No
325	OR5H6	Q8NGV6	ENSG00000230301	3-97983218-C-T	rs773126423	Exomes	5	3	97983218	C	T	c.90C>T	Transition	c.90C>T(p.=)	synonymous_variant	30	69	L	L	Nt	N-term	NA	No	No	0	1	250934	0	0	3.98511e+08	Yes	1	16242	0	0	6.15688e+07	No	0	10078	0	0	0	No	0	18392	0	0	0	No
326	OR5H6	Q8NGV6	ENSG00000230301	3-97983221-A-G	rs760885619	Exomes	5	3	97983221	A	G	c.93A>G	Transition	c.93A>G(p.=)	synonymous_variant	31	70	T	T	Nt	N-term	NA	No	No	0	1	250948	0	0	3.98489e+08	No	0	16244	0	0	0	No	0	10078	0	0	0	No	0	18392	0	0	0	No
327	OR5H6	Q8NGV6	ENSG00000230301	3-97983223-G-A	rs765251519	Exomes	5	3	97983223	G	A	c.95G>A	Transition	p.Gly32Glu	missense_variant	32	71	G	E	Nt	N-term	NA	No	No	1	1	250940	0	0	3.98502e+08	No	0	16244	0	0	0	No	0	10080	0	0	0	No	0	18394	0	0	0	No
328	OR5H6	Q8NGV6	ENSG00000230301	3-97983223-G-T	rs765251519	Exomes,Genomes	5	3	97983223	G	T	c.95G>T	Transversion	p.Gly32Val	missense_variant	32	71	G	V	Nt	N-term	NA	No	No	-1	8	282286	0	0	2.83401e+09	No	0	24954	0	0	0	No	0	10370	0	0	0	Yes	1	19954	0	0	5.01153e+09	No
329	OR5H6	Q8NGV6	ENSG00000230301	3-97983229-T-C	rs201340537	Exomes,Genomes	5	3	97983229	T	C	c.101T>C	Transition	p.Leu34Ser	missense_variant	34	73	L	S	Nt	N-term	NA	No	No	-1	15	282310	0	0	5.31331e+09	Yes	1	24958	0	0	4.00673e+09	No	0	10368	0	0	0	No	0	19952	0	0	0	No
330	OR5H6	Q8NGV6	ENSG00000230301	3-97983231-C-T	rs113835025	Exomes,Genomes	5	3	97983231	C	T	c.103C>T	Transition	p.His35Tyr	missense_variant	35	74	H	Y	Nt	N-term	NA	No	No	1	2838	282192	0	132	0.0100569824800136	Yes	2537	24916	131	0	0.101822122331032	No	0	10366	0	0	0	No	0	19952	0	0	0	Yes
331	OR5H6	Q8NGV6	ENSG00000230301	3-97983234-C-A	rs772877528	Exomes	5	3	97983234	C	A	c.106C>A	Transversion	p.Gln36Lys	missense_variant	36	75	Q	K	Nt	N-term	NA	No	No	3	1	250930	0	0	3.98518e+08	No	0	16244	0	0	0	No	0	10078	0	0	0	No	0	18390	0	0	0	No
332	OR5H6	Q8NGV6	ENSG00000230301	3-97983235-A-G	rs751388201	Exomes	5	3	97983235	A	G	c.107A>G	Transition	p.Gln36Arg	missense_variant	36	75	Q	R	Nt	N-term	NA	No	No	3	2	250962	0	0	7.96933e+08	Yes	2	16246	0	0	0.000123107226394189	No	0	10080	0	0	0	No	0	18392	0	0	0	No
333	OR5H6	Q8NGV6	ENSG00000230301	3-97983238-C-T	rs563136835	Exomes	5	3	97983238	C	T	c.110C>T	Transition	p.Pro37Leu	missense_variant	37	76	P	L	Nt	N-term	NA	No	No	-3	1	250940	0	0	3.98502e+08	No	0	16246	0	0	0	No	0	10078	0	0	0	No	0	18392	0	0	0	Yes
334	OR5H6	Q8NGV6	ENSG00000230301	3-97983238-CTG-C	rs563136835	Exomes	5	3	97983238	CTG	C	c.111_112delTG	Deletion	p.Asp38LeufsTer2	frameshift_variant	38	78	D	L	TM	TM1	1.30	No	No	-4	1	250940	0	0	3.98502e+08	No	0	16246	0	0	0	No	0	10078	0	0	0	No	0	18392	0	0	0	No
335	OR5H6	Q8NGV6	ENSG00000230301	3-97983240-G-C	rs756817094	Exomes	5	3	97983240	G	C	c.112G>C	Transversion	p.Asp38His	missense_variant	38	78	D	H	TM	TM1	1.30	No	No	1	1	250946	0	0	3.98492e+08	No	0	16244	0	0	0	No	0	10078	0	0	0	No	0	18392	0	0	0	No
336	OR5H6	Q8NGV6	ENSG00000230301	3-97983240-G-T	rs756817094	Exomes	5	3	97983240	G	T	c.112G>T	Transversion	p.Asp38Tyr	missense_variant	38	78	D	Y	TM	TM1	1.30	No	No	-2	1	250946	0	0	3.98492e+08	No	0	16244	0	0	0	No	0	10078	0	0	0	No	0	18392	0	0	0	No
337	OR5H6	Q8NGV6	ENSG00000230301	3-97983242-C-CAG	rs750540058	Exomes	5	3	97983242	C	CAG	c.114_115insAG	Insertion	p.Cys39SerfsTer12	frameshift_variant	39	79	C	S	TM	TM1	1.31	No	No	0	1	250956	0	0	3.98476e+08	No	0	16246	0	0	0	No	0	10078	0	0	0	No	0	18394	0	0	0	No
338	OR5H6	Q8NGV6	ENSG00000230301	3-97983242-C-T	rs750540058	Exomes	5	3	97983242	C	T	c.114C>T	Transition	c.114C>T(p.=)	synonymous_variant	38	78	D	D	TM	TM1	1.30	No	No	0	2	250956	0	0	7.96952e+08	No	0	16246	0	0	0	No	0	10078	0	0	0	No	0	18394	0	0	0	No
339	OR5H6	Q8NGV6	ENSG00000230301	3-97983243-T-G	rs1261935563	Exomes	5	3	97983243	T	G	c.115T>G	Transversion	p.Cys39Gly	missense_variant	39	79	C	G	TM	TM1	1.31	No	No	0	1	250978	0	0	3.98441e+08	No	0	16246	0	0	0	No	0	10078	0	0	0	No	0	18394	0	0	0	Yes
340	OR5H6	Q8NGV6	ENSG00000230301	3-97983245-T-G	rs767235948	Exomes	5	3	97983245	T	G	c.117T>G	Transversion	p.Cys39Trp	missense_variant	39	79	C	W	TM	TM1	1.31	No	No	-1	1	250982	0	0	3.98435e+08	No	0	16246	0	0	0	No	0	10078	0	0	0	No	0	18394	0	0	0	No
341	OR5H6	Q8NGV6	ENSG00000230301	3-97983249-A-G	rs201236351	Exomes,Genomes	5	3	97983249	A	G	c.121A>G	Transition	p.Ile41Val	missense_variant	41	81	I	V	TM	TM1	1.33	No	No	1	9	282344	0	0	3.1876e+09	No	0	24956	0	0	0	No	0	10370	0	0	0	No	0	19954	0	0	0	No
342	OR5H6	Q8NGV6	ENSG00000230301	3-97983250-T-C	rs755681204	Exomes	5	3	97983250	T	C	c.122T>C	Transition	p.Ile41Thr	missense_variant	41	81	I	T	TM	TM1	1.33	No	No	0	2	250980	0	0	7.96876e+08	No	0	16244	0	0	0	No	0	10080	0	0	0	No	0	18394	0	0	0	No
343	OR5H6	Q8NGV6	ENSG00000230301	3-97983253-C-T	rs36040433	Exomes,Genomes	5	3	97983253	C	T	c.125C>T	Transition	p.Pro42Leu	missense_variant	42	82	P	L	TM	TM1	1.34	No	No	-3	132	282322	0	0	0.000467551235822926	Yes	63	24942	0	0	0.00252585999518884	No	0	10370	0	0	0	Yes	13	19954	0	0	0.000651498446426782	Yes
344	OR5H6	Q8NGV6	ENSG00000230301	3-97983254-G-A	rs141607315	Exomes,Genomes	5	3	97983254	G	A	c.126G>A	Transition	c.126G>A(p.=)	synonymous_variant	42	82	P	P	TM	TM1	1.34	No	No	0	980	282282	0	9	0.00347170559936517	Yes	526	24932	4	0	0.0210973848868923	No	0	10370	0	0	0	Yes	1	19954	0	0	5.01153e+09	Yes
345	OR5H6	Q8NGV6	ENSG00000230301	3-97983254-G-C	rs141607315	Exomes,Genomes	5	3	97983254	G	C	c.126G>C	Transversion	c.126G>C(p.=)	synonymous_variant	42	82	P	P	TM	TM1	1.34	No	No	0	1993	282282	0	70	0.00706031557095387	Yes	1771	24932	69	0	0.0710332103321033	No	0	10370	0	0	0	No	0	19954	0	0	0	Yes
346	OR5H6	Q8NGV6	ENSG00000230301	3-97983256-T-C	rs1419578029	Exomes	5	3	97983256	T	C	c.128T>C	Transition	p.Leu43Pro	missense_variant	43	83	L	P	BC	TM1	1.35	No	Yes	-3	1	250996	0	0	3.98413e+08	No	0	16246	0	0	0	No	0	10080	0	0	0	No	0	18394	0	0	0	No
347	OR5H6	Q8NGV6	ENSG00000230301	3-97983257-C-G	rs2132894	Exomes,Genomes	5	3	97983257	C	G	c.129C>G	Transversion	c.129C>G(p.=)	synonymous_variant	43	83	L	L	BC	TM1	1.35	No	Yes	0	191225	282164	0	65660	0.677708708410712	Yes	21683	24936	9441	0	0.869546037856914	Yes	7036	10362	2406	0	0.679019494306119	Yes	12637	19926	4011	0	0.634196527150457	Yes
348	OR5H6	Q8NGV6	ENSG00000230301	3-97983260-C-G	rs980681057	Exomes	5	3	97983260	C	G	c.132C>G	Transversion	p.Phe44Leu	missense_variant	44	84	F	L	TM	TM1	1.36	No	No	0	3	250994	0	0	1.19525e+09	No	0	16246	0	0	0	No	0	10080	0	0	0	No	0	18394	0	0	0	No
349	OR5H6	Q8NGV6	ENSG00000230301	3-97983265-C-A	rs4241472	Exomes,Genomes	5	3	97983265	C	A	c.137C>A	Transversion	p.Ala46Glu	missense_variant	46	86	A	E	TM	TM1	1.38	No	No	-1	40733	282224	0	4905	0.144328618402404	Yes	720	24942	15	0	0.0288669713735867	Yes	1170	10362	62	0	0.112912565141864	Yes	9856	19932	2441	0	0.494481236203091	Yes
350	OR5H6	Q8NGV6	ENSG00000230301	3-97983266-A-G	rs778198207	Exomes	5	3	97983266	A	G	c.138A>G	Transition	c.138A>G(p.=)	synonymous_variant	46	86	A	A	TM	TM1	1.38	No	No	0	4	250998	0	0	1.59364e+09	Yes	4	16244	0	0	0.000246244767298695	No	0	10080	0	0	0	No	0	18394	0	0	0	No
351	OR5H6	Q8NGV6	ENSG00000230301	3-97983270-T-C	rs139123149	Exomes,Genomes	5	3	97983270	T	C	c.142T>C	Transition	c.142T>C(p.=)	synonymous_variant	48	88	L	L	TM	TM1	1.40	No	No	0	62	282374	0	0	0.000219566957297768	Yes	1	24956	0	0	4.00705e+09	Yes	13	10370	0	0	0.00125361620057859	No	0	19948	0	0	0	No
352	OR5H6	Q8NGV6	ENSG00000230301	3-97983273-G-A	rs202220122	Exomes	5	3	97983273	G	A	c.145G>A	Transition	p.Val49Ile	missense_variant	49	89	V	I	TM	TM1	1.41	No	No	1	1	251010	0	0	3.98391e+08	Yes	1	16248	0	0	6.1546e+09	No	0	10080	0	0	0	No	0	18394	0	0	0	No
353	OR5H6	Q8NGV6	ENSG00000230301	3-97983274-T-C	rs1477680373	Genomes	5	3	97983274	T	C	c.146T>C	Transition	p.Val49Ala	missense_variant	49	89	V	A	TM	TM1	1.41	No	No	0	2	31364	0	0	6.37674e+09	Yes	2	8706	0	0	0.000229726625315874	No	0	290	0	0	0	No	0	1556	0	0	0	No
354	OR5H6	Q8NGV6	ENSG00000230301	3-97983277-TATATCTC-T	rs758793218	Exomes	5	3	97983277	TATATCTC	T	c.152_158delATCTCAT	Deletion	p.Tyr51SerfsTer9	frameshift_variant	51	91	Y	S	TM	TM1	1.43	No	No	-2	2	251022	0	0	7.96743e+08	Yes	2	16248	0	0	0.000123092072870507	No	0	10080	0	0	0	No	0	18394	0	0	0	No
355	OR5H6	Q8NGV6	ENSG00000230301	3-97983279-T-C	rs547204882	Exomes	5	3	97983279	T	C	c.151T>C	Transition	p.Tyr51His	missense_variant	51	91	Y	H	TM	TM1	1.43	No	No	1	1	251016	0	0	3.98381e+08	No	0	16248	0	0	0	No	0	10080	0	0	0	No	0	18392	0	0	0	Yes
356	OR5H6	Q8NGV6	ENSG00000230301	3-97983281-T-A	rs1392479541	Exomes	5	3	97983281	T	A	c.153T>A	Transversion	p.Tyr51Ter	stop_gained	51	91	Y	STOP	TM	TM1	1.43	No	No	-	1	251022	0	0	3.98371e+08	No	0	16248	0	0	0	No	0	10080	0	0	0	No	0	18392	0	0	0	No
357	OR5H6	Q8NGV6	ENSG00000230301	3-97983290-C-T	rs776862815	Exomes	5	3	97983290	C	T	c.162C>T	Transition	c.162C>T(p.=)	synonymous_variant	54	94	T	T	TM	TM1	1.46	No	No	0	1	251010	0	0	3.98391e+08	No	0	16248	0	0	0	No	0	10080	0	0	0	No	0	18394	0	0	0	Yes
358	OR5H6	Q8NGV6	ENSG00000230301	3-97983291-A-G	rs138312396	Exomes,Genomes	5	3	97983291	A	G	c.163A>G	Transition	p.Ile55Val	missense_variant	55	95	I	V	TM	TM1	1.47	No	No	1	1943	282364	0	10	0.00688118882010455	Yes	27	24954	0	0	0.00108199086318827	Yes	97	10370	0	0	0.00935390549662488	No	0	19950	0	0	0	Yes
359	OR5H6	Q8NGV6	ENSG00000230301	3-97983293-C-T	rs1404160597	Exomes,Genomes	5	3	97983293	C	T	c.165C>T	Transition	c.165C>T(p.=)	synonymous_variant	55	95	I	I	TM	TM1	1.47	No	No	0	2	282368	0	0	7.08296e+08	No	0	24958	0	0	0	No	0	10370	0	0	0	Yes	2	19952	0	0	0.000100240577385726	No
360	OR5H6	Q8NGV6	ENSG00000230301	3-97983295-T-C	rs150037167	Exomes,Genomes	5	3	97983295	T	C	c.167T>C	Transition	p.Met56Thr	missense_variant	56	96	M	T	TM	TM1	1.48	No	No	0	22	282374	0	0	7.79109e+09	Yes	18	24952	0	0	0.000721385059313883	No	0	10366	0	0	0	No	0	19950	0	0	0	No
361	OR5H6	Q8NGV6	ENSG00000230301	3-97983296-G-A	rs773983296	Exomes	5	3	97983296	G	A	c.168G>A	Transition	p.Met56Ile	missense_variant	56	96	M	I	TM	TM1	1.48	No	No	1	2	251000	0	0	7.96813e+08	No	0	16248	0	0	0	No	0	10076	0	0	0	Yes	2	18394	0	0	0.00010873110796999	No
362	OR5H6	Q8NGV6	ENSG00000230301	3-97983299-G-A	rs142653153	Exomes	5	3	97983299	G	A	c.171G>A	Transition	c.171G>A(p.=)	synonymous_variant	57	97	G	G	FC	TM1	1.49	Yes	No	0	1	251000	0	0	3.98406e+08	No	0	16248	0	0	0	No	0	10076	0	0	0	No	0	18394	0	0	0	No
363	OR5H6	Q8NGV6	ENSG00000230301	3-97983302-T-A	rs1306412232	Genomes	5	3	97983302	T	A	c.174T>A	Transversion	p.Asn58Lys	missense_variant	58	98	N	K	FC	TM1	1.50	Yes	No	0	1	31360	0	0	3.18878e+09	Yes	1	8708	0	0	0.000114836931557189	No	0	290	0	0	0	No	0	1554	0	0	0	No
364	OR5H6	Q8NGV6	ENSG00000230301	3-97983305-T-C	rs201308813	Exomes	5	3	97983305	T	C	c.177T>C	Transition	c.177T>C(p.=)	synonymous_variant	59	99	L	L	TM	TM1	1.51	No	No	0	20	250990	0	0	7.96844e+09	No	0	16248	0	0	0	No	0	10078	0	0	0	No	0	18392	0	0	0	Yes
365	OR5H6	Q8NGV6	ENSG00000230301	3-97983307-G-T	rs1369965513	Genomes	5	3	97983307	G	T	c.179G>T	Transversion	p.Gly60Val	missense_variant	60	100	G	V	TM	TM1	1.52	No	No	-1	1	31334	0	0	3.19142e+09	No	0	8698	0	0	0	No	0	290	0	0	0	No	0	1556	0	0	0	No
366	OR5H6	Q8NGV6	ENSG00000230301	3-97983309-C-T	rs73854590	Exomes,Genomes	5	3	97983309	C	T	c.181C>T	Transition	c.181C>T(p.=)	synonymous_variant	61	101	L	L	TM	TM1	1.53	No	No	0	34	282338	0	0	0.000120423039052483	Yes	24	24954	0	0	0.000961769656167348	No	0	10368	0	0	0	No	0	19948	0	0	0	Yes
367	OR5H6	Q8NGV6	ENSG00000230301	3-97983314-T-G	rs1178893141	Exomes	5	3	97983314	T	G	c.186T>G	Transversion	p.Ile62Met	missense_variant	62	102	I	M	TM	TM1	1.54	No	No	1	1	251000	0	0	3.98406e+08	No	0	16248	0	0	0	No	0	10078	0	0	0	No	0	18392	0	0	0	No
368	OR5H6	Q8NGV6	ENSG00000230301	3-97983315-G-T	rs760328653	Exomes	5	3	97983315	G	T	c.187G>T	Transversion	p.Val63Phe	missense_variant	63	103	V	F	TM	TM1	1.55	No	No	0	1	250994	0	0	3.98416e+08	No	0	16248	0	0	0	No	0	10078	0	0	0	No	0	18392	0	0	0	No
369	OR5H6	Q8NGV6	ENSG00000230301	3-97983318-C-G	rs149647763	Exomes,Genomes	5	3	97983318	C	G	c.190C>G	Transversion	p.Leu64Val	missense_variant	64	104	L	V	TM	TM1	1.56	No	No	0	4	282300	0	0	1.41693e+09	Yes	1	24956	0	0	4.00705e+09	No	0	10364	0	0	0	No	0	19944	0	0	0	No
370	OR5H6	Q8NGV6	ENSG00000230301	3-97983320-C-T	rs1386144421	Exomes	5	3	97983320	C	T	c.192C>T	Transition	c.192C>T(p.=)	synonymous_variant	64	104	L	L	TM	TM1	1.56	No	No	0	1	250992	0	0	3.98419e+08	Yes	1	16248	0	0	6.1546e+09	No	0	10078	0	0	0	No	0	18394	0	0	0	No
371	OR5H6	Q8NGV6	ENSG00000230301	3-97983321-A-G	rs753369648	Exomes	5	3	97983321	A	G	c.193A>G	Transition	p.Ile65Val	missense_variant	65	105	I	V	TM	TM1	1.57	No	No	1	17	250984	0	0	6.77334e+09	No	0	16248	0	0	0	No	0	10076	0	0	0	No	0	18392	0	0	0	No
372	OR5H6	Q8NGV6	ENSG00000230301	3-97983322-T-C	rs140964885	Exomes	5	3	97983322	T	C	c.194T>C	Transition	p.Ile65Thr	missense_variant	65	105	I	T	TM	TM1	1.57	No	No	0	1	250990	0	0	3.98422e+08	No	0	16248	0	0	0	No	0	10078	0	0	0	No	0	18394	0	0	0	No
373	OR5H6	Q8NGV6	ENSG00000230301	3-97983324-T-C	rs1310351632	Genomes	5	3	97983324	T	C	c.196T>C	Transition	p.Trp66Arg	missense_variant	66	106	W	R	TM	TM1	1.58	No	No	0	1	31360	0	0	3.18878e+09	No	0	8712	0	0	0	No	0	290	0	0	0	No	0	1558	0	0	0	No
374	OR5H6	Q8NGV6	ENSG00000230301	3-97983329-A-G	rs1349654197	Exomes	5	3	97983329	A	G	c.201A>G	Transition	c.201A>G(p.=)	synonymous_variant	67	107	K	K	TM	TM1	1.59	No	No	0	1	250966	0	0	3.9846e+07	No	0	16248	0	0	0	No	0	10076	0	0	0	No	0	18394	0	0	0	No
375	OR5H6	Q8NGV6	ENSG00000230301	3-97983330-G-T	rs1462767581	Exomes	5	3	97983330	G	T	c.202G>T	Transversion	p.Asp68Tyr	missense_variant	68	108	D	Y	TM	TM1	1.60	No	No	-2	1	250942	0	0	3.98498e+08	No	0	16248	0	0	0	No	0	10074	0	0	0	No	0	18392	0	0	0	No
376	OR5H6	Q8NGV6	ENSG00000230301	3-97983331-A-G	rs779516115	Exomes	5	3	97983331	A	G	c.203A>G	Transition	p.Asp68Gly	missense_variant	68	108	D	G	TM	TM1	1.60	No	No	-1	1	250940	0	0	3.98502e+08	No	0	16248	0	0	0	No	0	10076	0	0	0	Yes	1	18394	0	0	5.43656e+09	No
377	OR5H6	Q8NGV6	ENSG00000230301	3-97983332-C-A	rs752988366	Exomes	5	3	97983332	C	A	c.204C>A	Transversion	p.Asp68Glu	missense_variant	68	108	D	E	TM	TM1	1.60	No	No	5	1	250940	0	0	3.98502e+08	No	0	16246	0	0	0	No	0	10074	0	0	0	No	0	18394	0	0	0	No
378	OR5H6	Q8NGV6	ENSG00000230301	3-97983343-A-C	rs778286344	Exomes	5	3	97983343	A	C	c.215A>C	Transversion	p.His72Pro	missense_variant	72	113	H	P	TM	TM2	2.36	No	No	0	1	250936	0	0	3.98508e+08	No	0	16248	0	0	0	No	0	10076	0	0	0	No	0	18388	0	0	0	No
379	OR5H6	Q8NGV6	ENSG00000230301	3-97983345-A-G	rs1315112514	Exomes	5	3	97983345	A	G	c.217A>G	Transition	p.Ile73Val	missense_variant	73	114	I	V	TM	TM2	2.37	No	No	1	1	250922	0	0	3.9853e+08	No	0	16248	0	0	0	No	0	10076	0	0	0	No	0	18386	0	0	0	No
380	OR5H6	Q8NGV6	ENSG00000230301	3-97983351-A-G	rs747169892	Exomes	5	3	97983351	A	G	c.223A>G	Transition	p.Met75Val	missense_variant	75	116	M	V	FC	TM2	2.39	No	No	0	2	250932	0	0	7.97029e+08	Yes	1	16248	0	0	6.1546e+09	No	0	10076	0	0	0	No	0	18386	0	0	0	No
381	OR5H6	Q8NGV6	ENSG00000230301	3-97983352-T-G	rs1243315602	Exomes	5	3	97983352	T	G	c.224T>G	Transversion	p.Met75Arg	missense_variant	75	116	M	R	FC	TM2	2.39	No	No	-2	2	250928	0	0	7.97041e+08	Yes	2	16248	0	0	0.000123092072870507	No	0	10080	0	0	0	No	0	18390	0	0	0	No
382	OR5H6	Q8NGV6	ENSG00000230301	3-97983354-T-C	rs771297277	Exomes	5	3	97983354	T	C	c.226T>C	Transition	p.Tyr76His	missense_variant	76	117	Y	H	TM	TM2	2.40	No	No	1	6	250936	0	0	2.39105e+09	No	0	16248	0	0	0	No	0	10080	0	0	0	No	0	18392	0	0	0	No
383	OR5H6	Q8NGV6	ENSG00000230301	3-97983356-C-T	rs549223024	Exomes,Genomes	5	3	97983356	C	T	c.228C>T	Transition	c.228C>T(p.=)	synonymous_variant	76	117	Y	Y	TM	TM2	2.40	No	No	0	56	282278	0	0	0.000198385988281056	No	0	24956	0	0	0	No	0	10368	0	0	0	Yes	1	19948	0	0	5.01303e+09	Yes
384	OR5H6	Q8NGV6	ENSG00000230301	3-97983359-A-G	rs1206306263	Exomes	5	3	97983359	A	G	c.231A>G	Transition	c.231A>G(p.=)	synonymous_variant	77	118	L	L	TM	TM2	2.41	No	No	0	2	250938	0	0	7.9701e+08	No	0	16248	0	0	0	No	0	10078	0	0	0	No	0	18390	0	0	0	Yes
385	OR5H6	Q8NGV6	ENSG00000230301	3-97983365-TGG-T	rs539049214	Exomes,Genomes	5	3	97983365	TGG	T	c.239_240delGG	Deletion	p.Gly80GlufsTer24	frameshift_variant	80	121	G	E	TM	TM2	2.44	No	No	1	49	282298	0	0	0.000173575441554669	No	0	24956	0	0	0	No	0	10368	0	0	0	Yes	45	19944	0	0	0.00225631768953069	Yes
386	OR5H6	Q8NGV6	ENSG00000230301	3-97983367-G-A	rs774407434	Exomes	5	3	97983367	G	A	c.239G>A	Transition	p.Gly80Glu	missense_variant	80	121	G	E	TM	TM2	2.44	No	No	1	1	250942	0	0	3.98498e+08	No	0	16248	0	0	0	No	0	10080	0	0	0	No	0	18390	0	0	0	No
387	OR5H6	Q8NGV6	ENSG00000230301	3-97983368-G-A	rs144785995	Exomes,Genomes	5	3	97983368	G	A	c.240G>A	Transition	c.240G>A(p.=)	synonymous_variant	80	121	G	G	TM	TM2	2.44	No	No	0	365	282194	0	3	0.0012934364302572	Yes	8	24958	0	0	0.000320538504687876	Yes	1	10368	0	0	9.64506e+09	No	0	19856	0	0	0	Yes
388	OR5H6	Q8NGV6	ENSG00000230301	3-97983371-T-A	rs1181995592	Exomes	5	3	97983371	T	A	c.243T>A	Transversion	p.Ser81Arg	missense_variant	81	122	S	R	TM	TM2	2.45	No	No	-1	1	250950	0	0	3.98486e+07	No	0	16248	0	0	0	No	0	10080	0	0	0	No	0	18388	0	0	0	No
389	OR5H6	Q8NGV6	ENSG00000230301	3-97983372-T-C	rs771838264	Exomes	5	3	97983372	T	C	c.244T>C	Transition	c.244T>C(p.=)	synonymous_variant	82	123	L	L	TM	TM2	2.46	No	No	0	1	250946	0	0	3.98492e+08	Yes	1	16248	0	0	6.1546e+09	No	0	10078	0	0	0	No	0	18386	0	0	0	No
390	OR5H6	Q8NGV6	ENSG00000230301	3-97983373-T-C	rs773008551	Exomes	5	3	97983373	T	C	c.245T>C	Transition	p.Leu82Ser	missense_variant	82	123	L	S	TM	TM2	2.46	No	No	-1	2	250956	0	0	7.96952e+08	No	0	16248	0	0	0	No	0	10078	0	0	0	No	0	18388	0	0	0	No
391	OR5H6	Q8NGV6	ENSG00000230301	3-97983374-A-G	rs4857358	Exomes,Genomes	5	3	97983374	A	G	c.246A>G	Transition	c.246A>G(p.=)	synonymous_variant	82	123	L	L	TM	TM2	2.46	No	No	0	58799	282072	0	8090	0.208453869933918	Yes	7983	24928	1251	0	0.320242297817715	Yes	1411	10356	96	0	0.136249517188104	Yes	10396	19942	2711	0	0.521311804232274	Yes
392	OR5H6	Q8NGV6	ENSG00000230301	3-97983376-C-A	rs753316847	Exomes	5	3	97983376	C	A	c.248C>A	Transversion	p.Ala83Asp	missense_variant	83	124	A	D	TM	TM2	2.47	No	No	-3	1	250934	0	0	3.98511e+08	No	0	16248	0	0	0	No	0	10076	0	0	0	No	0	18384	0	0	0	No
393	OR5H6	Q8NGV6	ENSG00000230301	3-97983376-C-T	rs753316847	Exomes	5	3	97983376	C	T	c.248C>T	Transition	p.Ala83Val	missense_variant	83	124	A	V	TM	TM2	2.47	No	No	0	1	250934	0	0	3.98511e+08	No	0	16248	0	0	0	No	0	10076	0	0	0	No	0	18384	0	0	0	No
394	OR5H6	Q8NGV6	ENSG00000230301	3-97983377-C-T	rs113391387	Exomes,Genomes	5	3	97983377	C	T	c.249C>T	Transition	c.249C>T(p.=)	synonymous_variant	83	124	A	A	TM	TM2	2.47	No	No	0	4194	282246	0	247	0.0148593779894135	Yes	3427	24940	238	0	0.137409783480353	Yes	317	10368	7	0	0.0305748456790123	No	0	19940	0	0	0	Yes
395	OR5H6	Q8NGV6	ENSG00000230301	3-97983381-G-T	rs1407674049	Exomes	5	3	97983381	G	T	c.253G>T	Transversion	p.Val85Leu	missense_variant	85	126	V	L	TM	TM2	2.49	No	No	0	1	250908	0	0	3.98552e+08	Yes	1	16246	0	0	6.15536e+09	No	0	10078	0	0	0	No	0	18386	0	0	0	No
396	OR5H6	Q8NGV6	ENSG00000230301	3-97983386-T-G	rs753180602	Exomes	5	3	97983386	T	G	c.258T>G	Transversion	p.Asp86Glu	missense_variant	86	127	D	E	FC	TM2	2.50	Yes	No	5	1	250926	0	0	3.98524e+07	No	0	16248	0	0	0	No	0	10078	0	0	0	No	0	18386	0	0	0	No
397	OR5H6	Q8NGV6	ENSG00000230301	3-97983391-C-G	rs2173236	Exomes,Genomes	5	3	97983391	C	G	c.263C>G	Transversion	p.Ser88Trp	missense_variant	88	129	S	W	TM	TM2	2.52	No	No	-2	59539	281832	0	8312	0.211257060944109	Yes	8251	24848	1382	0	0.332058918222795	Yes	1642	10348	128	0	0.158678005411674	Yes	10405	19936	2718	0	0.521920144462279	Yes
398	OR5H6	Q8NGV6	ENSG00000230301	3-97983391-C-T	rs2173236	Exomes,Genomes	5	3	97983391	C	T	c.263C>T	Transition	p.Ser88Leu	missense_variant	88	129	S	L	TM	TM2	2.52	No	No	-1	129487	281832	0	32441	0.459447472252973	Yes	11591	24848	2681	0	0.466476175144881	Yes	5383	10348	1411	0	0.520197139543873	Yes	2254	19936	143	0	0.113061797752809	Yes
399	OR5H6	Q8NGV6	ENSG00000230301	3-97983392-G-A	rs752000177	Exomes	5	3	97983392	G	A	c.264G>A	Transition	c.264G>A(p.=)	synonymous_variant	88	129	S	S	TM	TM2	2.52	No	No	0	7	250888	0	0	2.79009e+09	No	0	16248	0	0	0	No	0	10074	0	0	0	Yes	6	18380	0	0	0.000326441784548422	No
400	OR5H6	Q8NGV6	ENSG00000230301	3-97983394-T-C	rs757518374	Exomes	5	3	97983394	T	C	c.266T>C	Transition	p.Leu89Ser	missense_variant	89	130	L	S	FC	TM2	2.53	Yes	No	-1	1	250904	0	0	3.98559e+08	No	0	16248	0	0	0	No	0	10074	0	0	0	No	0	18380	0	0	0	No
401	OR5H6	Q8NGV6	ENSG00000230301	3-97983397-C-T	rs781611642	Exomes	5	3	97983397	C	T	c.269C>T	Transition	p.Ser90Leu	missense_variant	90	131	S	L	TM	TM2	2.54	No	No	-1	1	250888	0	0	3.98584e+08	No	0	16248	0	0	0	No	0	10072	0	0	0	No	0	18384	0	0	0	Yes
402	OR5H6	Q8NGV6	ENSG00000230301	3-97983399-T-A	rs113206717	Exomes	5	3	97983399	T	A	c.271T>A	Transversion	p.Ser91Thr	missense_variant	91	132	S	T	TM	TM2	2.55	No	No	1	1	250890	0	0	3.98581e+08	No	0	16248	0	0	0	No	0	10074	0	0	0	No	0	18384	0	0	0	No
403	OR5H6	Q8NGV6	ENSG00000230301	3-97983399-T-C	rs113206717	Exomes,Genomes	5	3	97983399	T	C	c.271T>C	Transition	p.Ser91Pro	missense_variant	91	132	S	P	TM	TM2	2.55	No	No	0	2002	282242	0	69	0.00709320370462227	Yes	1777	24948	68	0	0.0712281545614879	No	0	10364	0	0	0	No	0	19944	0	0	0	Yes
404	OR5H6	Q8NGV6	ENSG00000230301	3-97983401-C-T	rs113782472	Exomes,Genomes	5	3	97983401	C	T	c.273C>T	Transition	c.273C>T(p.=)	synonymous_variant	91	132	S	S	TM	TM2	2.55	No	No	0	2001	282204	0	69	0.00709061529957052	Yes	1776	24940	68	0	0.0712109061748196	No	0	10364	0	0	0	No	0	19942	0	0	0	Yes
405	OR5H6	Q8NGV6	ENSG00000230301	3-97983406-T-A	rs748063824	Exomes	5	3	97983406	T	A	c.278T>A	Transversion	p.Val93Glu	missense_variant	93	134	V	E	BC	TM2	2.57	No	Yes	-2	1	250876	0	0	3.98603e+08	No	0	16248	0	0	0	No	0	10076	0	0	0	Yes	1	18386	0	0	5.43892e+09	No
406	OR5H6	Q8NGV6	ENSG00000230301	3-97983409-C-T	rs1462715427	Exomes	5	3	97983409	C	T	c.281C>T	Transition	p.Thr94Ile	missense_variant	94	135	T	I	BC	TM2	2.58	No	Yes	0	4	250848	0	0	1.59459e+09	No	0	16248	0	0	0	No	0	10076	0	0	0	Yes	4	18384	0	0	0.000217580504786771	No
407	OR5H6	Q8NGV6	ENSG00000230301	3-97983412-C-T	rs370396789	Exomes	5	3	97983412	C	T	c.284C>T	Transition	p.Pro95Leu	missense_variant	95	136	P	L	FC	TM2	2.59	Yes	No	-3	2	250816	0	0	7.97397e+08	Yes	1	16242	0	0	6.15688e+07	No	0	10072	0	0	0	No	0	18384	0	0	0	No
408	OR5H6	Q8NGV6	ENSG00000230301	3-97983413-G-A	rs368177673	Exomes	5	3	97983413	G	A	c.285G>A	Transition	c.285G>A(p.=)	synonymous_variant	95	136	P	P	FC	TM2	2.59	Yes	No	0	6	250802	0	0	2.39233e+09	Yes	1	16244	0	0	6.15612e+09	No	0	10076	0	0	0	Yes	2	18382	0	0	0.000108802089000109	Yes
409	OR5H6	Q8NGV6	ENSG00000230301	3-97983416-G-C	rs746848070	Exomes,Genomes	5	3	97983416	G	C	c.288G>C	Transversion	p.Lys96Asn	missense_variant	96	137	K	N	TM	TM2	2.60	No	No	0	4	282210	0	0	1.41738e+09	No	0	24952	0	0	0	No	0	10366	0	0	0	No	0	19940	0	0	0	No
410	OR5H6	Q8NGV6	ENSG00000230301	3-97983425-C-A	rs770549966	Exomes	5	3	97983425	C	A	c.297C>A	Transversion	c.297C>A(p.=)	synonymous_variant	99	140	I	I	TM	TM2	2.63	No	No	0	1	250776	0	0	3.98762e+08	No	0	16236	0	0	0	No	0	10070	0	0	0	No	0	18384	0	0	0	Yes
411	OR5H6	Q8NGV6	ENSG00000230301	3-97983425-C-T	rs770549966	Exomes	5	3	97983425	C	T	c.297C>T	Transition	c.297C>T(p.=)	synonymous_variant	99	140	I	I	TM	TM2	2.63	No	No	0	1	250776	0	0	3.98762e+08	No	0	16236	0	0	0	No	0	10070	0	0	0	No	0	18384	0	0	0	No
412	OR5H6	Q8NGV6	ENSG00000230301	3-97983426-A-G	rs776409552	Exomes	5	3	97983426	A	G	c.298A>G	Transition	p.Asn100Asp	missense_variant	100	141	N	D	BC	TM2	2.64	No	Yes	2	1	250796	0	0	3.9873e+08	No	0	16236	0	0	0	No	0	10072	0	0	0	No	0	18384	0	0	0	No
413	OR5H6	Q8NGV6	ENSG00000230301	3-97983429-T-G	rs555995103	Exomes	5	3	97983429	T	G	c.301T>G	Transversion	p.Phe101Val	missense_variant	101	142	F	V	BC	TM2	2.65	No	Yes	0	1	250780	0	0	3.98756e+08	No	0	16238	0	0	0	No	0	10072	0	0	0	Yes	1	18384	0	0	5.43951e+09	No
414	OR5H6	Q8NGV6	ENSG00000230301	3-97983433-T-C	rs1177792135	Exomes	5	3	97983433	T	C	c.305T>C	Transition	p.Leu102Ser	missense_variant	102	143	L	S	TM	TM2	2.66	No	No	-1	1	250732	0	0	3.98832e+08	No	0	16224	0	0	0	No	0	10070	0	0	0	No	0	18384	0	0	0	No
415	OR5H6	Q8NGV6	ENSG00000230301	3-97983438-A-G	rs764746231	Exomes	5	3	97983438	A	G	c.310A>G	Transition	p.Lys104Glu	missense_variant	104	145	K	E	EC	ECL1	NA	No	No	3	1	250708	0	0	3.9887e+08	No	0	16228	0	0	0	No	0	10068	0	0	0	No	0	18388	0	0	0	No
416	OR5H6	Q8NGV6	ENSG00000230301	3-97983440-G-A	rs774885410	Exomes,Genomes	5	3	97983440	G	A	c.312G>A	Transition	c.312G>A(p.=)	synonymous_variant	104	145	K	K	EC	ECL1	NA	No	No	0	4	282034	0	0	1.41827e+09	Yes	2	24940	0	0	8.01925e+09	No	0	10356	0	0	0	No	0	19946	0	0	0	Yes
417	OR5H6	Q8NGV6	ENSG00000230301	3-97983444-A-G	rs763473696	Exomes	5	3	97983444	A	G	c.316A>G	Transition	p.Lys106Glu	missense_variant	106	147	K	E	EC	ECL1	NA	No	No	3	1	250648	0	0	3.98966e+08	No	0	16228	0	0	0	No	0	10062	0	0	0	No	0	18388	0	0	0	No
418	OR5H6	Q8NGV6	ENSG00000230301	3-97983449-G-A	rs764734582	Exomes	5	3	97983449	G	A	c.321G>A	Transition	p.Met107Ile	missense_variant	107	152	M	I	EC	ECL1	NA	No	No	1	5	250668	0	0	1.99467e+09	No	0	16222	0	0	0	No	0	10062	0	0	0	No	0	18390	0	0	0	Yes
419	OR5H6	Q8NGV6	ENSG00000230301	3-97983452-A-ATC	rs751947317	Exomes	5	3	97983452	A	ATC	c.332_333dupCT	Insertion	p.Glu112LeufsTer11	frameshift_variant	112	157	E	L	TM	TM3	3.24	No	No	-2	1	250596	0	0	3.99049e+08	No	0	16210	0	0	0	No	0	10062	0	0	0	No	0	18390	0	0	0	Yes
420	OR5H6	Q8NGV6	ENSG00000230301	3-97983452-A-C	rs751947317	Exomes,Genomes	5	3	97983452	A	C	c.324A>C	Transversion	c.324A>C(p.=)	synonymous_variant	108	153	I	I	EC	ECL1	NA	No	No	0	6	281886	0	0	2.12852e+09	No	0	24910	0	0	0	No	0	10352	0	0	0	No	0	19948	0	0	0	No
421	OR5H6	Q8NGV6	ENSG00000230301	3-97983453-T-G	rs1432452355	Exomes	5	3	97983453	T	G	c.325T>G	Transversion	p.Ser109Ala	missense_variant	109	154	S	A	EC	ECL1	NA	No	No	1	1	250534	0	0	3.99147e+08	No	0	16210	0	0	0	No	0	10060	0	0	0	Yes	1	18390	0	0	5.43774e+09	No
422	OR5H6	Q8NGV6	ENSG00000230301	3-97983454-C-A	rs1286957240	Exomes	5	3	97983454	C	A	c.326C>A	Transversion	p.Ser109Tyr	missense_variant	109	154	S	Y	EC	ECL1	NA	No	No	-2	2	250412	0	0	7.98684e+08	No	0	16206	0	0	0	No	0	10062	0	0	0	No	0	18390	0	0	0	No
423	OR5H6	Q8NGV6	ENSG00000230301	3-97983468-A-G	rs767850975	Exomes	5	3	97983468	A	G	c.340A>G	Transition	p.Met114Val	missense_variant	114	159	M	V	TM	TM3	3.26	No	No	0	6	249854	0	0	2.4014e+08	No	0	16178	0	0	0	No	0	10042	0	0	0	Yes	6	18390	0	0	0.00032626427406199	No
424	OR5H6	Q8NGV6	ENSG00000230301	3-97983469-T-C	rs756306873	Exomes	5	3	97983469	T	C	c.341T>C	Transition	p.Met114Thr	missense_variant	114	159	M	T	TM	TM3	3.26	No	No	0	1	249432	0	0	4.00911e+08	No	0	16168	0	0	0	No	0	10030	0	0	0	No	0	18390	0	0	0	Yes
425	OR5H6	Q8NGV6	ENSG00000230301	3-97983470-G-A	rs1285154226	Exomes	5	3	97983470	G	A	c.342G>A	Transition	p.Met114Ile	missense_variant	114	159	M	I	TM	TM3	3.26	No	No	1	1	249450	0	0	4.00882e+08	No	0	16168	0	0	0	No	0	10030	0	0	0	No	0	18390	0	0	0	No
426	OR5H6	Q8NGV6	ENSG00000230301	3-97983472-T-C	rs780137177	Exomes	5	3	97983472	T	C	c.344T>C	Transition	p.Val115Ala	missense_variant	115	160	V	A	TM	TM3	3.27	No	No	0	1	249220	0	0	4.01252e+08	Yes	1	16160	0	0	6.18812e+09	No	0	10022	0	0	0	No	0	18392	0	0	0	No
427	OR5H6	Q8NGV6	ENSG00000230301	3-97983473-A-C	rs1277964812	Exomes	5	3	97983473	A	C	c.345A>C	Transversion	c.345A>C(p.=)	synonymous_variant	115	160	V	V	TM	TM3	3.27	No	No	0	1	249968	0	0	4.00051e+08	No	0	16178	0	0	0	No	0	10028	0	0	0	No	0	18390	0	0	0	Yes
428	OR5H6	Q8NGV6	ENSG00000230301	3-97983474-C-T	rs1317820921	Exomes	5	3	97983474	C	T	c.346C>T	Transition	p.Gln116Ter	stop_gained	116	161	Q	STOP	FC	TM3	3.28	Yes	No	-	1	248484	0	0	4.0244e+08	No	0	16156	0	0	0	No	0	9982	0	0	0	No	0	18390	0	0	0	No
429	OR5H6	Q8NGV6	ENSG00000230301	3-97983476-A-T	rs1165670082	Genomes	5	3	97983476	A	T	c.348A>T	Transversion	p.Gln116His	missense_variant	116	161	Q	H	FC	TM3	3.28	Yes	No	3	1	26288	0	0	3.80402e+09	Yes	1	8212	0	0	0.000121773015099854	No	0	248	0	0	0	No	0	1544	0	0	0	No
430	OR5H6	Q8NGV6	ENSG00000230301	3-97983476-AT-A	rs1165670082	Exomes,Genomes	5	3	97983476	AT	A	c.355delT	Deletion	p.Ser119ProfsTer3	frameshift_variant	119	164	S	P	TM	TM3	3.31	No	No	0	7	273768	0	0	2.55691e+09	Yes	1	24344	0	0	4.10779e+09	No	0	10190	0	0	0	Yes	1	19924	0	0	5.01907e+09	No
431	OR5H6	Q8NGV6	ENSG00000230301	3-97983478-T-A	rs1240505612	Exomes	5	3	97983478	T	A	c.350T>A	Transversion	p.Phe117Tyr	missense_variant	117	162	F	Y	BC	TM3	3.29	No	Yes	1	1	246918	0	0	4.04993e+08	No	0	16136	0	0	0	No	0	9794	0	0	0	No	0	18376	0	0	0	No
432	OR5H6	Q8NGV6	ENSG00000230301	3-97983483-T-C	rs749359369	Exomes	5	3	97983483	T	C	c.355T>C	Transition	p.Ser119Pro	missense_variant	119	164	S	P	TM	TM3	3.31	No	No	0	2	238492	0	0	8.38603e+07	Yes	1	16034	0	0	6.23675e+09	No	0	9234	0	0	0	No	0	18350	0	0	0	No
433	OR5H6	Q8NGV6	ENSG00000230301	3-97983486-C-T	rs375309853	Exomes	5	3	97983486	C	T	c.358C>T	Transition	p.Leu120Phe	missense_variant	120	165	L	F	BC	TM3	3.32	No	Yes	0	9	214146	0	0	4.20274e+09	Yes	1	15600	0	0	6.41026e+09	No	0	8008	0	0	0	No	0	18220	0	0	0	No
434	OR5H6	Q8NGV6	ENSG00000230301	3-97983492-A-G	rs746794996	Genomes	5	3	97983492	A	G	c.364A>G	Transition	p.Thr122Ala	missense_variant	122	167	T	A	TM	TM3	3.34	No	No	1	1	31084	0	0	3.21709e+09	Yes	1	8648	0	0	0.000115633672525439	No	0	288	0	0	0	No	0	1554	0	0	0	No
435	OR5H6	Q8NGV6	ENSG00000230301	3-97983500-A-G	rs769362602	Exomes,Genomes	5	3	97983500	A	G	c.372A>G	Transition	c.372A>G(p.=)	synonymous_variant	124	169	V	V	BC	TM3	3.36	No	Yes	0	13	281846	0	0	4.61245e+09	Yes	13	24902	0	0	0.000522046421974139	No	0	10346	0	0	0	No	0	19948	0	0	0	No
436	OR5H6	Q8NGV6	ENSG00000230301	3-97983503-C-T	rs76896666	Exomes,Genomes	5	3	97983503	C	T	c.375C>T	Transition	c.375C>T(p.=)	synonymous_variant	125	170	T	T	BC	TM3	3.37	No	Yes	0	2177	275598	0	72	0.00789918649627356	Yes	1974	24646	72	0	0.080094132922178	No	0	10190	0	0	0	No	0	19922	0	0	0	Yes
437	OR5H6	Q8NGV6	ENSG00000230301	3-97983507-G-C	rs762596758	Exomes	5	3	97983507	G	C	c.379G>C	Transversion	p.Glu127Gln	missense_variant	127	172	E	Q	FC	TM3	3.39	Yes	No	3	4	250138	0	0	1.59912e+09	No	0	16192	0	0	0	No	0	10046	0	0	0	No	0	18386	0	0	0	Yes
438	OR5H6	Q8NGV6	ENSG00000230301	3-97983510-T-A	rs775061962	Exomes	5	3	97983510	T	A	c.382T>A	Transversion	p.Cys128Ser	missense_variant	128	173	C	S	FC	TM3	3.40	Yes	No	0	1	250604	0	0	3.99036e+08	No	0	16204	0	0	0	No	0	10054	0	0	0	Yes	1	18388	0	0	5.43833e+09	No
439	OR5H6	Q8NGV6	ENSG00000230301	3-97983514-T-G	rs868696327	Exomes	5	3	97983514	T	G	c.386T>G	Transversion	p.Phe129Cys	missense_variant	129	174	F	C	TM	TM3	3.41	No	No	0	1	250576	0	0	3.99081e+07	No	0	16210	0	0	0	No	0	10064	0	0	0	No	0	18388	0	0	0	Yes
440	OR5H6	Q8NGV6	ENSG00000230301	3-97983516-C-A	rs74502093	Exomes,Genomes	5	3	97983516	C	A	c.388C>A	Transversion	p.Leu130Ile	missense_variant	130	175	L	I	TM	TM3	3.42	No	No	1	2178	281900	0	71	0.00772614402270309	Yes	1975	24908	71	0	0.0792917938011884	No	0	10352	0	0	0	No	0	19950	0	0	0	Yes
441	OR5H6	Q8NGV6	ENSG00000230301	3-97983520-T-G	rs1435670291	Exomes	5	3	97983520	T	G	c.392T>G	Transversion	p.Leu131Trp	missense_variant	131	176	L	W	TM	TM3	3.43	No	No	-1	2	250648	0	0	7.97932e+07	No	0	16212	0	0	0	No	0	10066	0	0	0	No	0	18390	0	0	0	Yes
442	OR5H6	Q8NGV6	ENSG00000230301	3-97983522-G-A	rs1274399781	Exomes	5	3	97983522	G	A	c.394G>A	Transition	p.Ala132Thr	missense_variant	132	177	A	T	TM	TM3	3.44	No	No	1	3	250618	0	0	1.19704e+09	No	0	16214	0	0	0	No	0	10066	0	0	0	No	0	18388	0	0	0	No
443	OR5H6	Q8NGV6	ENSG00000230301	3-97983525-A-T	rs77806274	Exomes,Genomes	5	3	97983525	A	T	c.397A>T	Transversion	p.Thr133Ser	missense_variant	133	178	T	S	TM	TM3	3.45	No	No	1	39	281690	0	0	0.000138450069225035	Yes	31	24848	0	0	0.00124758531873793	Yes	1	10344	0	0	9.66744e+09	No	0	19942	0	0	0	No
444	OR5H6	Q8NGV6	ENSG00000230301	3-97983529-T-C	rs760914995	Exomes	5	3	97983529	T	C	c.401T>C	Transition	p.Met134Thr	missense_variant	134	179	M	T	TM	TM3	3.46	No	No	0	1	250678	0	0	3.98918e+08	No	0	16220	0	0	0	No	0	10070	0	0	0	No	0	18388	0	0	0	No
445	OR5H6	Q8NGV6	ENSG00000230301	3-97983529-T-A	rs760914995	Exomes	5	3	97983529	T	A	c.401T>A	Transversion	p.Met134Lys	missense_variant	134	179	M	K	TM	TM3	3.46	No	No	-1	1	250678	0	0	3.98918e+08	No	0	16220	0	0	0	No	0	10070	0	0	0	No	0	18388	0	0	0	No
446	OR5H6	Q8NGV6	ENSG00000230301	3-97983530-G-A	rs766550686	Exomes	5	3	97983530	G	A	c.402G>A	Transition	p.Met134Ile	missense_variant	134	179	M	I	TM	TM3	3.46	No	No	1	2	250664	0	0	7.97881e+08	No	0	16226	0	0	0	No	0	10074	0	0	0	No	0	18390	0	0	0	Yes
447	OR5H6	Q8NGV6	ENSG00000230301	3-97983532-C-T	rs753933902	Exomes	5	3	97983532	C	T	c.404C>T	Transition	p.Ala135Val	missense_variant	135	180	A	V	TM	TM3	3.47	No	No	0	3	250648	0	0	1.1969e+09	No	0	16224	0	0	0	No	0	10074	0	0	0	No	0	18388	0	0	0	No
448	OR5H6	Q8NGV6	ENSG00000230301	3-97983533-A-G	rs367956226	Exomes	5	3	97983533	A	G	c.405A>G	Transition	c.405A>G(p.=)	synonymous_variant	135	180	A	A	TM	TM3	3.47	No	No	0	4	250672	0	0	1.59571e+09	No	0	16228	0	0	0	No	0	10074	0	0	0	No	0	18388	0	0	0	No
449	OR5H6	Q8NGV6	ENSG00000230301	3-97983535-A-G	rs1170536896	Genomes	5	3	97983535	A	G	c.407A>G	Transition	p.Tyr136Cys	missense_variant	136	181	Y	C	TM	TM3	3.48	No	No	-1	1	31372	0	0	3.18756e+09	Yes	1	8716	0	0	0.000114731528223956	No	0	290	0	0	0	No	0	1558	0	0	0	No
450	OR5H6	Q8NGV6	ENSG00000230301	3-97983537-G-C	rs778967273	Exomes,Genomes	5	3	97983537	G	C	c.409G>C	Transversion	p.Asp137His	missense_variant	137	182	D	H	FC	TM3	3.49	Yes	No	1	8	282056	0	0	2.83632e+09	No	0	24938	0	0	0	No	0	10364	0	0	0	No	0	19946	0	0	0	No
451	OR5H6	Q8NGV6	ENSG00000230301	3-97983539-T-C	rs372111529	Exomes	5	3	97983539	T	C	c.411T>C	Transition	c.411T>C(p.=)	synonymous_variant	137	182	D	D	FC	TM3	3.49	Yes	No	0	2	250680	0	0	7.9783e+08	No	0	16218	0	0	0	No	0	10070	0	0	0	No	0	18384	0	0	0	No
452	OR5H6	Q8NGV6	ENSG00000230301	3-97983540-C-T	rs757207926	Exomes,Genomes	5	3	97983540	C	T	c.412C>T	Transition	p.Arg138Cys	missense_variant	138	183	R	C	FC	TM3	3.50	Yes	No	-1	3	282006	0	0	1.06381e+08	No	0	24924	0	0	0	No	0	10360	0	0	0	Yes	2	19948	0	0	0.000100260677762182	Yes
453	OR5H6	Q8NGV6	ENSG00000230301	3-97983541-G-A	rs780999800	Exomes,Genomes	5	3	97983541	G	A	c.413G>A	Transition	p.Arg138His	missense_variant	138	183	R	H	FC	TM3	3.50	Yes	No	2	7	282006	0	0	2.48222e+09	Yes	4	24922	0	0	0.000160500762378621	No	0	10360	0	0	0	No	0	19946	0	0	0	No
454	OR5H6	Q8NGV6	ENSG00000230301	3-97983544-A-G	rs139551281	Exomes	5	3	97983544	A	G	c.416A>G	Transition	p.Tyr139Cys	missense_variant	139	184	Y	C	FC	TM3	3.51	Yes	No	-1	2	250688	0	0	7.97804e+08	Yes	1	16220	0	0	6.16523e+08	No	0	10074	0	0	0	No	0	18384	0	0	0	No
455	OR5H6	Q8NGV6	ENSG00000230301	3-97983545-T-C	rs769462193	Exomes	5	3	97983545	T	C	c.417T>C	Transition	c.417T>C(p.=)	synonymous_variant	139	184	Y	Y	FC	TM3	3.51	Yes	No	0	19	250682	0	0	7.57932e+07	No	0	16216	0	0	0	No	0	10072	0	0	0	No	0	18382	0	0	0	No
456	OR5H6	Q8NGV6	ENSG00000230301	3-97983547-T-C	rs779627246	Exomes	5	3	97983547	T	C	c.419T>C	Transition	p.Val140Ala	missense_variant	140	185	V	A	TM	TM3	3.52	No	No	0	2	250680	0	0	7.9783e+08	No	0	16222	0	0	0	No	0	10068	0	0	0	No	0	18382	0	0	0	No
457	OR5H6	Q8NGV6	ENSG00000230301	3-97983554-T-G	rs1424868106	Exomes	5	3	97983554	T	G	c.426T>G	Transversion	p.Ile142Met	missense_variant	142	187	I	M	FC	TM3	3.54	Yes	No	1	2	250666	0	0	7.97874e+08	No	0	16230	0	0	0	No	0	10070	0	0	0	No	0	18384	0	0	0	No
458	OR5H6	Q8NGV6	ENSG00000230301	3-97983558-A-T	rs1165309687	Exomes	5	3	97983558	A	T	c.430A>T	Transversion	p.Lys144Ter	stop_gained	144	189	K	STOP	TM	TM3	3.56	No	No	-	1	250706	0	0	3.98874e+08	No	0	16234	0	0	0	No	0	10070	0	0	0	No	0	18388	0	0	0	No
459	OR5H6	Q8NGV6	ENSG00000230301	3-97983561-G-A	rs9289564	Exomes	5	3	97983561	G	A	c.433G>A	Transition	p.Ala145Thr	missense_variant	145	190	A	T	IC	ICL2	NA	No	No	1	22	250504	0	0	8.78229e+09	No	0	16224	0	0	0	No	0	10068	0	0	0	Yes	1	18326	0	0	5.45673e+09	Yes
460	OR5H6	Q8NGV6	ENSG00000230301	3-97983561-G-C	rs9289564	Exomes,Genomes	5	3	97983561	G	C	c.433G>C	Transversion	p.Ala145Pro	missense_variant	145	190	A	P	IC	ICL2	NA	No	No	-1	190889	281826	0	65460	0.677329274091106	Yes	21543	24934	9324	0	0.864000962541108	Yes	7032	10358	2403	0	0.678895539679475	Yes	12649	19876	4016	0	0.636395653048903	Yes
461	OR5H6	Q8NGV6	ENSG00000230301	3-97983561-G-T	rs9289564	Exomes,Genomes	5	3	97983561	G	T	c.433G>T	Transversion	p.Ala145Ser	missense_variant	145	190	A	S	IC	ICL2	NA	No	No	1	3	281826	0	0	1.06449e+09	Yes	1	24934	0	0	4.01059e+09	No	0	10358	0	0	0	No	0	19876	0	0	0	No
462	OR5H6	Q8NGV6	ENSG00000230301	3-97983562-C-A	rs762364103	Exomes	5	3	97983562	C	A	c.434C>A	Transversion	p.Ala145Asp	missense_variant	145	190	A	D	IC	ICL2	NA	No	No	-3	10	250704	0	0	3.98877e+09	No	0	16238	0	0	0	No	0	10072	0	0	0	No	0	18384	0	0	0	No
463	OR5H6	Q8NGV6	ENSG00000230301	3-97983571-A-G	rs1329491322	Exomes	5	3	97983571	A	G	c.443A>G	Transition	p.Tyr148Cys	missense_variant	148	202	Y	C	IC	ICL2	NA	No	No	-1	2	250680	0	0	7.9783e+08	No	0	16240	0	0	0	No	0	10068	0	0	0	No	0	18384	0	0	0	No
464	OR5H6	Q8NGV6	ENSG00000230301	3-97983573-C-A	rs1356156646	Genomes	5	3	97983573	C	A	c.445C>A	Transversion	p.Pro149Thr	missense_variant	149	203	P	T	IC	ICL2	NA	No	No	-1	1	31364	0	0	3.18837e+09	No	0	8716	0	0	0	No	0	290	0	0	0	No	0	1558	0	0	0	No
465	OR5H6	Q8NGV6	ENSG00000230301	3-97983573-C-G	rs1356156646	Exomes	5	3	97983573	C	G	c.445C>G	Transversion	p.Pro149Ala	missense_variant	149	203	P	A	IC	ICL2	NA	No	No	-1	1	250688	0	0	3.98902e+08	No	0	16240	0	0	0	No	0	10070	0	0	0	No	0	18384	0	0	0	No
466	OR5H6	Q8NGV6	ENSG00000230301	3-97983579-A-T	rs754582066	Exomes	5	3	97983579	A	T	c.451A>T	Transversion	p.Ile151Phe	missense_variant	151	205	I	F	TM	TM4	4.36	No	No	0	1	250682	0	0	398912	No	0	16242	0	0	0	No	0	10066	0	0	0	Yes	1	18386	0	0	5.43892e+09	No
467	OR5H6	Q8NGV6	ENSG00000230301	3-97983579-A-G	rs754582066	Exomes	5	3	97983579	A	G	c.451A>G	Transition	p.Ile151Val	missense_variant	151	205	I	V	TM	TM4	4.36	No	No	1	1	250682	0	0	398912	No	0	16242	0	0	0	No	0	10066	0	0	0	No	0	18386	0	0	0	No
468	OR5H6	Q8NGV6	ENSG00000230301	3-97983582-A-G	rs773595247	Exomes	5	3	97983582	A	G	c.454A>G	Transition	p.Met152Val	missense_variant	152	206	M	V	TM	TM4	4.37	No	No	0	1	250672	0	0	3.98928e+08	No	0	16240	0	0	0	No	0	10064	0	0	0	No	0	18382	0	0	0	No
469	OR5H6	Q8NGV6	ENSG00000230301	3-97983584-G-A	rs760995912	Exomes	5	3	97983584	G	A	c.456G>A	Transition	p.Met152Ile	missense_variant	152	206	M	I	TM	TM4	4.37	No	No	1	1	250656	0	0	3.98953e+08	No	0	16242	0	0	0	No	0	10066	0	0	0	No	0	18384	0	0	0	No
470	OR5H6	Q8NGV6	ENSG00000230301	3-97983585-A-G	rs1317351248	Exomes	5	3	97983585	A	G	c.457A>G	Transition	p.Thr153Ala	missense_variant	153	207	T	A	TM	TM4	4.38	No	No	1	1	250650	0	0	3.98963e+08	No	0	16242	0	0	0	No	0	10062	0	0	0	No	0	18388	0	0	0	No
471	OR5H6	Q8NGV6	ENSG00000230301	3-97983586-C-T	rs1354689982	Exomes	5	3	97983586	C	T	c.458C>T	Transition	p.Thr153Ile	missense_variant	153	207	T	I	TM	TM4	4.38	No	No	0	1	250634	0	0	3.98988e+08	No	0	16242	0	0	0	No	0	10062	0	0	0	No	0	18386	0	0	0	No
472	OR5H6	Q8NGV6	ENSG00000230301	3-97983590-T-C	rs766612385	Exomes	5	3	97983590	T	C	c.462T>C	Transition	c.462T>C(p.=)	synonymous_variant	154	208	N	N	TM	TM4	4.39	No	No	0	2	250634	0	0	7.97976e+08	No	0	16240	0	0	0	No	0	10062	0	0	0	No	0	18386	0	0	0	No
473	OR5H6	Q8NGV6	ENSG00000230301	3-97983595-T-C	rs754128651	Exomes	5	3	97983595	T	C	c.467T>C	Transition	p.Leu156Pro	missense_variant	156	210	L	P	TM	TM4	4.41	No	No	-3	1	250532	0	0	3.99151e+08	Yes	1	16242	0	0	6.15688e+07	No	0	10054	0	0	0	No	0	18386	0	0	0	No
474	OR5H6	Q8NGV6	ENSG00000230301	3-97983596-A-G	rs1196255862	Exomes	5	3	97983596	A	G	c.468A>G	Transition	c.468A>G(p.=)	synonymous_variant	156	210	L	L	TM	TM4	4.41	No	No	0	1	250574	0	0	3.99084e+08	No	0	16242	0	0	0	No	0	10060	0	0	0	No	0	18386	0	0	0	No
475	OR5H6	Q8NGV6	ENSG00000230301	3-97983597-T-C	rs759766405	Exomes	5	3	97983597	T	C	c.469T>C	Transition	p.Cys157Arg	missense_variant	157	211	C	R	TM	TM4	4.42	No	No	-1	1	250542	0	0	3.99135e+08	No	0	16238	0	0	0	No	0	10052	0	0	0	Yes	1	18386	0	0	5.43892e+09	No
476	OR5H6	Q8NGV6	ENSG00000230301	3-97983600-AT-A	rs1185069056	Exomes,Genomes	5	3	97983600	AT	A	c.474delT	Deletion	p.Gln159SerfsTer3	frameshift_variant	159	213	Q	S	TM	TM4	4.44	No	No	0	3	281880	0	0	1.06428e+09	No	0	24948	0	0	0	No	0	10340	0	0	0	No	0	19946	0	0	0	No
477	OR5H6	Q8NGV6	ENSG00000230301	3-97983601-T-C	rs148538688	Exomes	5	3	97983601	T	C	c.473T>C	Transition	p.Ile158Thr	missense_variant	158	212	I	T	TM	TM4	4.43	No	No	0	4	250510	0	0	1.59674e+09	No	0	16238	0	0	0	No	0	10050	0	0	0	No	0	18386	0	0	0	Yes
478	OR5H6	Q8NGV6	ENSG00000230301	3-97983601-T-A	rs148538688	Exomes	5	3	97983601	T	A	c.473T>A	Transversion	p.Ile158Asn	missense_variant	158	212	I	N	TM	TM4	4.43	No	No	-3	7	250510	0	0	2.7943e+09	No	0	16238	0	0	0	No	0	10050	0	0	0	No	0	18386	0	0	0	No
479	OR5H6	Q8NGV6	ENSG00000230301	3-97983601-T-G	rs148538688	Exomes	5	3	97983601	T	G	c.473T>G	Transversion	p.Ile158Ser	missense_variant	158	212	I	S	TM	TM4	4.43	No	No	-1	1	250510	0	0	3.99186e+08	No	0	16238	0	0	0	No	0	10050	0	0	0	No	0	18386	0	0	0	Yes
480	OR5H6	Q8NGV6	ENSG00000230301	3-97983604-A-C	rs750215971	Exomes	5	3	97983604	A	C	c.476A>C	Transversion	p.Gln159Pro	missense_variant	159	213	Q	P	TM	TM4	4.44	No	No	0	3	250486	0	0	1.19767e+09	No	0	16236	0	0	0	No	0	10054	0	0	0	No	0	18384	0	0	0	No
481	OR5H6	Q8NGV6	ENSG00000230301	3-97983605-G-A	rs151042419	Exomes	5	3	97983605	G	A	c.477G>A	Transition	c.477G>A(p.=)	synonymous_variant	159	213	Q	Q	TM	TM4	4.44	No	No	0	3	250460	0	0	1.1978e+09	Yes	1	16238	0	0	6.15839e+09	No	0	10042	0	0	0	No	0	18384	0	0	0	No
482	OR5H6	Q8NGV6	ENSG00000230301	3-97983606-CT-C	rs1324406805	Exomes	5	3	97983606	CT	C	c.479delT	Deletion	p.Leu160HisfsTer2	frameshift_variant	160	214	L	H	TM	TM4	4.45	No	No	-1	1	250428	0	0	3.99316e+07	No	0	16238	0	0	0	No	0	10042	0	0	0	Yes	1	18384	0	0	5.43951e+09	No
483	OR5H6	Q8NGV6	ENSG00000230301	3-97983614-C-T	rs1329454725	Exomes	5	3	97983614	C	T	c.486C>T	Transition	c.486C>T(p.=)	synonymous_variant	162	216	V	V	TM	TM4	4.47	No	No	0	1	250238	0	0	3.9962e+08	No	0	16234	0	0	0	No	0	10032	0	0	0	No	0	18386	0	0	0	No
484	OR5H6	Q8NGV6	ENSG00000230301	3-97983619-C-T	rs1399654498	Exomes	5	3	97983619	C	T	c.491C>T	Transition	p.Ser164Leu	missense_variant	164	218	S	L	TM	TM4	4.49	No	No	-1	1	250034	0	0	3.99946e+08	No	0	16230	0	0	0	No	0	10014	0	0	0	No	0	18386	0	0	0	No
485	OR5H6	Q8NGV6	ENSG00000230301	3-97983620-A-G	rs1345174329	Exomes	5	3	97983620	A	G	c.492A>G	Transition	c.492A>G(p.=)	synonymous_variant	164	218	S	S	TM	TM4	4.49	No	No	0	1	250026	0	0	3.99958e+07	No	0	16226	0	0	0	No	0	10012	0	0	0	No	0	18386	0	0	0	Yes
486	OR5H6	Q8NGV6	ENSG00000230301	3-97983629-T-C	rs779901010	Exomes	5	3	97983629	T	C	c.501T>C	Transition	c.501T>C(p.=)	synonymous_variant	167	221	G	G	TM	TM4	4.52	No	No	0	3	249690	0	0	1.20149e+09	No	0	16210	0	0	0	No	0	9978	0	0	0	Yes	3	18382	0	0	0.000163203133500163	No
487	OR5H6	Q8NGV6	ENSG00000230301	3-97983632-C-T	rs748894936	Exomes	5	3	97983632	C	T	c.504C>T	Transition	c.504C>T(p.=)	synonymous_variant	168	222	G	G	BC	TM4	4.53	No	Yes	0	2	249546	0	0	8.01455e+08	No	0	16212	0	0	0	No	0	9966	0	0	0	No	0	18380	0	0	0	No
488	OR5H6	Q8NGV6	ENSG00000230301	3-97983635-T-A	rs768448179	Exomes	5	3	97983635	T	A	c.507T>A	Transversion	c.507T>A(p.=)	synonymous_variant	169	223	L	L	TM	TM4	4.54	No	No	0	1	249432	0	0	4.00911e+08	No	0	16200	0	0	0	No	0	9952	0	0	0	No	0	18376	0	0	0	Yes
489	OR5H6	Q8NGV6	ENSG00000230301	3-97983642-G-A	rs375534123	Exomes,Genomes	5	3	97983642	G	A	c.514G>A	Transition	p.Ala172Thr	missense_variant	172	226	A	T	BC	TM4	4.57	No	Yes	1	49	280342	0	0	0.000174786510761855	No	0	24886	0	0	0	Yes	35	10212	0	0	0.00342734038386212	No	0	19920	0	0	0	No
490	OR5H6	Q8NGV6	ENSG00000230301	3-97983645-T-G	rs1271108906	Exomes	5	3	97983645	T	G	c.517T>G	Transversion	p.Leu173Val	missense_variant	173	227	L	V	TM	TM4	4.58	No	No	0	1	248788	0	0	4.01949e+08	No	0	16174	0	0	0	Yes	1	9912	0	0	0.00010088781275222	No	0	18346	0	0	0	No
491	OR5H6	Q8NGV6	ENSG00000230301	3-97983657-G-A	rs747705032	Exomes	5	3	97983657	G	A	c.529G>A	Transition	p.Ala177Thr	missense_variant	177	231	A	T	TM	TM4	4.62	No	No	1	1	247430	0	0	4.04155e+07	No	0	16122	0	0	0	No	0	9804	0	0	0	No	0	18288	0	0	0	No
492	OR5H6	Q8NGV6	ENSG00000230301	3-97983657-G-C	rs747705032	Exomes	5	3	97983657	G	C	c.529G>C	Transversion	p.Ala177Pro	missense_variant	177	231	A	P	TM	TM4	4.62	No	No	-1	1	247430	0	0	4.04155e+07	No	0	16122	0	0	0	No	0	9804	0	0	0	No	0	18288	0	0	0	No
493	OR5H6	Q8NGV6	ENSG00000230301	3-97983658-C-A	rs772610499	Exomes	5	3	97983658	C	A	c.530C>A	Transversion	p.Ala177Asp	missense_variant	177	231	A	D	TM	TM4	4.62	No	No	-3	4	246938	0	0	1.61984e+09	No	0	16106	0	0	0	No	0	9778	0	0	0	No	0	18276	0	0	0	No
494	OR5H6	Q8NGV6	ENSG00000230301	3-97983658-C-G	rs772610499	Exomes	5	3	97983658	C	G	c.530C>G	Transversion	p.Ala177Gly	missense_variant	177	231	A	G	TM	TM4	4.62	No	No	1	1	246938	0	0	4.0496e+08	No	0	16106	0	0	0	No	0	9778	0	0	0	No	0	18276	0	0	0	No
495	OR5H6	Q8NGV6	ENSG00000230301	3-97983664-C-T	rs16846784	Exomes,Genomes	5	3	97983664	C	T	c.536C>T	Transition	p.Ser179Leu	missense_variant	179	233	S	L	EC	ECL2	NA	No	No	-1	7112	277862	0	666	0.0255954394627549	Yes	5696	24764	644	0	0.230011306735584	Yes	519	10030	15	0	0.0517447657028913	Yes	1	19810	0	0	5.04796e+09	Yes
496	OR5H6	Q8NGV6	ENSG00000230301	3-97983672-T-G	rs1204961734	Exomes	5	3	97983672	T	G	c.544T>G	Transversion	p.Leu182Val	missense_variant	182	236	L	V	EC	ECL2	NA	No	No	0	1	247904	0	0	4.03382e+08	No	0	16120	0	0	0	No	0	9844	0	0	0	No	0	18314	0	0	0	No
497	OR5H6	Q8NGV6	ENSG00000230301	3-97983677-C-A	rs1441450640	Exomes,Genomes	5	3	97983677	C	A	c.549C>A	Transversion	c.549C>A(p.=)	synonymous_variant	183	237	T	T	EC	ECL2	NA	No	No	0	4	278938	0	0	1.43401e+09	No	0	24836	0	0	0	No	0	10104	0	0	0	No	0	19858	0	0	0	No
498	OR5H6	Q8NGV6	ENSG00000230301	3-97983678-T-C	rs761097916	Genomes	5	3	97983678	T	C	c.550T>C	Transition	p.Phe184Leu	missense_variant	184	238	F	L	EC	ECL2	NA	No	No	0	1	31362	0	0	3.18857e+09	No	0	8706	0	0	0	No	0	290	0	0	0	No	0	1558	0	0	0	No
499	OR5H6	Q8NGV6	ENSG00000230301	3-97983678-T-G	rs761097916	Exomes	5	3	97983678	T	G	c.550T>G	Transversion	p.Phe184Val	missense_variant	184	238	F	V	EC	ECL2	NA	No	No	0	6	247262	0	0	2.42658e+09	No	0	16098	0	0	0	No	0	9810	0	0	0	No	0	18284	0	0	0	Yes
500	OR5H6	Q8NGV6	ENSG00000230301	3-97983681-T-C	rs771140962	Exomes	5	3	97983681	T	C	c.553T>C	Transition	p.Cys185Arg	missense_variant	185	239	C	R	EC	ECL2	NA	No	No	-1	1	247290	0	0	4.04384e+08	No	0	16090	0	0	0	No	0	9804	0	0	0	No	0	18284	0	0	0	No
501	OR5H6	Q8NGV6	ENSG00000230301	3-97983683-T-C	rs777000666	Exomes	5	3	97983683	T	C	c.555T>C	Transition	c.555T>C(p.=)	synonymous_variant	185	239	C	C	EC	ECL2	NA	No	No	0	1	247296	0	0	4.04374e+08	No	0	16074	0	0	0	No	0	9808	0	0	0	No	0	18282	0	0	0	No
502	OR5H6	Q8NGV6	ENSG00000230301	3-97983685-A-G	rs528405969	Exomes	5	3	97983685	A	G	c.557A>G	Transition	p.Asn186Ser	missense_variant	186	244	N	S	EC	ECL2	NA	No	No	0	1	247282	0	0	4.04397e+08	No	0	16052	0	0	0	No	0	9814	0	0	0	No	0	18286	0	0	0	No
503	OR5H6	Q8NGV6	ENSG00000230301	3-97983689-C-T	rs759713472	Exomes	5	3	97983689	C	T	c.561C>T	Transition	c.561C>T(p.=)	synonymous_variant	187	245	S	S	EC	ECL2	NA	No	No	0	39	247546	0	2	0.000157546476210482	No	0	16078	0	0	0	No	0	9836	0	0	0	No	0	18294	0	0	0	Yes
504	OR5H6	Q8NGV6	ENSG00000230301	3-97983692-C-T	rs756019902	Exomes	5	3	97983692	C	T	c.564C>T	Transition	c.564C>T(p.=)	synonymous_variant	188	246	N	N	EC	ECL2	NA	No	No	0	10	247870	0	0	4.03437e+09	No	0	16082	0	0	0	Yes	9	9856	0	0	0.000913149350649351	Yes	1	18304	0	0	5.46329e+09	No
505	OR5H6	Q8NGV6	ENSG00000230301	3-97983696-A-G	rs762997503	Exomes	5	3	97983696	A	G	c.568A>G	Transition	p.Ile190Val	missense_variant	190	248	I	V	EC	ECL2	NA	No	No	1	2	248190	0	0	8.05834e+08	No	0	16104	0	0	0	No	0	9900	0	0	0	No	0	18320	0	0	0	Yes
506	OR5H6	Q8NGV6	ENSG00000230301	3-97983696-A-C	rs762997503	Exomes	5	3	97983696	A	C	c.568A>C	Transversion	p.Ile190Leu	missense_variant	190	248	I	L	EC	ECL2	NA	No	No	1	1	248190	0	0	4.02917e+08	No	0	16104	0	0	0	No	0	9900	0	0	0	No	0	18320	0	0	0	No
507	OR5H6	Q8NGV6	ENSG00000230301	3-97983697-T-C	rs1395671774	Exomes	5	3	97983697	T	C	c.569T>C	Transition	p.Ile190Thr	missense_variant	190	248	I	T	EC	ECL2	NA	No	No	0	1	248214	0	0	4.02878e+08	No	0	16108	0	0	0	No	0	9904	0	0	0	Yes	1	18324	0	0	5.45732e+09	No
508	OR5H6	Q8NGV6	ENSG00000230301	3-97983698-A-T	rs1319460883	Exomes	5	3	97983698	A	T	c.570A>T	Transversion	c.570A>T(p.=)	synonymous_variant	190	248	I	I	EC	ECL2	NA	No	No	0	1	248160	0	0	4.02966e+08	No	0	16104	0	0	0	No	0	9900	0	0	0	No	0	18326	0	0	0	No
509	OR5H6	Q8NGV6	ENSG00000230301	3-97983699-C-A	rs58475490	Exomes,Genomes	5	3	97983699	C	A	c.571C>A	Transversion	p.Gln191Lys	missense_variant	191	249	Q	K	EC	ECL2	NA	No	No	3	7100	279360	0	656	0.0254152348224513	Yes	5670	24736	635	0	0.229220569210867	Yes	531	10164	15	0	0.0522432113341204	Yes	1	19880	0	0	5.03018e+09	Yes
510	OR5H6	Q8NGV6	ENSG00000230301	3-97983702-C-G	rs756093431	Exomes	5	3	97983702	C	G	c.574C>G	Transversion	p.His192Asp	missense_variant	192	250	H	D	EC	ECL2	NA	No	No	1	3	248148	0	0	1.20896e+09	No	0	16096	0	0	0	No	0	9882	0	0	0	No	0	18320	0	0	0	Yes
511	OR5H6	Q8NGV6	ENSG00000230301	3-97983705-T-C	rs1278157398	Exomes	5	3	97983705	T	C	c.577T>C	Transition	p.Phe193Leu	missense_variant	193	251	F	L	EC	ECL2	NA	No	No	0	1	248232	0	0	4.02849e+08	No	0	16108	0	0	0	No	0	9896	0	0	0	Yes	1	18308	0	0	5.46209e+09	No
512	OR5H6	Q8NGV6	ENSG00000230301	3-97983709-A-T	rs143198680	Exomes	5	3	97983709	A	T	c.581A>T	Transversion	p.Tyr194Phe	missense_variant	194	252	Y	F	EC	ECL2	NA	No	No	1	4	248350	0	0	1.61063e+09	Yes	1	16106	0	0	6.20887e+09	No	0	9914	0	0	0	No	0	18322	0	0	0	No
513	OR5H6	Q8NGV6	ENSG00000230301	3-97983711-T-C	rs9853887	Exomes,Genomes	5	3	97983711	T	C	c.583T>C	Transition	p.Cys195Arg	missense_variant	195	253	C	R	FC	ECL2	45.50	Yes	No	-1	180551	277846	0	58943	0.649824003224808	Yes	15366	24724	4720	0	0.621501375182009	Yes	6570	10064	2163	0	0.652821939586645	Yes	12453	19726	3921	0	0.631298793470547	Yes
514	OR5H6	Q8NGV6	ENSG00000230301	3-97983712-G-A	rs754649659	Exomes	5	3	97983712	G	A	c.584G>A	Transition	p.Cys195Tyr	missense_variant	195	253	C	Y	FC	ECL2	45.50	Yes	No	-1	5	247928	0	0	2.01671e+09	No	0	16058	0	0	0	No	0	9870	0	0	0	No	0	18302	0	0	0	No
515	OR5H6	Q8NGV6	ENSG00000230301	3-97983712-G-T	rs754649659	Genomes	5	3	97983712	G	T	c.584G>T	Transversion	p.Cys195Phe	missense_variant	195	253	C	F	FC	ECL2	45.50	Yes	No	0	1	31350	0	0	3.18979e+09	No	0	8712	0	0	0	No	0	290	0	0	0	No	0	1556	0	0	0	No
516	OR5H6	Q8NGV6	ENSG00000230301	3-97983716-C-T	rs1205365236	Exomes	5	3	97983716	C	T	c.588C>T	Transition	c.588C>T(p.=)	synonymous_variant	196	254	D	D	EC	ECL2	45.51	No	No	0	1	247884	0	0	4.03415e+06	No	0	16072	0	0	0	No	0	9864	0	0	0	No	0	18296	0	0	0	No
517	OR5H6	Q8NGV6	ENSG00000230301	3-97983716-C-A	rs1205365236	Exomes	5	3	97983716	C	A	c.588C>A	Transversion	p.Asp196Glu	missense_variant	196	254	D	E	EC	ECL2	45.51	No	No	5	1	247884	0	0	4.03415e+06	No	0	16072	0	0	0	No	0	9864	0	0	0	No	0	18296	0	0	0	No
518	OR5H6	Q8NGV6	ENSG00000230301	3-97983717-A-G	rs778758242	Exomes	5	3	97983717	A	G	c.589A>G	Transition	p.Ile197Val	missense_variant	197	255	I	V	BC	ECL2	45.52	No	Yes	1	1	247924	0	0	4.03349e+08	No	0	16070	0	0	0	No	0	9866	0	0	0	No	0	18296	0	0	0	No
519	OR5H6	Q8NGV6	ENSG00000230301	3-97983721-T-A	rs536656763	Exomes,Genomes	5	3	97983721	T	A	c.593T>A	Transversion	p.Ile198Asn	missense_variant	198	256	I	N	EC	ECL2	45.53	No	No	-3	66	279278	0	1	0.000236323663160005	No	0	24780	0	0	0	No	0	10162	0	0	0	No	0	19838	0	0	0	Yes
520	OR5H6	Q8NGV6	ENSG00000230301	3-97983723-C-G	rs112709839	Exomes	5	3	97983723	C	G	c.595C>G	Transversion	p.Pro199Ala	missense_variant	199	257	P	A	EC	ECL2	45.54	No	No	-1	4	247614	0	0	1.61542e+09	No	0	15982	0	0	0	No	0	9856	0	0	0	No	0	18266	0	0	0	No
521	OR5H6	Q8NGV6	ENSG00000230301	3-97983723-C-T	rs112709839	Exomes,Genomes	5	3	97983723	C	T	c.595C>T	Transition	p.Pro199Ser	missense_variant	199	257	P	S	EC	ECL2	45.54	No	No	0	1942	278984	0	64	0.00696097267226794	Yes	1727	24696	64	0	0.0699303530936184	No	0	10146	0	0	0	No	0	19822	0	0	0	Yes
522	OR5H6	Q8NGV6	ENSG00000230301	3-97983725-A-G	rs777343506	Exomes	5	3	97983725	A	G	c.597A>G	Transition	c.597A>G(p.=)	synonymous_variant	199	257	P	P	EC	ECL2	45.54	No	No	0	1	247556	0	0	4.03949e+08	No	0	16008	0	0	0	No	0	9838	0	0	0	No	0	18262	0	0	0	No
523	OR5H6	Q8NGV6	ENSG00000230301	3-97983731-A-G	rs747422903	Exomes	5	3	97983731	A	G	c.603A>G	Transition	c.603A>G(p.=)	synonymous_variant	201	259	L	L	EC	ECL2	45.56	No	No	0	1	247756	0	0	4.03623e+08	Yes	1	16022	0	0	6.24142e+07	No	0	9862	0	0	0	No	0	18270	0	0	0	No
524	OR5H6	Q8NGV6	ENSG00000230301	3-97983732-A-C	rs771497133	Exomes	5	3	97983732	A	C	c.604A>C	Transversion	p.Lys202Gln	missense_variant	202	260	K	Q	EC	ECL2	45.57	No	No	3	1	247776	0	0	4.0359e+07	No	0	16020	0	0	0	No	0	9870	0	0	0	No	0	18264	0	0	0	Yes
525	OR5H6	Q8NGV6	ENSG00000230301	3-97983733-A-G	rs776945504	Exomes	5	3	97983733	A	G	c.605A>G	Transition	p.Lys202Arg	missense_variant	202	260	K	R	EC	ECL2	45.57	No	No	4	1	247800	0	0	4.03551e+08	Yes	1	16032	0	0	6.23752e+08	No	0	9866	0	0	0	No	0	18262	0	0	0	No
526	OR5H6	Q8NGV6	ENSG00000230301	3-97983734-G-T	rs746275799	Exomes	5	3	97983734	G	T	c.606G>T	Transversion	p.Lys202Asn	missense_variant	202	260	K	N	EC	ECL2	45.57	No	No	0	1	247776	0	0	4.0359e+07	No	0	16032	0	0	0	No	0	9872	0	0	0	Yes	1	18268	0	0	5.47405e+09	No
527	OR5H6	Q8NGV6	ENSG00000230301	3-97983734-G-A	rs746275799	Exomes	5	3	97983734	G	A	c.606G>A	Transition	c.606G>A(p.=)	synonymous_variant	202	260	K	K	EC	ECL2	45.57	No	No	0	1	247776	0	0	4.0359e+07	No	0	16032	0	0	0	No	0	9872	0	0	0	No	0	18268	0	0	0	No
528	OR5H6	Q8NGV6	ENSG00000230301	3-97983736-T-C	rs1159372633	Exomes	5	3	97983736	T	C	c.608T>C	Transition	p.Ile203Thr	missense_variant	203	261	I	T	EC	ECL2	45.58	No	No	0	1	247542	0	0	4.03972e+08	No	0	16000	0	0	0	No	0	9844	0	0	0	No	0	18268	0	0	0	No
529	OR5H6	Q8NGV6	ENSG00000230301	3-97983740-C-T	rs36116717	Exomes,Genomes	5	3	97983740	C	T	c.612C>T	Transition	c.612C>T(p.=)	synonymous_variant	204	262	S	S	EC	ECL2	45.59	No	No	0	3391	279076	0	32	0.0121508119651994	Yes	42	24668	0	0	0.00170261066969353	Yes	272	10140	1	0	0.0268244575936884	Yes	1	19840	0	0	5.04032e+09	Yes
530	OR5H6	Q8NGV6	ENSG00000230301	3-97983743-T-C	rs1297935803	Exomes	5	3	97983743	T	C	c.615T>C	Transition	c.615T>C(p.=)	synonymous_variant	205	263	C	C	EC	ECL2	45.60	No	No	0	2	247450	0	0	8.08244e+08	Yes	2	16006	0	0	0.000124953142571536	No	0	9810	0	0	0	No	0	18264	0	0	0	No
531	OR5H6	Q8NGV6	ENSG00000230301	3-97983745-C-T	rs763239824	Exomes	5	3	97983745	C	T	c.617C>T	Transition	p.Thr206Ile	missense_variant	206	264	T	I	EC	ECL2	NA	No	No	0	1	246946	0	0	4.04947e+08	Yes	1	15970	0	0	6.26174e+09	No	0	9800	0	0	0	No	0	18230	0	0	0	No
532	OR5H6	Q8NGV6	ENSG00000230301	3-97983748-A-T	rs764019892	Exomes	5	3	97983748	A	T	c.620A>T	Transversion	p.Asp207Val	missense_variant	207	265	D	V	EC	ECL2	NA	No	No	-3	2	246946	0	0	8.09894e+08	No	0	15952	0	0	0	No	0	9802	0	0	0	Yes	1	18228	0	0	5.48607e+08	Yes
533	OR5H6	Q8NGV6	ENSG00000230301	3-97983752-C-T	rs774513227	Exomes	5	3	97983752	C	T	c.624C>T	Transition	c.624C>T(p.=)	synonymous_variant	208	266	S	S	EC	ECL2	NA	No	No	0	2	246552	0	0	8.11188e+08	No	0	15932	0	0	0	No	0	9774	0	0	0	Yes	2	18200	0	0	0.00010989010989011	No
534	OR5H6	Q8NGV6	ENSG00000230301	3-97983753-T-C	rs1239085056	Exomes	5	3	97983753	T	C	c.625T>C	Transition	p.Ser209Pro	missense_variant	209	269	S	P	EC	ECL2	NA	No	No	0	1	246574	0	0	4.05558e+08	Yes	1	15928	0	0	6.27825e+09	No	0	9776	0	0	0	No	0	18192	0	0	0	No
535	OR5H6	Q8NGV6	ENSG00000230301	3-97983754-C-T	rs760491532	Exomes	5	3	97983754	C	T	c.626C>T	Transition	p.Ser209Phe	missense_variant	209	269	S	F	EC	ECL2	NA	No	No	-1	4	246710	0	0	1.62134e+09	No	0	15942	0	0	0	No	0	9772	0	0	0	Yes	2	18200	0	0	0.00010989010989011	No
536	OR5H6	Q8NGV6	ENSG00000230301	3-97983757-T-C	rs766460590	Exomes	5	3	97983757	T	C	c.629T>C	Transition	p.Ile210Thr	missense_variant	210	270	I	T	EC	ECL2	NA	No	No	0	1	246500	0	0	4.0568e+08	No	0	15908	0	0	0	No	0	9768	0	0	0	No	0	18198	0	0	0	No
537	OR5H6	Q8NGV6	ENSG00000230301	3-97983761-C-G	rs753664558	Exomes	5	3	97983761	C	G	c.633C>G	Transversion	p.Asn211Lys	missense_variant	211	271	N	K	TM	TM5	5.35	No	No	0	1	245902	0	0	4.06666e+08	No	0	15898	0	0	0	No	0	9722	0	0	0	No	0	18174	0	0	0	No
538	OR5H6	Q8NGV6	ENSG00000230301	3-97983761-CT-C	rs753664558	Exomes	5	3	97983761	CT	C	c.636delT	Deletion	p.Leu213Ter	frameshift_variant	213	273	L	STOP	TM	TM5	5.37	No	No	-	1	245902	0	0	4.06666e+08	No	0	15898	0	0	0	No	0	9722	0	0	0	No	0	18174	0	0	0	No
539	OR5H6	Q8NGV6	ENSG00000230301	3-97983767-A-G	rs754882409	Exomes	5	3	97983767	A	G	c.639A>G	Transition	c.639A>G(p.=)	synonymous_variant	213	273	L	L	TM	TM5	5.37	No	No	0	1	244768	0	0	4.0855e+08	No	0	15820	0	0	0	No	0	9654	0	0	0	No	0	18092	0	0	0	Yes
540	OR5H6	Q8NGV6	ENSG00000230301	3-97983768-A-G	rs764980013	Exomes	5	3	97983768	A	G	c.640A>G	Transition	p.Met214Val	missense_variant	214	274	M	V	TM	TM5	5.38	No	No	0	7	244856	0	0	2.85882e+09	No	0	15816	0	0	0	No	0	9656	0	0	0	No	0	18082	0	0	0	Yes
541	OR5H6	Q8NGV6	ENSG00000230301	3-97983769-T-C	rs536023473	Exomes	5	3	97983769	T	C	c.641T>C	Transition	p.Met214Thr	missense_variant	214	274	M	T	TM	TM5	5.38	No	No	0	2	244058	0	0	8.19477e+08	No	0	15786	0	0	0	No	0	9606	0	0	0	Yes	1	18032	0	0	5.5457e+09	No
542	OR5H6	Q8NGV6	ENSG00000230301	3-97983770-G-A	rs758090276	Exomes	5	3	97983770	G	A	c.642G>A	Transition	p.Met214Ile	missense_variant	214	274	M	I	TM	TM5	5.38	No	No	1	4	243806	0	0	1.64065e+09	Yes	4	15780	0	0	0.000253485424588086	No	0	9590	0	0	0	No	0	18026	0	0	0	No
543	OR5H6	Q8NGV6	ENSG00000230301	3-97983770-G-T	rs758090276	Exomes	5	3	97983770	G	T	c.642G>T	Transversion	p.Met214Ile	missense_variant	214	274	M	I	TM	TM5	5.38	No	No	1	2	243806	0	0	8.20324e+08	No	0	15780	0	0	0	No	0	9590	0	0	0	No	0	18026	0	0	0	Yes
544	OR5H6	Q8NGV6	ENSG00000230301	3-97983771-GT-G	rs1266505600	Exomes	5	3	97983771	GT	G	c.648delT	Deletion	p.Phe216LeufsTer27	frameshift_variant	216	276	F	L	TM	TM5	5.40	No	No	0	1	243548	0	0	4.10597e+07	No	0	15768	0	0	0	No	0	9564	0	0	0	No	0	18026	0	0	0	No
545	OR5H6	Q8NGV6	ENSG00000230301	3-97983774-T-C	rs777105136	Exomes	5	3	97983774	T	C	c.646T>C	Transition	p.Phe216Leu	missense_variant	216	276	F	L	TM	TM5	5.40	No	No	0	1	243480	0	0	4.10711e+08	No	0	15750	0	0	0	No	0	9584	0	0	0	No	0	18010	0	0	0	No
546	OR5H6	Q8NGV6	ENSG00000230301	3-97983779-T-C	rs1450306334	Genomes	5	3	97983779	T	C	c.651T>C	Transition	c.651T>C(p.=)	synonymous_variant	217	277	I	I	TM	TM5	5.41	No	No	0	1	31376	0	0	3.18715e+09	No	0	8714	0	0	0	No	0	290	0	0	0	No	0	1558	0	0	0	No
547	OR5H6	Q8NGV6	ENSG00000230301	3-97983782-C-T	rs185693793	Exomes,Genomes	5	3	97983782	C	T	c.654C>T	Transition	c.654C>T(p.=)	synonymous_variant	218	278	F	F	BC	TM5	5.42	No	Yes	0	205	273508	0	1	0.00074952103777586	Yes	6	24436	0	0	0.000245539368145359	No	0	9778	0	0	0	Yes	1	19508	0	0	5.1261e+09	Yes
548	OR5H6	Q8NGV6	ENSG00000230301	3-97983783-G-A	rs144411993	Exomes,Genomes	5	3	97983783	G	A	c.655G>A	Transition	p.Ala219Thr	missense_variant	219	279	A	T	BC	TM5	5.43	No	Yes	1	29	273716	0	0	0.000105949232050739	Yes	2	24416	0	0	8.19135e+08	No	0	9814	0	0	0	Yes	2	19516	0	0	0.000102480016396803	Yes
549	OR5H6	Q8NGV6	ENSG00000230301	3-97983783-G-T	rs144411993	Exomes	5	3	97983783	G	T	c.655G>T	Transversion	p.Ala219Ser	missense_variant	219	279	A	S	BC	TM5	5.43	No	Yes	1	1	242428	0	0	4.12494e+08	No	0	15724	0	0	0	No	0	9524	0	0	0	No	0	17960	0	0	0	No
550	OR5H6	Q8NGV6	ENSG00000230301	3-97983784-C-T	rs1438058614	Exomes	5	3	97983784	C	T	c.656C>T	Transition	p.Ala219Val	missense_variant	219	279	A	V	BC	TM5	5.43	No	Yes	0	1	242408	0	0	4.12528e+08	No	0	15730	0	0	0	No	0	9496	0	0	0	No	0	17982	0	0	0	No
551	OR5H6	Q8NGV6	ENSG00000230301	3-97983786-G-T	rs1158481127	Exomes	5	3	97983786	G	T	c.658G>T	Transversion	p.Gly220Cys	missense_variant	220	280	G	C	TM	TM5	5.44	No	No	0	1	242548	0	0	4.1229e+08	No	0	15714	0	0	0	No	0	9526	0	0	0	No	0	17982	0	0	0	No
552	OR5H6	Q8NGV6	ENSG00000230301	3-97983787-G-A	rs933103676	Exomes	5	3	97983787	G	A	c.659G>A	Transition	p.Gly220Asp	missense_variant	220	280	G	D	TM	TM5	5.44	No	No	-1	2	243578	0	0	8.21092e+08	No	0	15748	0	0	0	No	0	9568	0	0	0	Yes	1	18060	0	0	5.5371e+09	Yes
553	OR5H6	Q8NGV6	ENSG00000230301	3-97983788-T-C	rs781707674	Exomes	5	3	97983788	T	C	c.660T>C	Transition	c.660T>C(p.=)	synonymous_variant	220	280	G	G	TM	TM5	5.44	No	No	0	1	243386	0	0	4.1087e+08	No	0	15742	0	0	0	No	0	9550	0	0	0	No	0	18068	0	0	0	No
554	OR5H6	Q8NGV6	ENSG00000230301	3-97983789-T-G	rs143591128	Exomes	5	3	97983789	T	G	c.661T>G	Transversion	p.Ser221Ala	missense_variant	221	281	S	A	TM	TM5	5.45	No	No	1	1	243336	0	0	4.10954e+08	Yes	1	15714	0	0	6.36375e+09	No	0	9546	0	0	0	No	0	18056	0	0	0	No
555	OR5H6	Q8NGV6	ENSG00000230301	3-97983791-T-A	rs1390582587	Exomes	5	3	97983791	T	A	c.663T>A	Transversion	c.663T>A(p.=)	synonymous_variant	221	281	S	S	TM	TM5	5.45	No	No	0	1	242798	0	0	4.11865e+08	No	0	15702	0	0	0	No	0	9518	0	0	0	Yes	1	18028	0	0	5.54693e+09	No
556	OR5H6	Q8NGV6	ENSG00000230301	3-97983792-G-A	rs1391511392	Exomes	5	3	97983792	G	A	c.664G>A	Transition	p.Val222Ile	missense_variant	222	282	V	I	BC	TM5	5.46	No	Yes	1	1	243620	0	0	4.10475e+08	No	0	15714	0	0	0	No	0	9602	0	0	0	Yes	1	18024	0	0	5.54816e+09	No
557	OR5H6	Q8NGV6	ENSG00000230301	3-97983799-T-A	rs1308484522	Exomes	5	3	97983799	T	A	c.671T>A	Transversion	p.Val224Asp	missense_variant	224	284	V	D	TM	TM5	5.48	No	No	-3	1	244398	0	0	4.09169e+08	Yes	1	15706	0	0	6.36699e+09	No	0	9656	0	0	0	No	0	18068	0	0	0	No
558	OR5H6	Q8NGV6	ENSG00000230301	3-97983803-T-TA	rs767460212	Exomes	5	3	97983803	T	TA	c.676dupA	Insertion	p.Thr226AsnfsTer60	frameshift_variant	226	286	T	N	FC	TM5	5.50	Yes	No	-1	1	244554	0	0	4.08908e+08	No	0	15712	0	0	0	No	0	9664	0	0	0	No	0	18068	0	0	0	No
559	OR5H6	Q8NGV6	ENSG00000230301	3-97983808-T-C	rs770075674	Exomes,Genomes	5	3	97983808	T	C	c.680T>C	Transition	p.Ile227Thr	missense_variant	227	287	I	T	TM	TM5	5.51	No	No	0	6	276882	0	0	2.16699e+09	No	0	24456	0	0	0	No	0	10028	0	0	0	No	0	19684	0	0	0	No
560	OR5H6	Q8NGV6	ENSG00000230301	3-97983812-A-G	rs1315242401	Exomes	5	3	97983812	A	G	c.684A>G	Transition	c.684A>G(p.=)	synonymous_variant	228	288	G	G	TM	TM5	5.52	No	No	0	1	245824	0	0	4.06795e+08	No	0	15758	0	0	0	No	0	9756	0	0	0	No	0	18128	0	0	0	No
561	OR5H6	Q8NGV6	ENSG00000230301	3-97983814-C-G	rs775843806	Exomes	5	3	97983814	C	G	c.686C>G	Transversion	p.Thr229Ser	missense_variant	229	289	T	S	TM	TM5	5.53	No	No	1	1	245860	0	0	4.06736e+08	No	0	15770	0	0	0	No	0	9748	0	0	0	No	0	18160	0	0	0	No
562	OR5H6	Q8NGV6	ENSG00000230301	3-97983816-A-C	rs749424813	Exomes	5	3	97983816	A	C	c.688A>C	Transversion	p.Ile230Leu	missense_variant	230	290	I	L	TM	TM5	5.54	No	No	1	1	246830	0	0	4.05137e+08	No	0	15784	0	0	0	No	0	9836	0	0	0	No	0	18202	0	0	0	Yes
563	OR5H6	Q8NGV6	ENSG00000230301	3-97983817-T-A	rs1005195911	Exomes	5	3	97983817	T	A	c.689T>A	Transversion	p.Ile230Asn	missense_variant	230	290	I	N	TM	TM5	5.54	No	No	-3	1	246558	0	0	4.05584e+08	No	0	15790	0	0	0	No	0	9822	0	0	0	No	0	18198	0	0	0	No
564	OR5H6	Q8NGV6	ENSG00000230301	3-97983819-C-G	rs768955413	Exomes	5	3	97983819	C	G	c.691C>G	Transversion	p.Leu231Val	missense_variant	231	291	L	V	TM	TM5	5.55	No	No	0	1	246848	0	0	4.05108e+08	No	0	15790	0	0	0	No	0	9840	0	0	0	No	0	18214	0	0	0	No
565	OR5H6	Q8NGV6	ENSG00000230301	3-97983820-TTA-T	rs1480899157	Exomes	5	3	97983820	TTA	T	c.696_697delAT	Deletion	p.Ser233LeufsTer52	frameshift_variant	233	293	S	L	FC	TM5	5.57	Yes	No	-1	1	247098	0	0	4.04698e+08	No	0	15810	0	0	0	No	0	9854	0	0	0	No	0	18222	0	0	0	No
566	OR5H6	Q8NGV6	ENSG00000230301	3-97983822-A-G	rs1196524314	Exomes	5	3	97983822	A	G	c.694A>G	Transition	p.Ile232Val	missense_variant	232	292	I	V	TM	TM5	5.56	No	No	1	1	247598	0	0	4.0388e+08	No	0	15818	0	0	0	No	0	9890	0	0	0	Yes	1	18254	0	0	5.47825e+09	No
567	OR5H6	Q8NGV6	ENSG00000230301	3-97983822-A-T	rs1196524314	Exomes	5	3	97983822	A	T	c.694A>T	Transversion	p.Ile232Leu	missense_variant	232	292	I	L	TM	TM5	5.56	No	No	1	1	247598	0	0	4.0388e+08	No	0	15818	0	0	0	No	0	9890	0	0	0	Yes	1	18254	0	0	5.47825e+09	No
568	OR5H6	Q8NGV6	ENSG00000230301	3-97983825-T-A	rs774265215	Exomes	5	3	97983825	T	A	c.697T>A	Transversion	p.Ser233Thr	missense_variant	233	293	S	T	FC	TM5	5.57	Yes	No	1	1	248470	0	0	4.02463e+08	No	0	15832	0	0	0	No	0	9926	0	0	0	No	0	18284	0	0	0	No
569	OR5H6	Q8NGV6	ENSG00000230301	3-97983826-C-A	rs762003074	Exomes	5	3	97983826	C	A	c.698C>A	Transversion	p.Ser233Tyr	missense_variant	233	293	S	Y	FC	TM5	5.57	Yes	No	-2	1	248456	0	0	4.02486e+08	No	0	15838	0	0	0	No	0	9936	0	0	0	No	0	18288	0	0	0	No
570	OR5H6	Q8NGV6	ENSG00000230301	3-97983826-C-T	rs762003074	Exomes,Genomes	5	3	97983826	C	T	c.698C>T	Transition	p.Ser233Phe	missense_variant	233	293	S	F	FC	TM5	5.57	Yes	No	-1	2	279814	0	0	7.14761e+08	No	0	24550	0	0	0	No	0	10226	0	0	0	No	0	19844	0	0	0	No
571	OR5H6	Q8NGV6	ENSG00000230301	3-97983829-A-AT	rs1178257058	Exomes	5	3	97983829	A	AT	c.702dupT	Insertion	p.Thr235TyrfsTer51	frameshift_variant	235	295	T	Y	TM	TM5	5.59	No	No	-2	2	248718	0	0	8.04124e+08	No	0	15872	0	0	0	No	0	9952	0	0	0	No	0	18294	0	0	0	No
572	OR5H6	Q8NGV6	ENSG00000230301	3-97983833-A-G	rs144260260	Exomes,Genomes	5	3	97983833	A	G	c.705A>G	Transition	c.705A>G(p.=)	synonymous_variant	235	295	T	T	TM	TM5	5.59	No	No	0	347	280664	0	2	0.0012363537895847	Yes	1	24620	0	0	4.06174e+09	Yes	13	10288	0	0	0.00126360808709176	No	0	19878	0	0	0	Yes
573	OR5H6	Q8NGV6	ENSG00000230301	3-97983839-C-G	rs146724389	Exomes,Genomes	5	3	97983839	C	G	c.711C>G	Transversion	p.Ile237Met	missense_variant	237	297	I	M	TM	TM5	5.61	No	No	1	475	280962	0	1	0.00169062008385476	Yes	222	24668	0	0	0.00899951353980866	Yes	32	10294	0	0	0.00310860695550806	Yes	1	19894	0	0	5.02664e+09	No
574	OR5H6	Q8NGV6	ENSG00000230301	3-97983841-T-C	rs759554463	Exomes	5	3	97983841	T	C	c.713T>C	Transition	p.Leu238Pro	missense_variant	238	298	L	P	TM	TM5	5.62	No	No	-3	2	249784	0	0	8.00692e+08	No	0	15970	0	0	0	No	0	10018	0	0	0	Yes	2	18328	0	0	0.000109122653862942	No
575	OR5H6	Q8NGV6	ENSG00000230301	3-97983844-T-C	rs1456151082	Genomes	5	3	97983844	T	C	c.716T>C	Transition	p.Phe239Ser	missense_variant	239	299	F	S	TM	TM5	5.63	No	No	-1	1	31364	0	0	3.18837e+09	No	0	8716	0	0	0	No	0	290	0	0	0	No	0	1558	0	0	0	No
576	OR5H6	Q8NGV6	ENSG00000230301	3-97983849-A-G	rs765069625	Exomes	5	3	97983849	A	G	c.721A>G	Transition	p.Ile241Val	missense_variant	241	301	I	V	FC	TM5	5.65	Yes	No	1	2	250068	0	0	7.99782e+08	No	0	16018	0	0	0	No	0	10038	0	0	0	No	0	18344	0	0	0	Yes
577	OR5H6	Q8NGV6	ENSG00000230301	3-97983850-T-C	rs752565596	Exomes	5	3	97983850	T	C	c.722T>C	Transition	p.Ile241Thr	missense_variant	241	301	I	T	FC	TM5	5.65	Yes	No	0	16	250072	0	0	6.39816e+09	No	0	16016	0	0	0	No	0	10040	0	0	0	No	0	18348	0	0	0	No
578	OR5H6	Q8NGV6	ENSG00000230301	3-97983851-C-A	rs1397525341	Exomes	5	3	97983851	C	A	c.723C>A	Transversion	c.723C>A(p.=)	synonymous_variant	241	301	I	I	FC	TM5	5.65	Yes	No	0	1	250066	0	0	3.99894e+08	No	0	16014	0	0	0	No	0	10038	0	0	0	No	0	18344	0	0	0	No
579	OR5H6	Q8NGV6	ENSG00000230301	3-97983851-C-T	rs1397525341	Exomes	5	3	97983851	C	T	c.723C>T	Transition	c.723C>T(p.=)	synonymous_variant	241	301	I	I	FC	TM5	5.65	Yes	No	0	1	250066	0	0	3.99894e+08	No	0	16014	0	0	0	No	0	10038	0	0	0	Yes	1	18344	0	0	5.45137e+09	No
580	OR5H6	Q8NGV6	ENSG00000230301	3-97983853-TAGAAA-T	rs754091301	Exomes	5	3	97983853	TAGAAA	T	c.730_734delAAGAA	Deletion	p.Lys244ValfsTer40	frameshift_variant	244	305	K	V	IC	ICL3	NA	No	No	-2	14	250142	0	0	5.59682e+09	No	0	16010	0	0	0	No	0	10042	0	0	0	No	0	18346	0	0	0	No
581	OR5H6	Q8NGV6	ENSG00000230301	3-97983853-TAG-T	rs754091301	Exomes	5	3	97983853	TAG	T	c.727_728delGA	Deletion	p.Glu243LysfsTer42	frameshift_variant	243	304	E	K	IC	ICL3	NA	No	No	3	1	250142	0	0	3.99773e+08	No	0	16010	0	0	0	No	0	10042	0	0	0	Yes	1	18346	0	0	5.45078e+09	No
582	OR5H6	Q8NGV6	ENSG00000230301	3-97983860-G-A	rs762478212	Exomes	5	3	97983860	G	A	c.732G>A	Transition	c.732G>A(p.=)	synonymous_variant	244	305	K	K	IC	ICL3	NA	No	No	0	1	250282	0	0	3.99549e+08	No	0	16076	0	0	0	No	0	10038	0	0	0	No	0	18348	0	0	0	Yes
583	OR5H6	Q8NGV6	ENSG00000230301	3-97983860-G-T	rs762478212	Exomes	5	3	97983860	G	T	c.732G>T	Transversion	p.Lys244Asn	missense_variant	244	305	K	N	IC	ICL3	NA	No	No	0	3	250282	0	0	1.19865e+09	No	0	16076	0	0	0	No	0	10038	0	0	0	Yes	1	18348	0	0	5.45019e+09	No
584	OR5H6	Q8NGV6	ENSG00000230301	3-97983862-A-G	rs1337021039	Exomes	5	3	97983862	A	G	c.734A>G	Transition	p.Lys245Arg	missense_variant	245	306	K	R	IC	ICL3	NA	No	No	4	1	250362	0	0	3.99422e+08	No	0	16098	0	0	0	No	0	10046	0	0	0	Yes	1	18348	0	0	5.45019e+09	No
585	OR5H6	Q8NGV6	ENSG00000230301	3-97983863-G-A	rs775539067	Exomes	5	3	97983863	G	A	c.735G>A	Transition	c.735G>A(p.=)	synonymous_variant	245	306	K	K	IC	ICL3	NA	No	No	0	5	250384	0	0	1.99693e+09	No	0	16116	0	0	0	No	0	10042	0	0	0	No	0	18350	0	0	0	No
586	OR5H6	Q8NGV6	ENSG00000230301	3-97983864-T-A	rs1226449732	Exomes	5	3	97983864	T	A	c.736T>A	Transversion	p.Ser246Thr	missense_variant	246	307	S	T	IC	ICL3	NA	No	No	1	2	250406	0	0	7.98703e+08	No	0	16114	0	0	0	No	0	10042	0	0	0	No	0	18346	0	0	0	No
587	OR5H6	Q8NGV6	ENSG00000230301	3-97983865-C-A	rs751016144	Exomes	5	3	97983865	C	A	c.737C>A	Transversion	p.Ser246Tyr	missense_variant	246	307	S	Y	IC	ICL3	NA	No	No	-2	1	250434	0	0	3.99307e+08	Yes	1	16136	0	0	6.19732e+09	No	0	10048	0	0	0	No	0	18344	0	0	0	No
588	OR5H6	Q8NGV6	ENSG00000230301	3-97983869-C-G	rs756827629	Exomes	5	3	97983869	C	G	c.741C>G	Transversion	p.Ile247Met	missense_variant	247	308	I	M	TM	TM5	NA	No	No	1	5	250550	0	0	1.99561e+09	No	0	16152	0	0	0	No	0	10058	0	0	0	No	0	18346	0	0	0	No
589	OR5H6	Q8NGV6	ENSG00000230301	3-97983873-G-C	rs780683556	Exomes,Genomes	5	3	97983873	G	C	c.745G>C	Transversion	p.Gly249Arg	missense_variant	249	310	G	R	TM	TM6	6.29	No	No	-1	4	281970	0	0	1.41859e+09	No	0	24884	0	0	0	No	0	10346	0	0	0	No	0	19906	0	0	0	Yes
590	OR5H6	Q8NGV6	ENSG00000230301	3-97983879-C-T	rs201434146	Exomes	5	3	97983879	C	T	c.751C>T	Transition	p.Arg251Ter	stop_gained	251	312	R	STOP	TM	TM6	6.31	No	No	-	10	250650	0	0	3.98963e+09	Yes	2	16192	0	0	0.000123517786561265	No	0	10060	0	0	0	Yes	1	18354	0	0	5.4484e+06	Yes
591	OR5H6	Q8NGV6	ENSG00000230301	3-97983880-G-A	rs145676438	Exomes	5	3	97983880	G	A	c.752G>A	Transition	p.Arg251Gln	missense_variant	251	312	R	Q	TM	TM6	6.31	No	No	3	16	250650	0	0	6.3834e+09	Yes	2	16190	0	0	0.000123533045089561	No	0	10054	0	0	0	No	0	18354	0	0	0	Yes
592	OR5H6	Q8NGV6	ENSG00000230301	3-97983882-A-T	rs192791816	Exomes	5	3	97983882	A	T	c.754A>T	Transversion	p.Lys252Ter	stop_gained	252	313	K	STOP	FC	TM6	6.32	Yes	No	-	21	250702	0	0	8.37648e+09	No	0	16190	0	0	0	No	0	10058	0	0	0	No	0	18356	0	0	0	No
593	OR5H6	Q8NGV6	ENSG00000230301	3-97983883-A-G	rs749703574	Exomes	5	3	97983883	A	G	c.755A>G	Transition	p.Lys252Arg	missense_variant	252	313	K	R	FC	TM6	6.32	Yes	No	4	1	250694	0	0	3.98893e+07	No	0	16190	0	0	0	No	0	10062	0	0	0	Yes	1	18358	0	0	5.44722e+09	No
594	OR5H6	Q8NGV6	ENSG00000230301	3-97983888-G-A	rs140315630	Exomes	5	3	97983888	G	A	c.760G>A	Transition	p.Val254Ile	missense_variant	254	315	V	I	TM	TM6	6.34	No	No	1	3	250610	0	0	1.19708e+09	No	0	16196	0	0	0	No	0	10058	0	0	0	No	0	18362	0	0	0	Yes
595	OR5H6	Q8NGV6	ENSG00000230301	3-97983888-G-T	rs140315630	Exomes,Genomes	5	3	97983888	G	T	c.760G>T	Transversion	p.Val254Phe	missense_variant	254	315	V	F	TM	TM6	6.34	No	No	0	39	281968	0	0	0.000138313567497021	Yes	2	24908	0	0	8.02955e+09	No	0	10348	0	0	0	No	0	19922	0	0	0	No
596	OR5H6	Q8NGV6	ENSG00000230301	3-97983894-AC-A	rs1436746059	Genomes	5	3	97983894	AC	A	c.768delC	Deletion	p.Cys257ValfsTer32	frameshift_variant	257	318	C	V	FC	TM6	6.37	Yes	No	0	1	31334	0	0	3.19142e+09	Yes	1	8704	0	0	0.000114889705882353	No	0	290	0	0	0	No	0	1556	0	0	0	No
597	OR5H6	Q8NGV6	ENSG00000230301	3-97983895-C-T	rs779253548	Exomes	5	3	97983895	C	T	c.767C>T	Transition	p.Thr256Ile	missense_variant	256	317	T	I	TM	TM6	6.36	No	No	0	1	250672	0	0	3.98928e+08	No	0	16210	0	0	0	No	0	10058	0	0	0	No	0	18366	0	0	0	No
598	OR5H6	Q8NGV6	ENSG00000230301	3-97983896-C-T	rs967593771	Exomes	5	3	97983896	C	T	c.768C>T	Transition	c.768C>T(p.=)	synonymous_variant	256	317	T	T	TM	TM6	6.36	No	No	0	2	250652	0	0	7.97919e+08	Yes	1	16208	0	0	6.16979e+09	No	0	10058	0	0	0	No	0	18366	0	0	0	No
599	OR5H6	Q8NGV6	ENSG00000230301	3-97983897-T-G	rs1429426330	Exomes	5	3	97983897	T	G	c.769T>G	Transversion	p.Cys257Gly	missense_variant	257	318	C	G	FC	TM6	6.37	Yes	No	0	1	250630	0	0	3.98995e+08	No	0	16206	0	0	0	No	0	10054	0	0	0	No	0	18364	0	0	0	No
600	OR5H6	Q8NGV6	ENSG00000230301	3-97983902-G-A	rs542793231	Exomes	5	3	97983902	G	A	c.774G>A	Transition	c.774G>A(p.=)	synonymous_variant	258	319	G	G	TM	TM6	6.38	No	No	0	4	250582	0	0	1.59628e+09	No	0	16206	0	0	0	No	0	10048	0	0	0	Yes	2	18364	0	0	0.000108908734480505	Yes
601	OR5H6	Q8NGV6	ENSG00000230301	3-97983904-C-T	rs772215255	Exomes	5	3	97983904	C	T	c.776C>T	Transition	p.Ala259Val	missense_variant	259	320	A	V	TM	TM6	6.39	No	No	0	5	250610	0	0	1.99513e+09	No	0	16202	0	0	0	No	0	10056	0	0	0	No	0	18362	0	0	0	No
602	OR5H6	Q8NGV6	ENSG00000230301	3-97983904-C-G	rs772215255	Exomes	5	3	97983904	C	G	c.776C>G	Transversion	p.Ala259Gly	missense_variant	259	320	A	G	TM	TM6	6.39	No	No	1	1	250610	0	0	3.99026e+07	No	0	16202	0	0	0	No	0	10056	0	0	0	No	0	18362	0	0	0	No
603	OR5H6	Q8NGV6	ENSG00000230301	3-97983905-T-C	rs1464672471	Exomes	5	3	97983905	T	C	c.777T>C	Transition	c.777T>C(p.=)	synonymous_variant	259	320	A	A	TM	TM6	6.39	No	No	0	1	250572	0	0	3.99087e+08	No	0	16208	0	0	0	No	0	10054	0	0	0	No	0	18362	0	0	0	No
604	OR5H6	Q8NGV6	ENSG00000230301	3-97983906-C-A	rs773442828	Exomes	5	3	97983906	C	A	c.778C>A	Transversion	p.His260Asn	missense_variant	260	321	H	N	TM	TM6	6.40	No	No	2	1	250622	0	0	3.99007e+08	No	0	16210	0	0	0	No	0	10050	0	0	0	No	0	18360	0	0	0	No
605	OR5H6	Q8NGV6	ENSG00000230301	3-97983906-C-T	rs773442828	Exomes	5	3	97983906	C	T	c.778C>T	Transition	p.His260Tyr	missense_variant	260	321	H	Y	TM	TM6	6.40	No	No	1	1	250622	0	0	3.99007e+08	No	0	16210	0	0	0	No	0	10050	0	0	0	No	0	18360	0	0	0	Yes
606	OR5H6	Q8NGV6	ENSG00000230301	3-97983908-T-A	rs1360603869	Exomes	5	3	97983908	T	A	c.780T>A	Transversion	p.His260Gln	missense_variant	260	321	H	Q	TM	TM6	6.40	No	No	3	2	250634	0	0	7.97976e+08	No	0	16210	0	0	0	No	0	10052	0	0	0	No	0	18362	0	0	0	No
607	OR5H6	Q8NGV6	ENSG00000230301	3-97983911-C-G	rs372250593	Exomes	5	3	97983911	C	G	c.783C>G	Transversion	c.783C>G(p.=)	synonymous_variant	261	322	L	L	TM	TM6	6.41	No	No	0	2	250636	0	0	7.9797e+07	No	0	16212	0	0	0	No	0	10052	0	0	0	No	0	18358	0	0	0	No
608	OR5H6	Q8NGV6	ENSG00000230301	3-97983913-T-C	rs769889933	Exomes	5	3	97983913	T	C	c.785T>C	Transition	p.Leu262Ser	missense_variant	262	323	L	S	TM	TM6	6.42	No	No	-1	1	250584	0	0	3.99068e+07	No	0	16208	0	0	0	No	0	10044	0	0	0	Yes	1	18356	0	0	5.44781e+09	No
609	OR5H6	Q8NGV6	ENSG00000230301	3-97983914-A-T	rs146933915	Exomes,Genomes	5	3	97983914	A	T	c.786A>T	Transversion	p.Leu262Phe	missense_variant	262	323	L	F	TM	TM6	6.42	No	No	0	52	281958	0	0	0.000184424630618745	Yes	52	24918	0	0	0.00208684485111165	No	0	10334	0	0	0	No	0	19920	0	0	0	No
610	OR5H6	Q8NGV6	ENSG00000230301	3-97983916-C-G	rs762859767	Exomes	5	3	97983916	C	G	c.788C>G	Transversion	p.Ser263Cys	missense_variant	263	324	S	C	TM	TM6	6.43	No	No	0	18	250556	0	0	7.18402e+09	No	0	16202	0	0	0	Yes	1	10038	0	0	9.96214e+09	No	0	18354	0	0	0	No
611	OR5H6	Q8NGV6	ENSG00000230301	3-97983919-T-C	rs763649160	Exomes	5	3	97983919	T	C	c.791T>C	Transition	p.Val264Ala	missense_variant	264	325	V	A	FC	TM6	6.44	Yes	No	0	1	250498	0	0	3.99205e+08	No	0	16204	0	0	0	No	0	10042	0	0	0	No	0	18350	0	0	0	No
612	OR5H6	Q8NGV6	ENSG00000230301	3-97983919-T-A	rs763649160	Exomes	5	3	97983919	T	A	c.791T>A	Transversion	p.Val264Glu	missense_variant	264	325	V	E	FC	TM6	6.44	Yes	No	-2	1	250498	0	0	3.99205e+08	No	0	16204	0	0	0	No	0	10042	0	0	0	Yes	1	18350	0	0	5.44959e+09	No
613	OR5H6	Q8NGV6	ENSG00000230301	3-97983920-A-G	rs762079665	Exomes	5	3	97983920	A	G	c.792A>G	Transition	c.792A>G(p.=)	synonymous_variant	264	325	V	V	FC	TM6	6.44	Yes	No	0	2	250534	0	0	7.98295e+08	No	0	16206	0	0	0	No	0	10042	0	0	0	No	0	18354	0	0	0	No
614	OR5H6	Q8NGV6	ENSG00000230301	3-97983920-A-ATC	rs762079665	Exomes	5	3	97983920	A	ATC	c.794_795dupCT	Insertion	p.Tyr268ThrfsTer22	frameshift_variant	268	329	Y	T	FC	TM6	6.48	Yes	No	-2	4	250534	0	0	1.59659e+09	No	0	16206	0	0	0	No	0	10042	0	0	0	No	0	18354	0	0	0	Yes
615	OR5H6	Q8NGV6	ENSG00000230301	3-97983921-T-G	rs751155416	Exomes	5	3	97983921	T	G	c.793T>G	Transversion	p.Ser265Ala	missense_variant	265	326	S	A	TM	TM6	6.45	No	No	1	4	250550	0	0	1.59649e+08	No	0	16202	0	0	0	No	0	10042	0	0	0	No	0	18354	0	0	0	No
616	OR5H6	Q8NGV6	ENSG00000230301	3-97983921-T-C	rs751155416	Exomes	5	3	97983921	T	C	c.793T>C	Transition	p.Ser265Pro	missense_variant	265	326	S	P	TM	TM6	6.45	No	No	0	1	250550	0	0	3.99122e+07	No	0	16202	0	0	0	No	0	10042	0	0	0	No	0	18354	0	0	0	No
617	OR5H6	Q8NGV6	ENSG00000230301	3-97983926-A-G	rs761466739	Exomes	5	3	97983926	A	G	c.798A>G	Transition	c.798A>G(p.=)	synonymous_variant	266	327	L	L	TM	TM6	6.46	No	No	0	7	250552	0	0	2.79383e+09	No	0	16194	0	0	0	No	0	10038	0	0	0	No	0	18354	0	0	0	No
618	OR5H6	Q8NGV6	ENSG00000230301	3-97983929-C-T	rs766963049	Exomes	5	3	97983929	C	T	c.801C>T	Transition	c.801C>T(p.=)	synonymous_variant	267	328	Y	Y	TM	TM6	6.47	No	No	0	1	250522	0	0	3.99167e+08	No	0	16188	0	0	0	No	0	10030	0	0	0	No	0	18356	0	0	0	No
619	OR5H6	Q8NGV6	ENSG00000230301	3-97983930-T-A	rs369902544	Exomes	5	3	97983930	T	A	c.802T>A	Transversion	p.Tyr268Asn	missense_variant	268	329	Y	N	FC	TM6	6.48	Yes	No	-1	2	250394	0	0	7.98741e+08	No	0	16192	0	0	0	No	0	10026	0	0	0	No	0	18352	0	0	0	No
620	OR5H6	Q8NGV6	ENSG00000230301	3-97983931-A-G	rs1208300485	Exomes	5	3	97983931	A	G	c.803A>G	Transition	p.Tyr268Cys	missense_variant	268	329	Y	C	FC	TM6	6.48	Yes	No	-1	1	250540	0	0	3.99138e+07	No	0	16194	0	0	0	No	0	10032	0	0	0	No	0	18360	0	0	0	No
621	OR5H6	Q8NGV6	ENSG00000230301	3-97983932-T-C	rs1255563656	Exomes	5	3	97983932	T	C	c.804T>C	Transition	c.804T>C(p.=)	synonymous_variant	268	329	Y	Y	FC	TM6	6.48	Yes	No	0	1	250484	0	0	3.99227e+08	No	0	16186	0	0	0	No	0	10026	0	0	0	No	0	18358	0	0	0	Yes
622	OR5H6	Q8NGV6	ENSG00000230301	3-97983934-GC-G	rs1417430632	Exomes	5	3	97983934	GC	G	c.811delC	Deletion	p.Leu271SerfsTer18	frameshift_variant	271	332	L	S	BC	TM6	6.51	No	Yes	-1	2	250436	0	0	7.98607e+08	Yes	2	16186	0	0	0.000123563573458544	No	0	10026	0	0	0	No	0	18354	0	0	0	No
623	OR5H6	Q8NGV6	ENSG00000230301	3-97983934-G-A	rs1417430632	Exomes	5	3	97983934	G	A	c.806G>A	Transition	p.Gly269Asp	missense_variant	269	330	G	D	TM	TM6	6.49	No	No	-1	1	250436	0	0	3.99304e+08	No	0	16186	0	0	0	No	0	10026	0	0	0	No	0	18354	0	0	0	No
624	OR5H6	Q8NGV6	ENSG00000230301	3-97983936-C-A	rs957656013	Exomes,Genomes	5	3	97983936	C	A	c.808C>A	Transversion	p.Pro270Thr	missense_variant	270	331	P	T	FC	TM6	6.50	Yes	No	-1	2	281850	0	0	7.09597e+08	Yes	2	24890	0	0	8.03536e+09	No	0	10316	0	0	0	No	0	19916	0	0	0	No
625	OR5H6	Q8NGV6	ENSG00000230301	3-97983939-C-T	rs1261721685	Exomes	5	3	97983939	C	T	c.811C>T	Transition	p.Leu271Phe	missense_variant	271	332	L	F	BC	TM6	6.51	No	Yes	0	1	250502	0	0	3.99198e+08	No	0	16166	0	0	0	No	0	10030	0	0	0	No	0	18360	0	0	0	No
626	OR5H6	Q8NGV6	ENSG00000230301	3-97983941-C-T	rs1477764393	Exomes	5	3	97983941	C	T	c.813C>T	Transition	c.813C>T(p.=)	synonymous_variant	271	332	L	L	BC	TM6	6.51	No	Yes	0	1	250468	0	0	3.99253e+07	No	0	16164	0	0	0	No	0	10030	0	0	0	Yes	1	18356	0	0	5.44781e+09	No
627	OR5H6	Q8NGV6	ENSG00000230301	3-97983942-A-G	rs9853906	Exomes,Genomes	5	3	97983942	A	G	c.814A>G	Transition	p.Thr272Ala	missense_variant	272	333	T	A	BC	TM6	6.52	No	Yes	1	186201	281582	0	61958	0.661267410558914	Yes	17947	24832	6458	0	0.722736791237113	Yes	6485	10314	2062	0	0.62875702928059	Yes	12624	19906	4005	0	0.634180649050538	Yes
628	OR5H6	Q8NGV6	ENSG00000230301	3-97983946-T-C	rs780660422	Exomes	5	3	97983946	T	C	c.818T>C	Transition	p.Phe273Ser	missense_variant	273	334	F	S	TM	TM6	6.53	No	No	-1	1	250366	0	0	3.99415e+08	No	0	16138	0	0	0	No	0	10022	0	0	0	No	0	18362	0	0	0	No
629	OR5H6	Q8NGV6	ENSG00000230301	3-97983950-A-C	rs1412200209	Exomes	5	3	97983950	A	C	c.822A>C	Transversion	p.Lys274Asn	missense_variant	274	335	K	N	TM	TM6	6.54	No	No	0	1	250412	0	0	3.99342e+08	No	0	16136	0	0	0	No	0	10036	0	0	0	No	0	18360	0	0	0	Yes
630	OR5H6	Q8NGV6	ENSG00000230301	3-97983952-A-G	rs551219932	Exomes	5	3	97983952	A	G	c.824A>G	Transition	p.Tyr275Cys	missense_variant	275	336	Y	C	BC	TM6	6.55	No	Yes	-1	40	250464	0	0	0.000159703590136706	No	0	16132	0	0	0	No	0	10040	0	0	0	No	0	18362	0	0	0	Yes
631	OR5H6	Q8NGV6	ENSG00000230301	3-97983953-T-A	rs755441882	Exomes	5	3	97983953	T	A	c.825T>A	Transversion	p.Tyr275Ter	stop_gained	275	336	Y	STOP	BC	TM6	6.55	No	Yes	-	6	250428	0	0	2.3959e+09	No	0	16128	0	0	0	No	0	10038	0	0	0	No	0	18360	0	0	0	No
632	OR5H6	Q8NGV6	ENSG00000230301	3-97983954-C-G	rs779154216	Exomes	5	3	97983954	C	G	c.826C>G	Transversion	p.Leu276Val	missense_variant	276	337	L	V	TM	TM6	6.56	No	No	0	1	250430	0	0	3.99313e+08	No	0	16136	0	0	0	No	0	10038	0	0	0	No	0	18360	0	0	0	No
633	OR5H6	Q8NGV6	ENSG00000230301	3-97983954-C-A	rs779154216	Exomes	5	3	97983954	C	A	c.826C>A	Transversion	p.Leu276Met	missense_variant	276	337	L	M	TM	TM6	6.56	No	No	1	7	250430	0	0	2.79519e+09	No	0	16136	0	0	0	No	0	10038	0	0	0	No	0	18360	0	0	0	No
634	OR5H6	Q8NGV6	ENSG00000230301	3-97983956-G-A	rs748325053	Exomes	5	3	97983956	G	A	c.828G>A	Transition	c.828G>A(p.=)	synonymous_variant	276	337	L	L	TM	TM6	6.56	No	No	0	1	250416	0	0	3.99336e+08	No	0	16138	0	0	0	No	0	10034	0	0	0	No	0	18360	0	0	0	No
635	OR5H6	Q8NGV6	ENSG00000230301	3-97983959-C-T	rs772448858	Exomes	5	3	97983959	C	T	c.831C>T	Transition	c.831C>T(p.=)	synonymous_variant	277	338	G	G	TM	TM6	6.57	No	No	0	7	250398	0	0	2.79555e+09	No	0	16126	0	0	0	No	0	10030	0	0	0	No	0	18354	0	0	0	Yes
636	OR5H6	Q8NGV6	ENSG00000230301	3-97983965-A-C	rs1276484787	Exomes	5	3	97983965	A	C	c.837A>C	Transversion	c.837A>C(p.=)	synonymous_variant	279	340	A	A	TM	TM6	6.59	No	No	0	1	250388	0	0	3.9938e+08	No	0	16126	0	0	0	No	0	10034	0	0	0	No	0	18356	0	0	0	No
637	OR5H6	Q8NGV6	ENSG00000230301	3-97983965-A-G	rs1276484787	Genomes	5	3	97983965	A	G	c.837A>G	Transition	c.837A>G(p.=)	synonymous_variant	279	340	A	A	TM	TM6	6.59	No	No	0	1	31374	0	0	3.18735e+09	No	0	8714	0	0	0	No	0	290	0	0	0	No	0	1560	0	0	0	No
638	OR5H6	Q8NGV6	ENSG00000230301	3-97983968-T-C	rs777966496	Exomes	5	3	97983968	T	C	c.840T>C	Transition	c.840T>C(p.=)	synonymous_variant	280	341	S	S	TM	TM6	6.60	No	No	0	1	250416	0	0	3.99336e+08	No	0	16124	0	0	0	No	0	10034	0	0	0	No	0	18354	0	0	0	No
639	OR5H6	Q8NGV6	ENSG00000230301	3-97983970-C-T	rs200721570	Exomes,Genomes	5	3	97983970	C	T	c.842C>T	Transition	p.Pro281Leu	missense_variant	281	342	P	L	TM	TM6	6.61	No	No	-3	14	281790	0	0	4.96824e+09	Yes	3	24832	0	0	0.000120811855670103	No	0	10328	0	0	0	Yes	4	19918	0	0	0.000200823375840948	Yes
640	OR5H6	Q8NGV6	ENSG00000230301	3-97983971-G-A	rs372498733	Exomes,Genomes	5	3	97983971	G	A	c.843G>A	Transition	c.843G>A(p.=)	synonymous_variant	281	342	P	P	TM	TM6	6.61	No	No	0	4	281716	0	0	1.41987e+09	Yes	1	24822	0	0	4.02868e+09	No	0	10326	0	0	0	No	0	19914	0	0	0	Yes
641	OR5H6	Q8NGV6	ENSG00000230301	3-97983971-G-C	rs372498733	Exomes	5	3	97983971	G	C	c.843G>C	Transversion	c.843G>C(p.=)	synonymous_variant	281	342	P	P	TM	TM6	6.61	No	No	0	3	250356	0	0	1.19829e+09	Yes	1	16110	0	0	6.20732e+09	No	0	10036	0	0	0	No	0	18354	0	0	0	No
642	OR5H6	Q8NGV6	ENSG00000230301	3-97983972-C-A	rs1354661392	Exomes	5	3	97983972	C	A	c.844C>A	Transversion	p.Gln282Lys	missense_variant	282	343	Q	K	EC	ECL3	NA	No	No	3	1	250408	0	0	3.99348e+07	Yes	1	16120	0	0	6.20347e+09	No	0	10038	0	0	0	No	0	18362	0	0	0	No
643	OR5H6	Q8NGV6	ENSG00000230301	3-97983979-A-G	rs749186914	Exomes	5	3	97983979	A	G	c.851A>G	Transition	p.Asp284Gly	missense_variant	284	351	D	G	TM	TM6	NA	No	No	-1	1	250460	0	0	3.99265e+08	No	0	16096	0	0	0	No	0	10052	0	0	0	No	0	18362	0	0	0	No
644	OR5H6	Q8NGV6	ENSG00000230301	3-97983981-G-A	rs9871143	Exomes,Genomes	5	3	97983981	G	A	c.853G>A	Transition	p.Asp285Asn	missense_variant	285	352	D	N	TM	TM7	7.32	No	No	2	122749	281534	0	30024	0.436000625146519	Yes	6071	24770	725	0	0.245094872830036	Yes	5050	10330	1254	0	0.488867376573088	Yes	2250	19910	143	0	0.113008538422903	Yes
645	OR5H6	Q8NGV6	ENSG00000230301	3-97983981-G-C	rs9871143	Exomes	5	3	97983981	G	C	c.853G>C	Transversion	p.Asp285His	missense_variant	285	352	D	H	TM	TM7	7.32	No	No	1	1	250232	0	0	3.99629e+08	No	0	16074	0	0	0	No	0	10040	0	0	0	No	0	18356	0	0	0	No
646	OR5H6	Q8NGV6	ENSG00000230301	3-97983984-C-A	rs940574135	Exomes	5	3	97983984	C	A	c.856C>A	Transversion	p.Gln286Lys	missense_variant	286	353	Q	K	TM	TM7	7.33	No	No	3	1	250346	0	0	3.99447e+08	No	0	16052	0	0	0	No	0	10040	0	0	0	No	0	18362	0	0	0	Yes
647	OR5H6	Q8NGV6	ENSG00000230301	3-97983986-A-G	rs1476768254	Exomes	5	3	97983986	A	G	c.858A>G	Transition	c.858A>G(p.=)	synonymous_variant	286	353	Q	Q	TM	TM7	7.33	No	No	0	1	250368	0	0	3.99412e+08	No	0	16046	0	0	0	No	0	10048	0	0	0	No	0	18366	0	0	0	Yes
648	OR5H6	Q8NGV6	ENSG00000230301	3-97983987-G-C	rs774037160	Exomes	5	3	97983987	G	C	c.859G>C	Transversion	p.Asp287His	missense_variant	287	354	D	H	TM	TM7	7.34	No	No	1	1	250324	0	0	3.99482e+08	No	0	16040	0	0	0	No	0	10052	0	0	0	No	0	18364	0	0	0	No
649	OR5H6	Q8NGV6	ENSG00000230301	3-97983988-A-G	rs1408315554	Exomes	5	3	97983988	A	G	c.860A>G	Transition	p.Asp287Gly	missense_variant	287	354	D	G	TM	TM7	7.34	No	No	-1	1	250370	0	0	3.99409e+08	No	0	16044	0	0	0	No	0	10052	0	0	0	Yes	1	18366	0	0	5.44484e+09	No
650	OR5H6	Q8NGV6	ENSG00000230301	3-97983989-T-C	rs1441150546	Exomes	5	3	97983989	T	C	c.861T>C	Transition	c.861T>C(p.=)	synonymous_variant	287	354	D	D	TM	TM7	7.34	No	No	0	1	250330	0	0	3.99473e+08	No	0	16030	0	0	0	No	0	10052	0	0	0	No	0	18360	0	0	0	No
651	OR5H6	Q8NGV6	ENSG00000230301	3-97983990-A-G	rs141971040	Exomes	5	3	97983990	A	G	c.862A>G	Transition	p.Met288Val	missense_variant	288	355	M	V	BC	TM7	7.35	No	Yes	0	2	250324	0	0	7.98965e+08	No	0	16030	0	0	0	No	0	10046	0	0	0	No	0	18362	0	0	0	No
652	OR5H6	Q8NGV6	ENSG00000230301	3-97983991-T-C	rs1359679403	Exomes,Genomes	5	3	97983991	T	C	c.863T>C	Transition	p.Met288Thr	missense_variant	288	355	M	T	BC	TM7	7.35	No	Yes	0	2	281620	0	0	7.10177e+08	Yes	1	24732	0	0	4.04334e+09	No	0	10338	0	0	0	No	0	19922	0	0	0	No
653	OR5H6	Q8NGV6	ENSG00000230301	3-97983992-G-A	rs1424988676	Exomes	5	3	97983992	G	A	c.864G>A	Transition	p.Met288Ile	missense_variant	288	355	M	I	BC	TM7	7.35	No	Yes	1	1	250246	0	0	3.99607e+08	No	0	16020	0	0	0	No	0	10050	0	0	0	No	0	18362	0	0	0	No
654	OR5H6	Q8NGV6	ENSG00000230301	3-97983994-T-C	rs1325480619	Exomes	5	3	97983994	T	C	c.866T>C	Transition	p.Met289Thr	missense_variant	289	356	M	T	BC	TM7	7.36	No	Yes	0	1	250238	0	0	3.9962e+08	No	0	16004	0	0	0	No	0	10050	0	0	0	No	0	18358	0	0	0	No
655	OR5H6	Q8NGV6	ENSG00000230301	3-97983995-G-A	rs761413473	Exomes	5	3	97983995	G	A	c.867G>A	Transition	p.Met289Ile	missense_variant	289	356	M	I	BC	TM7	7.36	No	Yes	1	1	250178	0	0	3.99715e+08	No	0	16000	0	0	0	No	0	10048	0	0	0	No	0	18362	0	0	0	No
656	OR5H6	Q8NGV6	ENSG00000230301	3-97983996-G-T	rs767200008	Exomes	5	3	97983996	G	T	c.868G>T	Transversion	p.Glu290Ter	stop_gained	290	357	E	STOP	TM	TM7	7.37	No	No	-	2	250176	0	0	7.99437e+08	No	0	15990	0	0	0	No	0	10042	0	0	0	No	0	18362	0	0	0	No
657	OR5H6	Q8NGV6	ENSG00000230301	3-97983999-TC-T	rs1274304200	Exomes	5	3	97983999	TC	T	c.872delC	Deletion	p.Ser291PhefsTer7	frameshift_variant	291	358	S	F	TM	TM7	7.38	No	No	-1	1	250080	0	0	3.99872e+08	No	0	15968	0	0	0	No	0	10030	0	0	0	No	0	18364	0	0	0	No
658	OR5H6	Q8NGV6	ENSG00000230301	3-97984000-C-T	rs772688796	Exomes	5	3	97984000	C	T	c.872C>T	Transition	p.Ser291Phe	missense_variant	291	358	S	F	TM	TM7	7.38	No	No	-1	3	250072	0	0	1.19965e+09	No	0	15952	0	0	0	No	0	10034	0	0	0	No	0	18364	0	0	0	No
659	OR5H6	Q8NGV6	ENSG00000230301	3-97984002-C-G	rs1427509855	Genomes	5	3	97984002	C	G	c.874C>G	Transversion	p.Leu292Val	missense_variant	292	359	L	V	BC	TM7	7.39	No	Yes	0	1	31366	0	0	3.18817e+09	No	0	8708	0	0	0	No	0	290	0	0	0	No	0	1560	0	0	0	No
660	OR5H6	Q8NGV6	ENSG00000230301	3-97984008-T-C	rs760236883	Exomes	5	3	97984008	T	C	c.880T>C	Transition	p.Tyr294His	missense_variant	294	361	Y	H	TM	TM7	7.41	No	No	1	2	249794	0	0	8.0066e+07	No	0	15850	0	0	0	No	0	10020	0	0	0	No	0	18362	0	0	0	No
661	OR5H6	Q8NGV6	ENSG00000230301	3-97984014-G-A	rs1307264550	Exomes	5	3	97984014	G	A	c.886G>A	Transition	p.Val296Ile	missense_variant	296	363	V	I	BC	TM7	7.43	No	Yes	1	1	248992	0	0	4.01619e+08	No	0	15812	0	0	0	No	0	9952	0	0	0	No	0	18356	0	0	0	No
662	OR5H6	Q8NGV6	ENSG00000230301	3-97984018-T-C	rs1353473011	Exomes	5	3	97984018	T	C	c.890T>C	Transition	p.Ile297Thr	missense_variant	297	364	I	T	TM	TM7	7.44	No	No	0	1	247962	0	0	4.03288e+08	No	0	15728	0	0	0	No	0	9890	0	0	0	No	0	18324	0	0	0	Yes
663	OR5H6	Q8NGV6	ENSG00000230301	3-97984019-A-C	rs201216141	Exomes	5	3	97984019	A	C	c.891A>C	Transversion	c.891A>C(p.=)	synonymous_variant	297	364	I	I	TM	TM7	7.44	No	No	0	21	247950	0	0	8.46945e+09	No	0	15724	0	0	0	Yes	1	9884	0	0	0.000101173613921489	No	0	18322	0	0	0	Yes
664	OR5H6	Q8NGV6	ENSG00000230301	3-97984019-A-T	rs201216141	Exomes	5	3	97984019	A	T	c.891A>T	Transversion	c.891A>T(p.=)	synonymous_variant	297	364	I	I	TM	TM7	7.44	No	No	0	2	247950	0	0	8.06614e+08	No	0	15724	0	0	0	No	0	9884	0	0	0	No	0	18322	0	0	0	No
665	OR5H6	Q8NGV6	ENSG00000230301	3-97984021-T-G	rs1292701933	Exomes	5	3	97984021	T	G	c.893T>G	Transversion	p.Val298Gly	missense_variant	298	365	V	G	TM	TM7	7.45	No	No	-1	1	247682	0	0	4.03744e+07	No	0	15696	0	0	0	No	0	9856	0	0	0	No	0	18318	0	0	0	Yes
666	OR5H6	Q8NGV6	ENSG00000230301	3-97984028-A-G	rs1450359871	Exomes	5	3	97984028	A	G	c.900A>G	Transition	c.900A>G(p.=)	synonymous_variant	300	367	L	L	TM	TM7	7.47	No	No	0	2	245614	0	0	8.14286e+08	No	0	15600	0	0	0	No	0	9710	0	0	0	No	0	18264	0	0	0	No
667	OR5H6	Q8NGV6	ENSG00000230301	3-97984030-T-C	rs755457361	Exomes	5	3	97984030	T	C	c.902T>C	Transition	p.Leu301Ser	missense_variant	301	368	L	S	TM	TM7	7.48	No	No	-1	7	245880	0	0	2.84692e+09	No	0	15614	0	0	0	No	0	9728	0	0	0	No	0	18266	0	0	0	Yes
668	OR5H6	Q8NGV6	ENSG00000230301	3-97984035-C-A	rs765590709	Exomes	5	3	97984035	C	A	c.907C>A	Transversion	p.Pro303Thr	missense_variant	303	370	P	T	FC	TM7	7.50	Yes	No	-1	4	246292	0	0	1.62409e+09	No	0	15582	0	0	0	No	0	9750	0	0	0	No	0	18270	0	0	0	Yes
669	OR5H6	Q8NGV6	ENSG00000230301	3-97984038-A-G	rs1458672586	Exomes	5	3	97984038	A	G	c.910A>G	Transition	p.Met304Val	missense_variant	304	371	M	V	TM	TM7	7.51	No	No	0	2	246082	0	0	8.12737e+08	No	0	15548	0	0	0	No	0	9750	0	0	0	No	0	18266	0	0	0	No
670	OR5H6	Q8NGV6	ENSG00000230301	3-97984040-G-C	rs1176403324	Exomes	5	3	97984040	G	C	c.912G>C	Transversion	p.Met304Ile	missense_variant	304	371	M	I	TM	TM7	7.51	No	No	1	2	245766	0	0	8.13782e+07	No	0	15522	0	0	0	No	0	9724	0	0	0	Yes	2	18254	0	0	0.000109565026843432	No
671	OR5H6	Q8NGV6	ENSG00000230301	3-97984042-T-C	rs753145312	Exomes	5	3	97984042	T	C	c.914T>C	Transition	p.Ile305Thr	missense_variant	305	372	I	T	TM	TM7	7.52	No	No	0	1	242166	0	0	4.1294e+08	No	0	15432	0	0	0	No	0	9466	0	0	0	No	0	18102	0	0	0	No
672	OR5H6	Q8NGV6	ENSG00000230301	3-97984048-G-A	rs778194503	Exomes	5	3	97984048	G	A	c.920G>A	Transition	p.Ser307Asn	missense_variant	307	374	S	N	TM	TM7	7.54	No	No	0	1	237978	0	0	4.20207e+08	No	0	15304	0	0	0	No	0	9122	0	0	0	No	0	17916	0	0	0	No
673	OR5H6	Q8NGV6	ENSG00000230301	3-97984052-G-A	rs747077718	Exomes	5	3	97984052	G	A	c.924G>A	Transition	c.924G>A(p.=)	synonymous_variant	308	375	L	L	TM	TM7	7.55	No	No	0	2	235826	0	0	8.48083e+08	No	0	15258	0	0	0	No	0	8924	0	0	0	Yes	2	17826	0	0	0.000112195669247167	No
674	OR5H6	Q8NGV6	ENSG00000230301	3-97984055-A-T	rs757294849	Exomes	5	3	97984055	A	T	c.927A>T	Transversion	p.Arg309Ser	missense_variant	309	376	R	S	TM	TM7	7.56	No	No	-1	1	235924	0	0	4.23865e+08	Yes	1	15272	0	0	6.54793e+09	No	0	8968	0	0	0	No	0	17818	0	0	0	No
675	OR5H6	Q8NGV6	ENSG00000230301	3-97984058-C-T	rs781144292	Exomes	5	3	97984058	C	T	c.930C>T	Transition	c.930C>T(p.=)	synonymous_variant	310	377	N	N	TM	TM7	7.57	No	No	0	3	235588	0	0	1.27341e+09	No	0	15264	0	0	0	No	0	8908	0	0	0	No	0	17824	0	0	0	No
676	OR5H6	Q8NGV6	ENSG00000230301	3-97984059-A-G	rs749198710	Exomes	5	3	97984059	A	G	c.931A>G	Transition	p.Lys311Glu	missense_variant	311	378	K	E	Ct	C-term	NA	No	No	3	3	235602	0	0	1.27333e+09	No	0	15260	0	0	0	No	0	8930	0	0	0	No	0	17816	0	0	0	No
677	OR5H6	Q8NGV6	ENSG00000230301	3-97984062-C-A	rs768505830	Exomes	5	3	97984062	C	A	c.934C>A	Transversion	p.Gln312Lys	missense_variant	312	379	Q	K	Ct	C-term	NA	No	No	3	4	233354	0	0	1.71413e+09	No	0	15204	0	0	0	No	0	8706	0	0	0	No	0	17704	0	0	0	Yes
678	OR5H6	Q8NGV6	ENSG00000230301	3-97984070-A-G	rs1329582778	Exomes,Genomes	5	3	97984070	A	G	c.942A>G	Transition	p.Ile314Met	missense_variant	314	381	I	M	Ct	C-term	NA	No	No	1	2	256660	0	0	7.79241e+08	No	0	23780	0	0	0	No	0	8350	0	0	0	No	0	18832	0	0	0	No
679	OR5H6	Q8NGV6	ENSG00000230301	3-97984071-G-C	rs1376410526	Exomes	5	3	97984071	G	C	c.943G>C	Transversion	p.Ala315Pro	missense_variant	315	382	A	P	Ct	C-term	NA	No	No	-1	1	224938	0	0	4.44567e+08	No	0	15068	0	0	0	No	0	8056	0	0	0	Yes	1	17254	0	0	5.79576e+09	No
680	OR5H6	Q8NGV6	ENSG00000230301	3-97984072-C-A	rs774103997	Exomes	5	3	97984072	C	A	c.944C>A	Transversion	p.Ala315Asp	missense_variant	315	382	A	D	Ct	C-term	NA	No	No	-3	4	224188	0	0	1.78422e+09	No	0	15060	0	0	0	No	0	7984	0	0	0	No	0	17228	0	0	0	No
681	OR5H6	Q8NGV6	ENSG00000230301	3-97984073-T-C	rs747986713	Exomes	5	3	97984073	T	C	c.945T>C	Transition	c.945T>C(p.=)	synonymous_variant	315	382	A	A	Ct	C-term	NA	No	No	0	2	223938	0	0	8.93104e+08	No	0	15060	0	0	0	No	0	7978	0	0	0	No	0	17206	0	0	0	Yes
682	OR5H6	Q8NGV6	ENSG00000230301	3-97984081-C-CA	rs771700440	Exomes	5	3	97984081	C	CA	c.958dupA	Insertion	p.Met320AsnfsTer18	frameshift_variant	320	388	M	N	Ct	C-term	NA	No	No	-2	2	220036	0	0	9.08942e+08	No	0	15000	0	0	0	No	0	7478	0	0	0	No	0	17196	0	0	0	Yes
683	OR5H6	Q8NGV6	ENSG00000230301	3-97984081-C-A	rs771700440	Exomes	5	3	97984081	C	A	c.953C>A	Transversion	p.Thr318Lys	missense_variant	318	386	T	K	Ct	C-term	NA	No	No	-1	1	220036	0	0	4.54471e+08	No	0	15000	0	0	0	No	0	7478	0	0	0	No	0	17196	0	0	0	Yes
684	OR5H6	Q8NGV6	ENSG00000230301	3-97984092-A-G	rs1354930766	Exomes	5	3	97984092	A	G	c.964A>G	Transition	p.Lys322Glu	missense_variant	322	390	K	E	Ct	C-term	NA	No	No	3	1	221506	0	0	4.51455e+08	Yes	1	15044	0	0	6.64717e+09	No	0	7564	0	0	0	No	0	17412	0	0	0	No
685	OR5H6	Q8NGV6	ENSG00000230301	3-97984095-A-G	rs759256270	Exomes	5	3	97984095	A	G	c.967A>G	Transition	p.Ser323Gly	missense_variant	323	391	S	G	Ct	C-term	NA	No	No	1	10	217832	0	0	4.59069e+09	No	0	15012	0	0	0	No	0	7208	0	0	0	No	0	17368	0	0	0	No
686	OR5H6	Q8NGV6	ENSG00000230301	3-97984097-C-A	rs760328799	Exomes	5	3	97984097	C	A	c.969C>A	Transversion	p.Ser323Arg	missense_variant	323	391	S	R	Ct	C-term	NA	No	No	-1	1	217534	0	0	4.59698e+08	No	0	15016	0	0	0	No	0	7152	0	0	0	No	0	17356	0	0	0	Yes
687	OR5H6	Q8NGV6	ENSG00000230301	3-97984097-C-T	rs760328799	Exomes	5	3	97984097	C	T	c.969C>T	Transition	c.969C>T(p.=)	synonymous_variant	323	391	S	S	Ct	C-term	NA	No	No	0	1	217534	0	0	4.59698e+08	No	0	15016	0	0	0	No	0	7152	0	0	0	No	0	17356	0	0	0	No
688	OR5H6	Q8NGV6	ENSG00000230301	3-97984099-A-G	rs142210756	Exomes,Genomes	5	3	97984099	A	G	c.971A>G	Transition	p.Asn324Ser	missense_variant	324	392	N	S	Ct	C-term	NA	No	No	0	86	248276	0	0	0.000346388696450724	Yes	80	23714	0	0	0.00337353462089905	No	0	7416	0	0	0	No	0	18926	0	0	0	No
689	OR5H6	Q8NGV6	ENSG00000230301	3-97984109-C-G	rs1189443795	Exomes,Genomes	5	3	97984109	C	G	c.*3C>G	Transversion	NA	3_prime_UTR_variant	NA	NA	NA	NA	NCR	NCR	NA	No	No	empty	2	228898	0	0	8.73752e+08	Yes	1	23360	0	0	4.28082e+09	No	0	5672	0	0	0	No	0	18248	0	0	0	No
690	OR5H6	Q8NGV6	ENSG00000230301	3-97984109-C-T	rs1189443795	Exomes	5	3	97984109	C	T	c.*3C>T	Transition	NA	3_prime_UTR_variant	NA	NA	NA	NA	NCR	NCR	NA	No	No	empty	1	197536	0	0	5.06237e+08	No	0	14652	0	0	0	No	0	5382	0	0	0	No	0	16690	0	0	0	Yes
691	OR5H6	Q8NGV6	ENSG00000230301	3-97984110-T-G	rs753095961	Exomes	5	3	97984110	T	G	c.*4T>G	Transversion	NA	3_prime_UTR_variant	NA	NA	NA	NA	NCR	NCR	NA	No	No	empty	1	197154	0	0	5.07218e+08	Yes	1	14646	0	0	6.8278e+09	No	0	5372	0	0	0	No	0	16646	0	0	0	No
692	OR5H6	Q8NGV6	ENSG00000230301	3-97984110-T-C	rs753095961	Exomes	5	3	97984110	T	C	c.*4T>C	Transition	NA	3_prime_UTR_variant	NA	NA	NA	NA	NCR	NCR	NA	No	No	empty	1	197154	0	0	5.07218e+08	No	0	14646	0	0	0	No	0	5372	0	0	0	No	0	16646	0	0	0	No
693	OR5H6	Q8NGV6	ENSG00000230301	3-97984113-T-C	rs758895028	Exomes	5	3	97984113	T	C	c.*7T>C	Transition	NA	3_prime_UTR_variant	NA	NA	NA	NA	NCR	NCR	NA	No	No	empty	1	196980	0	0	5.07666e+08	No	0	14642	0	0	0	No	0	5314	0	0	0	No	0	16652	0	0	0	No
694	OR5H6	Q8NGV6	ENSG00000230301	3-97984118-T-C	rs764554598	Exomes	5	3	97984118	T	C	c.*12T>C	Transition	NA	3_prime_UTR_variant	NA	NA	NA	NA	NCR	NCR	NA	No	No	empty	2	189970	0	0	1.0528e+09	Yes	1	14480	0	0	6.90608e+08	No	0	4774	0	0	0	No	0	16428	0	0	0	Yes
695	OR5H6	Q8NGV6	ENSG00000230301	3-97984119-C-T	rs751773824	Exomes	5	3	97984119	C	T	c.*13C>T	Transition	NA	3_prime_UTR_variant	NA	NA	NA	NA	NCR	NCR	NA	No	No	empty	6	190194	0	0	3.15467e+09	No	0	14482	0	0	0	No	0	4782	0	0	0	No	0	16464	0	0	0	Yes
696	OR5H6	Q8NGV6	ENSG00000230301	3-97984123-C-G	rs757441803	Exomes,Genomes	5	3	97984123	C	G	c.*17C>G	Transversion	NA	3_prime_UTR_variant	NA	NA	NA	NA	NCR	NCR	NA	No	No	empty	19	219006	0	0	8.67556e+09	No	0	23148	0	0	0	No	0	4848	0	0	0	No	0	17918	0	0	0	Yes
697	OR5H6	Q8NGV6	ENSG00000230301	3-97984130-A-G	rs199533502	Exomes,Genomes	5	3	97984130	A	G	c.*24A>G	Transition	NA	3_prime_UTR_variant	NA	NA	NA	NA	NCR	NCR	NA	No	No	empty	9	211428	0	0	4.25677e+09	Yes	1	22988	0	0	4.3501e+09	No	0	4252	0	0	0	No	0	17552	0	0	0	No
698	OR5H6	Q8NGV6	ENSG00000230301	3-97984141-T-C	rs1396811880	Exomes	5	3	97984141	T	C	c.*35T>C	Transition	NA	3_prime_UTR_variant	NA	NA	NA	NA	NCR	NCR	NA	No	No	empty	1	179598	0	0	5.56799e+08	No	0	14246	0	0	0	No	0	3934	0	0	0	No	0	16018	0	0	0	No
699	OR5H6	Q8NGV6	ENSG00000230301	3-97984145-C-T	rs754922692	Exomes,Genomes	5	3	97984145	C	T	c.*39C>T	Transition	NA	3_prime_UTR_variant	NA	NA	NA	NA	NCR	NCR	NA	No	No	empty	2	208530	0	0	9.59095e+08	No	0	22872	0	0	0	No	0	4052	0	0	0	No	0	17422	0	0	0	No
700	OR5H6	Q8NGV6	ENSG00000230301	3-97984148-A-G	rs1300674250	Genomes	5	3	97984148	A	G	c.*42A>G	Transition	NA	3_prime_UTR_variant	NA	NA	NA	NA	NCR	NCR	NA	No	No	empty	1	31364	0	0	3.18837e+09	No	0	8712	0	0	0	No	0	290	0	0	0	No	0	1560	0	0	0	No
701	OR5H6	Q8NGV6	ENSG00000230301	3-97984151-A-T	rs113260045	Exomes,Genomes	5	3	97984151	A	T	c.*45A>T	Transversion	NA	3_prime_UTR_variant	NA	NA	NA	NA	NCR	NCR	NA	No	No	empty	1816	207546	0	63	0.00874986749925318	Yes	1645	22820	62	0	0.0720858895705521	No	0	3966	0	0	0	No	0	17406	0	0	0	Yes
702	OR5H6	Q8NGV6	ENSG00000230301	3-97984154-G-A	rs747933192	Exomes,Genomes	5	3	97984154	G	A	c.*48G>A	Transition	NA	3_prime_UTR_variant	NA	NA	NA	NA	NCR	NCR	NA	No	No	empty	6	206098	0	0	2.91124e+09	No	0	22762	0	0	0	No	0	3882	0	0	0	No	0	17296	0	0	0	No
703	OR5H6	Q8NGV6	ENSG00000230301	3-97984156-G-A	rs369154276	Exomes	5	3	97984156	G	A	c.*50G>A	Transition	NA	3_prime_UTR_variant	NA	NA	NA	NA	NCR	NCR	NA	No	No	empty	8	174464	0	0	4.58547e+09	No	0	14014	0	0	0	Yes	5	3580	0	0	0.00139664804469274	No	0	15704	0	0	0	No
704	OR5H6	Q8NGV6	ENSG00000230301	3-97984171-C-G	rs72932885	Genomes	5	3	97984171	C	G	c.*65C>G	Transversion	NA	3_prime_UTR_variant	NA	NA	NA	NA	NCR	NCR	NA	No	No	empty	178	31360	0	4	0.00567602040816327	Yes	173	8714	4	0	0.0198531099380308	No	0	288	0	0	0	No	0	1560	0	0	0	No
705	OR5H6	Q8NGV6	ENSG00000230301	3-97984173-A-G	rs752152370	Genomes	5	3	97984173	A	G	c.*67A>G	Transition	NA	3_prime_UTR_variant	NA	NA	NA	NA	NCR	NCR	NA	No	No	empty	1	31360	0	0	3.18878e+09	Yes	1	8712	0	0	0.000114784205693297	No	0	290	0	0	0	No	0	1560	0	0	0	No
706	OR4D11	Q8NGI4	ENSG00000176200	11-59271052-G-C	rs760842127	Exomes	4	11	59271052	G	C	c.4G>C	Transversion	p.Glu2Gln	missense_variant	2	53	E	Q	Nt	N-term	NA	No	No	3	1	195892	0	0	5.10485e+08	No	0	15402	0	0	0	No	0	5454	0	0	0	No	0	16038	0	0	0	No
707	OR4D11	Q8NGI4	ENSG00000176200	11-59271054-G-T	rs768734893	Exomes	4	11	59271054	G	T	c.6G>T	Transversion	p.Glu2Asp	missense_variant	2	53	E	D	Nt	N-term	NA	No	No	5	1	197640	0	0	5.0597e+08	No	0	15462	0	0	0	No	0	5572	0	0	0	No	0	16120	0	0	0	No
708	OR4D11	Q8NGI4	ENSG00000176200	11-59271057-G-A	rs776589725	Exomes	4	11	59271057	G	A	c.9G>A	Transition	c.9G>A(p.=)	synonymous_variant	3	54	L	L	Nt	N-term	NA	No	No	0	1	200266	0	0	4.99336e+08	Yes	1	15474	0	0	6.46245e+09	No	0	5762	0	0	0	No	0	16206	0	0	0	No
709	OR4D11	Q8NGI4	ENSG00000176200	11-59271058-G-T	rs1374834773	Exomes	4	11	59271058	G	T	c.10G>T	Transversion	p.Gly4Ter	stop_gained	4	55	G	STOP	Nt	N-term	NA	No	No	-	1	200422	0	0	4.98947e+08	No	0	15500	0	0	0	No	0	5750	0	0	0	No	0	16186	0	0	0	No
710	OR4D11	Q8NGI4	ENSG00000176200	11-59271065-T-C	rs761732691	Exomes	4	11	59271065	T	C	c.17T>C	Transition	p.Val6Ala	missense_variant	6	57	V	A	Nt	N-term	NA	No	No	0	2	206812	0	0	9.67062e+07	No	0	15618	0	0	0	No	0	6352	0	0	0	No	0	16440	0	0	0	Yes
711	OR4D11	Q8NGI4	ENSG00000176200	11-59271068-C-G	rs765213482	Exomes	4	11	59271068	C	G	c.20C>G	Transversion	p.Thr7Ser	missense_variant	7	58	T	S	Nt	N-term	NA	No	No	1	1	211220	0	0	4.7344e+08	No	0	15658	0	0	0	No	0	6702	0	0	0	No	0	16636	0	0	0	Yes
712	OR4D11	Q8NGI4	ENSG00000176200	11-59271079-G-T	rs1314691729	Genomes	4	11	59271079	G	T	c.31G>T	Transversion	p.Glu11Ter	stop_gained	11	66	E	STOP	Nt	N-term	NA	No	No	-	1	31388	0	0	3.18593e+09	No	0	8712	0	0	0	No	0	290	0	0	0	No	0	1560	0	0	0	No
713	OR4D11	Q8NGI4	ENSG00000176200	11-59271087-A-G	rs750192612	Exomes	4	11	59271087	A	G	c.39A>G	Transition	p.Ile13Met	missense_variant	13	68	I	M	Nt	N-term	NA	No	No	1	1	227290	0	0	4.39967e+08	Yes	1	15838	0	0	6.31393e+09	No	0	8270	0	0	0	No	0	17188	0	0	0	No
714	OR4D11	Q8NGI4	ENSG00000176200	11-59271095-G-T	rs1303416711	Exomes	4	11	59271095	G	T	c.47G>T	Transversion	p.Gly16Val	missense_variant	16	71	G	V	Nt	N-term	NA	No	No	-1	1	241798	0	0	4.13568e+08	No	0	16114	0	0	0	No	0	9364	0	0	0	No	0	17946	0	0	0	No
715	OR4D11	Q8NGI4	ENSG00000176200	11-59271097-CT-C	rs756355951	Exomes	4	11	59271097	CT	C	c.51delT	Deletion	p.Thr18LeufsTer19	frameshift_variant	18	73	T	L	Nt	N-term	NA	No	No	0	1	241864	0	0	4.13455e+08	No	0	16120	0	0	0	No	0	9370	0	0	0	No	0	17960	0	0	0	No
716	OR4D11	Q8NGI4	ENSG00000176200	11-59271099-TACTC-T	rs1200238404	Exomes,Genomes	4	11	59271099	TACTC	T	c.53_56delCTCA	Deletion	p.Thr18AsnfsTer18	frameshift_variant	18	73	T	N	Nt	N-term	NA	No	No	-1	280	273890	0	0	0.00102230822593012	Yes	262	24824	0	0	0.0105543022881083	No	0	9758	0	0	0	No	0	19522	0	0	0	Yes
717	OR4D11	Q8NGI4	ENSG00000176200	11-59271102-T-G	rs1297177469	Exomes	4	11	59271102	T	G	c.54T>G	Transversion	c.54T>G(p.=)	synonymous_variant	18	73	T	T	Nt	N-term	NA	No	No	0	1	244734	0	0	4.08607e+08	No	0	16154	0	0	0	No	0	9638	0	0	0	No	0	18074	0	0	0	Yes
718	OR4D11	Q8NGI4	ENSG00000176200	11-59271109-C-T	rs762772753	Exomes	4	11	59271109	C	T	c.61C>T	Transition	p.Gln21Ter	stop_gained	21	76	Q	STOP	Nt	N-term	NA	No	No	-	1	247998	0	0	4.03229e+08	No	0	16208	0	0	0	No	0	9844	0	0	0	No	0	18256	0	0	0	Yes
719	OR4D11	Q8NGI4	ENSG00000176200	11-59271112-G-C	rs766118693	Exomes	4	11	59271112	G	C	c.64G>C	Transversion	p.Asp22His	missense_variant	22	78	D	H	TM	TM1	1.30	No	No	1	1	248962	0	0	4.01668e+08	Yes	1	16238	0	0	6.15839e+09	No	0	9922	0	0	0	No	0	18286	0	0	0	No
720	OR4D11	Q8NGI4	ENSG00000176200	11-59271119-G-C	rs374011191	Exomes	4	11	59271119	G	C	c.71G>C	Transversion	p.Ser24Thr	missense_variant	24	80	S	T	TM	TM1	1.32	No	No	1	1	250108	0	0	3.99827e+08	Yes	1	16250	0	0	6.15385e+09	No	0	10014	0	0	0	No	0	18342	0	0	0	No
721	OR4D11	Q8NGI4	ENSG00000176200	11-59271124-G-T	rs1361364742	Exomes	4	11	59271124	G	T	c.76G>T	Transversion	p.Val26Phe	missense_variant	26	82	V	F	TM	TM1	1.34	No	No	0	1	250634	0	0	3.98988e+08	No	0	16252	0	0	0	No	0	10044	0	0	0	No	0	18364	0	0	0	Yes
722	OR4D11	Q8NGI4	ENSG00000176200	11-59271130-T-G	rs1290732635	Exomes	4	11	59271130	T	G	c.82T>G	Transversion	p.Phe28Val	missense_variant	28	84	F	V	TM	TM1	1.36	No	No	0	1	250752	0	0	3.988e+08	No	0	16254	0	0	0	No	0	10048	0	0	0	No	0	18382	0	0	0	No
723	OR4D11	Q8NGI4	ENSG00000176200	11-59271133-C-T	rs780684903	Exomes	4	11	59271133	C	T	c.85C>T	Transition	p.Leu29Phe	missense_variant	29	85	L	F	TM	TM1	1.37	No	No	0	2	249982	0	0	8.00058e+08	No	0	16224	0	0	0	Yes	1	10012	0	0	9.98801e+09	No	0	18328	0	0	0	No
724	OR4D11	Q8NGI4	ENSG00000176200	11-59271135-T-C	rs1490259817	Exomes	4	11	59271135	T	C	c.87T>C	Transition	c.87T>C(p.=)	synonymous_variant	29	85	L	L	TM	TM1	1.37	No	No	0	1	250278	0	0	3.99556e+08	No	0	16242	0	0	0	No	0	10032	0	0	0	No	0	18344	0	0	0	Yes
725	OR4D11	Q8NGI4	ENSG00000176200	11-59271139-TTA-T	rs1220532984	Exomes	4	11	59271139	TTA	T	c.93_94delAT	Deletion	p.Cys32SerfsTer20	frameshift_variant	32	88	C	S	TM	TM1	1.40	No	No	0	2	250900	0	0	7.9713e+08	No	0	16254	0	0	0	No	0	10058	0	0	0	No	0	18374	0	0	0	No
726	OR4D11	Q8NGI4	ENSG00000176200	11-59271141-A-G	rs752217657	Exomes	4	11	59271141	A	G	c.93A>G	Transition	c.93A>G(p.=)	synonymous_variant	31	87	L	L	BC	TM1	1.39	No	Yes	0	2	250616	0	0	7.98034e+08	No	0	16238	0	0	0	No	0	10038	0	0	0	No	0	18348	0	0	0	No
727	OR4D11	Q8NGI4	ENSG00000176200	11-59271142-T-C	rs367912463	Exomes	4	11	59271142	T	C	c.94T>C	Transition	p.Cys32Arg	missense_variant	32	88	C	R	TM	TM1	1.40	No	No	-1	1	250854	0	0	3.98638e+08	Yes	1	16256	0	0	6.15157e+09	No	0	10058	0	0	0	No	0	18374	0	0	0	No
728	OR4D11	Q8NGI4	ENSG00000176200	11-59271143-G-A	rs779613712	Exomes	4	11	59271143	G	A	c.95G>A	Transition	p.Cys32Tyr	missense_variant	32	88	C	Y	TM	TM1	1.40	No	No	-1	3	250900	0	0	1.1957e+09	No	0	16246	0	0	0	No	0	10056	0	0	0	No	0	18364	0	0	0	No
729	OR4D11	Q8NGI4	ENSG00000176200	11-59271143-G-C	rs779613712	Exomes	4	11	59271143	G	C	c.95G>C	Transversion	p.Cys32Ser	missense_variant	32	88	C	S	TM	TM1	1.40	No	No	0	1	250900	0	0	3.98565e+08	No	0	16246	0	0	0	No	0	10056	0	0	0	No	0	18364	0	0	0	No
730	OR4D11	Q8NGI4	ENSG00000176200	11-59271145-C-G	rs746204941	Exomes	4	11	59271145	C	G	c.97C>G	Transversion	p.Leu33Val	missense_variant	33	89	L	V	TM	TM1	1.41	No	No	0	1	251278	0	0	3.97966e+08	Yes	1	16254	0	0	6.15233e+09	No	0	10068	0	0	0	No	0	18392	0	0	0	No
731	OR4D11	Q8NGI4	ENSG00000176200	11-59271148-G-T	rs1446948111	Exomes	4	11	59271148	G	T	c.100G>T	Transversion	p.Val34Leu	missense_variant	34	90	V	L	TM	TM1	1.42	No	No	0	4	251218	0	0	1.59224e+09	No	0	16254	0	0	0	No	0	10066	0	0	0	No	0	18378	0	0	0	No
732	OR4D11	Q8NGI4	ENSG00000176200	11-59271155-T-C	rs144072390	Exomes	4	11	59271155	T	C	c.107T>C	Transition	p.Met36Thr	missense_variant	36	92	M	T	TM	TM1	1.44	No	No	0	3	251422	0	0	1.19321e+08	No	0	16256	0	0	0	No	0	10078	0	0	0	No	0	18394	0	0	0	No
733	OR4D11	Q8NGI4	ENSG00000176200	11-59271158-C-T	rs780308398	Exomes	4	11	59271158	C	T	c.110C>T	Transition	p.Thr37Met	missense_variant	37	93	T	M	TM	TM1	1.45	No	No	0	6	251382	0	0	2.38681e+09	No	0	16256	0	0	0	No	0	10076	0	0	0	No	0	18390	0	0	0	Yes
734	OR4D11	Q8NGI4	ENSG00000176200	11-59271159-G-A	rs146036577	Exomes	4	11	59271159	G	A	c.111G>A	Transition	c.111G>A(p.=)	synonymous_variant	37	93	T	T	TM	TM1	1.45	No	No	0	5	251420	0	0	1.9887e+08	No	0	16256	0	0	0	No	0	10076	0	0	0	Yes	4	18394	0	0	0.00021746221593998	No
735	OR4D11	Q8NGI4	ENSG00000176200	11-59271169-G-A	rs372670009	Exomes	4	11	59271169	G	A	c.121G>A	Transition	p.Gly41Arg	missense_variant	41	97	G	R	FC	TM1	1.49	Yes	No	-1	3	251396	0	0	1.19334e+09	No	0	16256	0	0	0	No	0	10076	0	0	0	No	0	18394	0	0	0	No
736	OR4D11	Q8NGI4	ENSG00000176200	11-59271174-C-A	rs776756418	Exomes	4	11	59271174	C	A	c.126C>A	Transversion	p.Asn42Lys	missense_variant	42	98	N	K	FC	TM1	1.50	Yes	No	0	3	251416	0	0	1.19324e+09	No	0	16256	0	0	0	No	0	10076	0	0	0	No	0	18394	0	0	0	No
737	OR4D11	Q8NGI4	ENSG00000176200	11-59271179-T-C	rs761927106	Exomes	4	11	59271179	T	C	c.131T>C	Transition	p.Leu44Pro	missense_variant	44	100	L	P	TM	TM1	1.52	No	No	-3	1	251408	0	0	3.9776e+08	No	0	16256	0	0	0	No	0	10074	0	0	0	No	0	18394	0	0	0	No
738	OR4D11	Q8NGI4	ENSG00000176200	11-59271181-A-G	rs1316157924	Exomes	4	11	59271181	A	G	c.133A>G	Transition	p.Ile45Val	missense_variant	45	101	I	V	TM	TM1	1.53	No	No	1	1	251418	0	0	3.97744e+07	No	0	16256	0	0	0	No	0	10078	0	0	0	No	0	18394	0	0	0	No
739	OR4D11	Q8NGI4	ENSG00000176200	11-59271187-G-T	rs769685436	Exomes	4	11	59271187	G	T	c.139G>T	Transversion	p.Val47Phe	missense_variant	47	103	V	F	TM	TM1	1.55	No	No	0	1	251406	0	0	3.97763e+08	No	0	16254	0	0	0	No	0	10078	0	0	0	No	0	18394	0	0	0	No
740	OR4D11	Q8NGI4	ENSG00000176200	11-59271188-T-C	rs1453250367	Exomes	4	11	59271188	T	C	c.140T>C	Transition	p.Val47Ala	missense_variant	47	103	V	A	TM	TM1	1.55	No	No	0	1	251422	0	0	3.97738e+08	No	0	16256	0	0	0	No	0	10076	0	0	0	No	0	18394	0	0	0	No
741	OR4D11	Q8NGI4	ENSG00000176200	11-59271191-C-T	rs200083701	Exomes,Genomes	4	11	59271191	C	T	c.143C>T	Transition	p.Thr48Ile	missense_variant	48	104	T	I	TM	TM1	1.56	No	No	0	138	282814	0	0	0.000487953213065831	No	0	24964	0	0	0	No	0	10368	0	0	0	Yes	2	19952	0	0	0.000100240577385726	Yes
742	OR4D11	Q8NGI4	ENSG00000176200	11-59271192-C-T	rs1051019561	Genomes	4	11	59271192	C	T	c.144C>T	Transition	c.144C>T(p.=)	synonymous_variant	48	104	T	T	TM	TM1	1.56	No	No	0	2	31376	0	0	6.3743e+09	Yes	1	8708	0	0	0.000114836931557189	No	0	290	0	0	0	No	0	1558	0	0	0	No
743	OR4D11	Q8NGI4	ENSG00000176200	11-59271193-G-A	rs111401744	Exomes,Genomes	4	11	59271193	G	A	c.145G>A	Transition	p.Val49Met	missense_variant	49	105	V	M	TM	TM1	1.57	No	No	0	13	282772	0	0	4.59734e+09	Yes	8	24956	0	0	0.000320564192979644	No	0	10368	0	0	0	No	0	19948	0	0	0	No
744	OR4D11	Q8NGI4	ENSG00000176200	11-59271196-A-T	rs766137910	Exomes	4	11	59271196	A	T	c.148A>T	Transversion	p.Thr50Ser	missense_variant	50	106	T	S	TM	TM1	1.58	No	No	1	2	251394	0	0	7.95564e+08	No	0	16256	0	0	0	No	0	10074	0	0	0	No	0	18390	0	0	0	No
745	OR4D11	Q8NGI4	ENSG00000176200	11-59271198-C-T	rs544299419	Exomes	4	11	59271198	C	T	c.150C>T	Transition	c.150C>T(p.=)	synonymous_variant	50	106	T	T	TM	TM1	1.58	No	No	0	1	251406	0	0	3.97763e+08	No	0	16256	0	0	0	No	0	10076	0	0	0	No	0	18392	0	0	0	Yes
746	OR4D11	Q8NGI4	ENSG00000176200	11-59271205-T-C	rs1351535676	Exomes	4	11	59271205	T	C	c.157T>C	Transition	p.Ser53Pro	missense_variant	53	109	S	P	IC	ICL1	NA	No	No	0	1	251386	0	0	3.97795e+08	No	0	16256	0	0	0	No	0	10076	0	0	0	No	0	18392	0	0	0	No
747	OR4D11	Q8NGI4	ENSG00000176200	11-59271206-C-A	rs759223990	Exomes	4	11	59271206	C	A	c.158C>A	Transversion	p.Ser53Tyr	missense_variant	53	109	S	Y	IC	ICL1	NA	No	No	-2	1	251386	0	0	3.97795e+08	No	0	16256	0	0	0	No	0	10074	0	0	0	No	0	18392	0	0	0	Yes
748	OR4D11	Q8NGI4	ENSG00000176200	11-59271207-T-C	rs1246228668	Exomes	4	11	59271207	T	C	c.159T>C	Transition	c.159T>C(p.=)	synonymous_variant	53	109	S	S	IC	ICL1	NA	No	No	0	1	251384	0	0	3.97798e+08	No	0	16254	0	0	0	No	0	10072	0	0	0	Yes	1	18394	0	0	5.43656e+09	No
749	OR4D11	Q8NGI4	ENSG00000176200	11-59271208-C-T	rs767134245	Exomes	4	11	59271208	C	T	c.160C>T	Transition	p.Arg54Cys	missense_variant	54	111	R	C	IC	ICL1	NA	No	No	-1	3	251362	0	0	1.1935e+09	Yes	1	16256	0	0	6.15157e+09	No	0	10072	0	0	0	Yes	1	18394	0	0	5.43656e+09	No
750	OR4D11	Q8NGI4	ENSG00000176200	11-59271209-G-A	rs112130802	Exomes,Genomes	4	11	59271209	G	A	c.161G>A	Transition	p.Arg54His	missense_variant	54	111	R	H	IC	ICL1	NA	No	No	2	9	282706	0	0	3.18352e+09	Yes	3	24958	0	0	0.000120201939257953	No	0	10360	0	0	0	Yes	1	19948	0	0	5.01303e+09	Yes
751	OR4D11	Q8NGI4	ENSG00000176200	11-59271210-C-T	rs755725569	Exomes	4	11	59271210	C	T	c.162C>T	Transition	c.162C>T(p.=)	synonymous_variant	54	111	R	R	IC	ICL1	NA	No	No	0	2	251364	0	0	7.95659e+07	No	0	16256	0	0	0	No	0	10074	0	0	0	No	0	18394	0	0	0	Yes
752	OR4D11	Q8NGI4	ENSG00000176200	11-59271218-C-T	rs1443091591	Exomes	4	11	59271218	C	T	c.170C>T	Transition	p.Thr57Ile	missense_variant	57	114	T	I	TM	TM2	2.37	No	No	0	1	251312	0	0	3.97912e+08	No	0	16256	0	0	0	No	0	10076	0	0	0	No	0	18394	0	0	0	No
753	OR4D11	Q8NGI4	ENSG00000176200	11-59271219-C-A	rs562670487	Exomes	4	11	59271219	C	A	c.171C>A	Transversion	c.171C>A(p.=)	synonymous_variant	57	114	T	T	TM	TM2	2.37	No	No	0	1	251308	0	0	3.97918e+08	No	0	16256	0	0	0	No	0	10068	0	0	0	No	0	18394	0	0	0	No
754	OR4D11	Q8NGI4	ENSG00000176200	11-59271220-C-A	rs267603040	Exomes	4	11	59271220	C	A	c.172C>A	Transversion	p.Pro58Thr	missense_variant	58	115	P	T	TM	TM2	2.38	No	No	-1	1	251338	0	0	3.97871e+08	No	0	16256	0	0	0	No	0	10076	0	0	0	No	0	18394	0	0	0	Yes
755	OR4D11	Q8NGI4	ENSG00000176200	11-59271220-C-T	rs267603040	Genomes	4	11	59271220	C	T	c.172C>T	Transition	p.Pro58Ser	missense_variant	58	115	P	S	TM	TM2	2.38	No	No	0	1	31392	0	0	3.18552e+08	No	0	8708	0	0	0	No	0	290	0	0	0	No	0	1558	0	0	0	No
756	OR4D11	Q8NGI4	ENSG00000176200	11-59271224-T-C	rs139603757	Exomes	4	11	59271224	T	C	c.176T>C	Transition	p.Met59Thr	missense_variant	59	116	M	T	FC	TM2	2.39	No	No	0	2	251330	0	0	7.95767e+08	No	0	16256	0	0	0	No	0	10074	0	0	0	No	0	18392	0	0	0	No
757	OR4D11	Q8NGI4	ENSG00000176200	11-59271230-T-C	rs577599727	Exomes	4	11	59271230	T	C	c.182T>C	Transition	p.Phe61Ser	missense_variant	61	118	F	S	TM	TM2	2.41	No	No	-1	1	251260	0	0	3.97994e+08	Yes	1	16256	0	0	6.15157e+09	No	0	10064	0	0	0	No	0	18394	0	0	0	No
758	OR4D11	Q8NGI4	ENSG00000176200	11-59271231-C-A	rs1022700896	Exomes	4	11	59271231	C	A	c.183C>A	Transversion	p.Phe61Leu	missense_variant	61	118	F	L	TM	TM2	2.41	No	No	0	2	251232	0	0	7.96077e+08	No	0	16256	0	0	0	No	0	10062	0	0	0	No	0	18394	0	0	0	No
759	OR4D11	Q8NGI4	ENSG00000176200	11-59271231-C-T	rs1022700896	Exomes	4	11	59271231	C	T	c.183C>T	Transition	c.183C>T(p.=)	synonymous_variant	61	118	F	F	TM	TM2	2.41	No	No	0	1	251232	0	0	3.98038e+08	No	0	16256	0	0	0	No	0	10062	0	0	0	No	0	18394	0	0	0	No
760	OR4D11	Q8NGI4	ENSG00000176200	11-59271235-C-T	rs1453361178	Exomes	4	11	59271235	C	T	c.187C>T	Transition	p.Leu63Phe	missense_variant	63	120	L	F	TM	TM2	2.43	No	No	0	1	251164	0	0	3.98146e+08	No	0	16256	0	0	0	No	0	10062	0	0	0	No	0	18394	0	0	0	No
761	OR4D11	Q8NGI4	ENSG00000176200	11-59271238-C-T	rs114830141	Exomes,Genomes	4	11	59271238	C	T	c.190C>T	Transition	p.Arg64Cys	missense_variant	64	121	R	C	TM	TM2	2.44	No	No	-1	63	282500	0	0	0.000223008849557522	Yes	7	24962	0	0	0.000280426247896803	Yes	5	10344	0	0	0.000483372003093581	Yes	14	19954	0	0	0.000701613711536534	Yes
762	OR4D11	Q8NGI4	ENSG00000176200	11-59271239-G-A	rs145476608	Exomes,Genomes	4	11	59271239	G	A	c.191G>A	Transition	p.Arg64His	missense_variant	64	121	R	H	TM	TM2	2.44	No	No	2	316	282364	0	0	0.00111912283435565	Yes	3	24950	0	0	0.000120240480961924	Yes	4	10346	0	0	0.0003866228494104	Yes	2	19950	0	0	0.000100250626566416	No
763	OR4D11	Q8NGI4	ENSG00000176200	11-59271241-A-G	rs781304951	Exomes	4	11	59271241	A	G	c.193A>G	Transition	p.Asn65Asp	missense_variant	65	122	N	D	TM	TM2	2.45	No	No	2	4	251122	0	0	1.59285e+09	No	0	16254	0	0	0	No	0	10060	0	0	0	No	0	18394	0	0	0	No
764	OR4D11	Q8NGI4	ENSG00000176200	11-59271242-A-G	rs200745675	Exomes,Genomes	4	11	59271242	A	G	c.194A>G	Transition	p.Asn65Ser	missense_variant	65	122	N	S	TM	TM2	2.45	No	No	0	7	282488	0	0	2.47798e+09	Yes	2	24958	0	0	8.01346e+09	No	0	10350	0	0	0	No	0	19954	0	0	0	No
765	OR4D11	Q8NGI4	ENSG00000176200	11-59271245-T-C	rs769815798	Exomes	4	11	59271245	T	C	c.197T>C	Transition	p.Leu66Pro	missense_variant	66	123	L	P	TM	TM2	2.46	No	No	-3	5	251116	0	0	1.99111e+09	No	0	16256	0	0	0	No	0	10062	0	0	0	No	0	18392	0	0	0	No
766	OR4D11	Q8NGI4	ENSG00000176200	11-59271248-C-A	rs1238593488	Exomes	4	11	59271248	C	A	c.200C>A	Transversion	p.Ala67Asp	missense_variant	67	124	A	D	TM	TM2	2.47	No	No	-3	1	251068	0	0	3.98298e+08	No	0	16256	0	0	0	No	0	10044	0	0	0	Yes	1	18392	0	0	5.43715e+09	No
767	OR4D11	Q8NGI4	ENSG00000176200	11-59271250-A-G	rs773292893	Exomes	4	11	59271250	A	G	c.202A>G	Transition	p.Ile68Val	missense_variant	68	125	I	V	TM	TM2	2.48	No	No	1	7	251096	0	0	2.78778e+08	No	0	16256	0	0	0	No	0	10054	0	0	0	No	0	18392	0	0	0	No
768	OR4D11	Q8NGI4	ENSG00000176200	11-59271251-T-A	rs148823310	Exomes,Genomes	4	11	59271251	T	A	c.203T>A	Transversion	p.Ile68Asn	missense_variant	68	125	I	N	TM	TM2	2.48	No	No	-3	114	282512	0	0	0.000403522682222348	Yes	104	24960	0	0	0.00416666666666667	No	0	10348	0	0	0	No	0	19948	0	0	0	No
769	OR4D11	Q8NGI4	ENSG00000176200	11-59271256-G-A	rs145174711	Exomes,Genomes	4	11	59271256	G	A	c.208G>A	Transition	p.Asp70Asn	missense_variant	70	127	D	N	FC	TM2	2.50	Yes	No	2	318	282426	0	2	0.00112595865819719	No	0	24958	0	0	0	No	0	10348	0	0	0	No	0	19950	0	0	0	No
770	OR4D11	Q8NGI4	ENSG00000176200	11-59271257-A-G	rs1263020397	Exomes	4	11	59271257	A	G	c.209A>G	Transition	p.Asp70Gly	missense_variant	70	127	D	G	FC	TM2	2.50	Yes	No	-1	1	251046	0	0	3.98333e+08	No	0	16256	0	0	0	No	0	10060	0	0	0	No	0	18392	0	0	0	Yes
771	OR4D11	Q8NGI4	ENSG00000176200	11-59271260-T-A	rs774184777	Exomes	4	11	59271260	T	A	c.212T>A	Transversion	p.Ile71Asn	missense_variant	71	128	I	N	TM	TM2	2.51	No	No	-3	2	251076	0	0	7.96572e+08	No	0	16256	0	0	0	No	0	10060	0	0	0	Yes	2	18392	0	0	0.000108742931709439	No
772	OR4D11	Q8NGI4	ENSG00000176200	11-59271267-C-T	rs147578030	Exomes,Genomes	4	11	59271267	C	T	c.219C>T	Transition	c.219C>T(p.=)	synonymous_variant	73	130	F	F	FC	TM2	2.53	Yes	No	0	2	282428	0	0	7.08145e+08	Yes	1	24964	0	0	4.00577e+09	No	0	10340	0	0	0	No	0	19954	0	0	0	No
773	OR4D11	Q8NGI4	ENSG00000176200	11-59271271-T-C	rs1251652344	Exomes	4	11	59271271	T	C	c.223T>C	Transition	p.Ser75Pro	missense_variant	75	132	S	P	TM	TM2	2.55	No	No	0	2	251088	0	0	7.96533e+08	No	0	16252	0	0	0	No	0	10060	0	0	0	Yes	1	18392	0	0	5.43715e+09	No
774	OR4D11	Q8NGI4	ENSG00000176200	11-59271275-C-T	rs759300174	Exomes	4	11	59271275	C	T	c.227C>T	Transition	p.Thr76Ile	missense_variant	76	133	T	I	TM	TM2	2.56	No	No	0	2	251024	0	0	7.96737e+07	No	0	16256	0	0	0	No	0	10054	0	0	0	No	0	18390	0	0	0	Yes
775	OR4D11	Q8NGI4	ENSG00000176200	11-59271277-A-G	rs371098314	Exomes,Genomes	4	11	59271277	A	G	c.229A>G	Transition	p.Thr77Ala	missense_variant	77	134	T	A	BC	TM2	2.57	No	Yes	1	4	282404	0	0	1.41641e+09	Yes	4	24954	0	0	0.000160294942694558	No	0	10348	0	0	0	No	0	19942	0	0	0	No
776	OR4D11	Q8NGI4	ENSG00000176200	11-59271286-A-G	rs374499905	Exomes,Genomes	4	11	59271286	A	G	c.238A>G	Transition	p.Lys80Glu	missense_variant	80	137	K	E	TM	TM2	2.60	No	No	3	17	282480	0	0	6.01813e+09	Yes	1	24962	0	0	4.00609e+09	No	0	10352	0	0	0	No	0	19942	0	0	0	No
777	OR4D11	Q8NGI4	ENSG00000176200	11-59271287-A-C	rs556753693	Genomes	4	11	59271287	A	C	c.239A>C	Transversion	p.Lys80Thr	missense_variant	80	137	K	T	TM	TM2	2.60	No	No	-1	1	31388	0	0	3.18593e+09	No	0	8706	0	0	0	No	0	290	0	0	0	No	0	1560	0	0	0	No
778	OR4D11	Q8NGI4	ENSG00000176200	11-59271294-G-A	rs922009780	Exomes,Genomes	4	11	59271294	G	A	c.246G>A	Transition	c.246G>A(p.=)	synonymous_variant	82	139	L	L	TM	TM2	2.62	No	No	0	5	282498	0	0	1.76992e+09	Yes	1	24964	0	0	4.00577e+09	No	0	10364	0	0	0	No	0	19946	0	0	0	No
779	OR4D11	Q8NGI4	ENSG00000176200	11-59271300-C-A	rs1175659416	Exomes	4	11	59271300	C	A	c.252C>A	Transversion	p.Asp84Glu	missense_variant	84	141	D	E	BC	TM2	2.64	No	Yes	5	1	251124	0	0	3.9821e+08	No	0	16256	0	0	0	No	0	10066	0	0	0	No	0	18386	0	0	0	No
780	OR4D11	Q8NGI4	ENSG00000176200	11-59271301-C-A	rs760429849	Genomes	4	11	59271301	C	A	c.253C>A	Transversion	p.Leu85Ile	missense_variant	85	142	L	I	BC	TM2	2.65	No	Yes	1	1	31384	0	0	3.18634e+09	No	0	8708	0	0	0	No	0	290	0	0	0	No	0	1560	0	0	0	No
781	OR4D11	Q8NGI4	ENSG00000176200	11-59271301-C-T	rs760429849	Exomes	4	11	59271301	C	T	c.253C>T	Transition	p.Leu85Phe	missense_variant	85	142	L	F	BC	TM2	2.65	No	Yes	0	2	251168	0	0	7.9628e+08	No	0	16256	0	0	0	No	0	10074	0	0	0	No	0	18388	0	0	0	No
782	OR4D11	Q8NGI4	ENSG00000176200	11-59271302-T-C	rs1463445143	Exomes	4	11	59271302	T	C	c.254T>C	Transition	p.Leu85Pro	missense_variant	85	142	L	P	BC	TM2	2.65	No	Yes	-3	1	251162	0	0	3.98149e+08	No	0	16256	0	0	0	No	0	10068	0	0	0	Yes	1	18386	0	0	5.43892e+09	No
783	OR4D11	Q8NGI4	ENSG00000176200	11-59271307-T-C	rs1298599638	Exomes	4	11	59271307	T	C	c.259T>C	Transition	p.Ser87Pro	missense_variant	87	144	S	P	TM	TM2	2.67	No	No	0	1	251180	0	0	3.98121e+08	No	0	16256	0	0	0	No	0	10074	0	0	0	No	0	18392	0	0	0	No
784	OR4D11	Q8NGI4	ENSG00000176200	11-59271310-A-G	rs763644517	Exomes	4	11	59271310	A	G	c.262A>G	Transition	p.Lys88Glu	missense_variant	88	145	K	E	EC	ECL1	NA	No	No	3	1	251186	0	0	3.98111e+08	No	0	16256	0	0	0	No	0	10076	0	0	0	No	0	18390	0	0	0	No
785	OR4D11	Q8NGI4	ENSG00000176200	11-59271311-A-G	rs753406006	Exomes	4	11	59271311	A	G	c.263A>G	Transition	p.Lys88Arg	missense_variant	88	145	K	R	EC	ECL1	NA	No	No	4	1	251208	0	0	3.98076e+07	No	0	16256	0	0	0	No	0	10074	0	0	0	No	0	18392	0	0	0	No
786	OR4D11	Q8NGI4	ENSG00000176200	11-59271317-A-G	rs758943175	Exomes	4	11	59271317	A	G	c.269A>G	Transition	p.Lys90Arg	missense_variant	90	147	K	R	EC	ECL1	NA	No	No	4	1	251230	0	0	3.98042e+08	No	0	16256	0	0	0	No	0	10078	0	0	0	No	0	18386	0	0	0	Yes
787	OR4D11	Q8NGI4	ENSG00000176200	11-59271321-C-A	rs1347500398	Exomes	4	11	59271321	C	A	c.273C>A	Transversion	c.273C>A(p.=)	synonymous_variant	91	152	T	T	EC	ECL1	NA	No	No	0	1	251244	0	0	3.98019e+07	No	0	16256	0	0	0	No	0	10078	0	0	0	No	0	18392	0	0	0	No
788	OR4D11	Q8NGI4	ENSG00000176200	11-59271323-T-C	rs1224146688	Exomes	4	11	59271323	T	C	c.275T>C	Transition	p.Ile92Thr	missense_variant	92	153	I	T	EC	ECL1	NA	No	No	0	1	251218	0	0	3.98061e+08	No	0	16256	0	0	0	No	0	10076	0	0	0	No	0	18392	0	0	0	No
789	OR4D11	Q8NGI4	ENSG00000176200	11-59271326-C-A	rs371625986	Exomes,Genomes	4	11	59271326	C	A	c.278C>A	Transversion	p.Ser93Tyr	missense_variant	93	154	S	Y	EC	ECL1	NA	No	No	-2	17	282638	0	0	6.01476e+09	Yes	1	24970	0	0	4.00481e+08	No	0	10366	0	0	0	No	0	19950	0	0	0	No
790	OR4D11	Q8NGI4	ENSG00000176200	11-59271327-C-G	rs141756362	Exomes,Genomes	4	11	59271327	C	G	c.279C>G	Transversion	c.279C>G(p.=)	synonymous_variant	93	154	S	S	EC	ECL1	NA	No	No	0	7	282650	0	0	2.47656e+09	Yes	5	24970	0	0	0.000200240288346015	No	0	10368	0	0	0	No	0	19948	0	0	0	No
791	OR4D11	Q8NGI4	ENSG00000176200	11-59271332-C-A	rs1207242992	Exomes	4	11	59271332	C	A	c.284C>A	Transversion	p.Thr95Lys	missense_variant	95	156	T	K	TM	TM3	3.23	No	No	-1	1	251252	0	0	3.98007e+08	No	0	16256	0	0	0	No	0	10076	0	0	0	No	0	18390	0	0	0	No
792	OR4D11	Q8NGI4	ENSG00000176200	11-59271334-A-G	rs755253151	Exomes	4	11	59271334	A	G	c.286A>G	Transition	p.Ser96Gly	missense_variant	96	157	S	G	TM	TM3	3.24	No	No	1	1	251248	0	0	3.98013e+08	No	0	16256	0	0	0	No	0	10074	0	0	0	No	0	18390	0	0	0	No
793	OR4D11	Q8NGI4	ENSG00000176200	11-59271337-TG-T	rs1252318473	Exomes	4	11	59271337	TG	T	c.290delG	Deletion	p.Cys97SerfsTer2	frameshift_variant	97	158	C	S	FC	TM3	3.25	Yes	No	0	1	251262	0	0	3.97991e+08	No	0	16256	0	0	0	No	0	10074	0	0	0	No	0	18392	0	0	0	Yes
794	OR4D11	Q8NGI4	ENSG00000176200	11-59271354-T-C	rs781555590	Exomes	4	11	59271354	T	C	c.306T>C	Transition	c.306T>C(p.=)	synonymous_variant	102	163	F	F	TM	TM3	3.30	No	No	0	1	251318	0	0	3.97902e+08	No	0	16256	0	0	0	No	0	10078	0	0	0	No	0	18392	0	0	0	No
795	OR4D11	Q8NGI4	ENSG00000176200	11-59271357-C-T	rs1202594924	Exomes	4	11	59271357	C	T	c.309C>T	Transition	c.309C>T(p.=)	synonymous_variant	103	164	L	L	TM	TM3	3.31	No	No	0	1	251294	0	0	3.9794e+08	No	0	16256	0	0	0	No	0	10076	0	0	0	No	0	18394	0	0	0	No
796	OR4D11	Q8NGI4	ENSG00000176200	11-59271359-T-C	rs201018959	Exomes	4	11	59271359	T	C	c.311T>C	Transition	p.Phe104Ser	missense_variant	104	165	F	S	BC	TM3	3.32	No	Yes	-1	1	251326	0	0	3.9789e+08	No	0	16256	0	0	0	No	0	10080	0	0	0	No	0	18394	0	0	0	No
797	OR4D11	Q8NGI4	ENSG00000176200	11-59271363-C-A	rs756333624	Exomes	4	11	59271363	C	A	c.315C>A	Transversion	p.His105Gln	missense_variant	105	166	H	Q	BC	TM3	3.33	No	Yes	3	1	251316	0	0	3.97905e+08	No	0	16256	0	0	0	No	0	10076	0	0	0	Yes	1	18394	0	0	5.43656e+09	No
798	OR4D11	Q8NGI4	ENSG00000176200	11-59271364-C-T	rs777824053	Exomes	4	11	59271364	C	T	c.316C>T	Transition	p.Leu106Phe	missense_variant	106	167	L	F	TM	TM3	3.34	No	No	0	2	251324	0	0	7.95786e+07	No	0	16256	0	0	0	No	0	10078	0	0	0	Yes	1	18392	0	0	5.43715e+09	No
799	OR4D11	Q8NGI4	ENSG00000176200	11-59271366-C-T	rs749429940	Exomes	4	11	59271366	C	T	c.318C>T	Transition	c.318C>T(p.=)	synonymous_variant	106	167	L	L	TM	TM3	3.34	No	No	0	1	251324	0	0	3.97893e+07	No	0	16256	0	0	0	No	0	10076	0	0	0	No	0	18394	0	0	0	No
800	OR4D11	Q8NGI4	ENSG00000176200	11-59271367-C-T	rs1461420895	Genomes	4	11	59271367	C	T	c.319C>T	Transition	p.Leu107Phe	missense_variant	107	168	L	F	TM	TM3	3.35	No	No	0	1	31390	0	0	3.18573e+09	Yes	1	8714	0	0	0.000114757860913473	No	0	290	0	0	0	No	0	1560	0	0	0	No
801	OR4D11	Q8NGI4	ENSG00000176200	11-59271369-T-A	rs770828009	Exomes,Genomes	4	11	59271369	T	A	c.321T>A	Transversion	c.321T>A(p.=)	synonymous_variant	107	168	L	L	TM	TM3	3.35	No	No	0	2	282728	0	0	7.07394e+08	No	0	24968	0	0	0	No	0	10366	0	0	0	No	0	19950	0	0	0	No
802	OR4D11	Q8NGI4	ENSG00000176200	11-59271370-G-T	rs770881771	Exomes,Genomes	4	11	59271370	G	T	c.322G>T	Transversion	p.Gly108Cys	missense_variant	108	169	G	C	BC	TM3	3.36	No	Yes	0	2	282688	0	0	7.07494e+08	No	0	24962	0	0	0	No	0	10366	0	0	0	No	0	19950	0	0	0	No
803	OR4D11	Q8NGI4	ENSG00000176200	11-59271376-GCAGA-G	rs754028815	Exomes	4	11	59271376	GCAGA	G	c.331_334delGACA	Deletion	p.Asp111PhefsTer6	frameshift_variant	111	172	D	F	FC	TM3	3.39	Yes	No	-2	9	251294	0	0	3.58146e+09	No	0	16256	0	0	0	No	0	10076	0	0	0	No	0	18392	0	0	0	No
804	OR4D11	Q8NGI4	ENSG00000176200	11-59271377-C-A	rs774195745	Exomes	4	11	59271377	C	A	c.329C>A	Transversion	p.Ala110Glu	missense_variant	110	171	A	E	TM	TM3	3.38	No	No	-1	1	251310	0	0	3.97915e+08	No	0	16256	0	0	0	No	0	10076	0	0	0	No	0	18392	0	0	0	No
805	OR4D11	Q8NGI4	ENSG00000176200	11-59271385-T-A	rs1460240286	Exomes	4	11	59271385	T	A	c.337T>A	Transversion	p.Phe113Ile	missense_variant	113	174	F	I	TM	TM3	3.41	No	No	0	1	251364	0	0	3.97829e+08	No	0	16256	0	0	0	No	0	10076	0	0	0	No	0	18392	0	0	0	No
806	OR4D11	Q8NGI4	ENSG00000176200	11-59271387-TTCTC-T	rs766395847	Exomes	4	11	59271387	TTCTC	T	c.345_348delCTCT	Deletion	p.Ser116Ter	frameshift_variant	116	177	S	STOP	TM	TM3	3.44	No	No	-	1	251376	0	0	3.9781e+08	No	0	16256	0	0	0	No	0	10076	0	0	0	No	0	18392	0	0	0	No
807	OR4D11	Q8NGI4	ENSG00000176200	11-59271391-C-T	rs1367743128	Exomes	4	11	59271391	C	T	c.343C>T	Transition	p.Leu115Phe	missense_variant	115	176	L	F	TM	TM3	3.43	No	No	0	1	251370	0	0	3.9782e+08	No	0	16256	0	0	0	No	0	10074	0	0	0	Yes	1	18390	0	0	5.43774e+09	No
808	OR4D11	Q8NGI4	ENSG00000176200	11-59271400-A-G	rs531564593	Exomes	4	11	59271400	A	G	c.352A>G	Transition	p.Met118Val	missense_variant	118	179	M	V	TM	TM3	3.46	No	No	0	6	251378	0	0	2.38684e+09	Yes	1	16256	0	0	6.15157e+09	No	0	10076	0	0	0	No	0	18390	0	0	0	Yes
809	OR4D11	Q8NGI4	ENSG00000176200	11-59271403-G-A	rs1302702993	Exomes	4	11	59271403	G	A	c.355G>A	Transition	p.Ala119Thr	missense_variant	119	180	A	T	TM	TM3	3.47	No	No	1	1	251356	0	0	3.97842e+08	No	0	16256	0	0	0	No	0	10074	0	0	0	No	0	18390	0	0	0	No
810	OR4D11	Q8NGI4	ENSG00000176200	11-59271404-C-A	rs549883892	Exomes	4	11	59271404	C	A	c.356C>A	Transversion	p.Ala119Glu	missense_variant	119	180	A	E	TM	TM3	3.47	No	No	-1	45	251306	0	0	0.000179064566703541	No	0	16256	0	0	0	No	0	10070	0	0	0	No	0	18386	0	0	0	Yes
811	OR4D11	Q8NGI4	ENSG00000176200	11-59271404-C-T	rs549883892	Exomes,Genomes	4	11	59271404	C	T	c.356C>T	Transition	p.Ala119Val	missense_variant	119	180	A	V	TM	TM3	3.47	No	No	0	7	282692	0	0	2.47619e+09	Yes	3	24952	0	0	0.00012023084321898	No	0	10360	0	0	0	No	0	19946	0	0	0	No
812	OR4D11	Q8NGI4	ENSG00000176200	11-59271405-G-A	rs147081581	Exomes,Genomes	4	11	59271405	G	A	c.357G>A	Transition	c.357G>A(p.=)	synonymous_variant	119	180	A	A	TM	TM3	3.47	No	No	0	12	282752	0	0	4.244e+09	Yes	5	24964	0	0	0.000200288415318058	No	0	10364	0	0	0	Yes	2	19948	0	0	0.000100260677762182	No
813	OR4D11	Q8NGI4	ENSG00000176200	11-59271406-T-G	rs1296840101	Exomes	4	11	59271406	T	G	c.358T>G	Transversion	p.Phe120Val	missense_variant	120	181	F	V	TM	TM3	3.48	No	No	0	1	251366	0	0	3.97826e+08	No	0	16256	0	0	0	No	0	10072	0	0	0	No	0	18390	0	0	0	No
814	OR4D11	Q8NGI4	ENSG00000176200	11-59271413-G-T	rs375315598	Exomes	4	11	59271413	G	T	c.365G>T	Transversion	p.Cys122Phe	missense_variant	122	183	C	F	FC	TM3	3.50	Yes	No	0	1	251326	0	0	3.9789e+08	Yes	1	16256	0	0	6.15157e+09	No	0	10068	0	0	0	No	0	18392	0	0	0	No
815	OR4D11	Q8NGI4	ENSG00000176200	11-59271416-A-C	rs148171675	Genomes	4	11	59271416	A	C	c.368A>C	Transversion	p.Tyr123Ser	missense_variant	123	184	Y	S	FC	TM3	3.51	Yes	No	-2	1	31398	0	0	3.18492e+09	Yes	1	8708	0	0	0.000114836931557189	No	0	290	0	0	0	No	0	1558	0	0	0	No
816	OR4D11	Q8NGI4	ENSG00000176200	11-59271416-A-G	rs148171675	Exomes	4	11	59271416	A	G	c.368A>G	Transition	p.Tyr123Cys	missense_variant	123	184	Y	C	FC	TM3	3.51	Yes	No	-1	1	251328	0	0	3.97886e+08	No	0	16256	0	0	0	No	0	10072	0	0	0	No	0	18390	0	0	0	No
817	OR4D11	Q8NGI4	ENSG00000176200	11-59271418-A-G	rs1294379759	Exomes	4	11	59271418	A	G	c.370A>G	Transition	p.Met124Val	missense_variant	124	185	M	V	TM	TM3	3.52	No	No	0	1	251338	0	0	3.97871e+08	No	0	16256	0	0	0	No	0	10074	0	0	0	Yes	1	18394	0	0	5.43656e+09	No
818	OR4D11	Q8NGI4	ENSG00000176200	11-59271422-C-G	rs768492992	Exomes	4	11	59271422	C	G	c.374C>G	Transversion	p.Ala125Gly	missense_variant	125	186	A	G	TM	TM3	3.53	No	No	1	1	251298	0	0	3.97934e+08	No	0	16256	0	0	0	No	0	10070	0	0	0	No	0	18394	0	0	0	No
819	OR4D11	Q8NGI4	ENSG00000176200	11-59271422-C-T	rs768492992	Exomes	4	11	59271422	C	T	c.374C>T	Transition	p.Ala125Val	missense_variant	125	186	A	V	TM	TM3	3.53	No	No	0	1	251298	0	0	3.97934e+08	No	0	16256	0	0	0	No	0	10070	0	0	0	No	0	18394	0	0	0	No
820	OR4D11	Q8NGI4	ENSG00000176200	11-59271426-C-T	rs761267797	Exomes	4	11	59271426	C	T	c.378C>T	Transition	c.378C>T(p.=)	synonymous_variant	126	187	I	I	FC	TM3	3.54	Yes	No	0	1	251300	0	0	3.97931e+08	No	0	16256	0	0	0	No	0	10076	0	0	0	No	0	18390	0	0	0	No
821	OR4D11	Q8NGI4	ENSG00000176200	11-59271435-C-T	rs1244486614	Exomes	4	11	59271435	C	T	c.387C>T	Transition	c.387C>T(p.=)	synonymous_variant	129	190	P	P	IC	ICL2	NA	No	No	0	1	251284	0	0	3.97956e+08	No	0	16256	0	0	0	No	0	10078	0	0	0	No	0	18390	0	0	0	No
822	OR4D11	Q8NGI4	ENSG00000176200	11-59271437-T-C	rs764829811	Exomes	4	11	59271437	T	C	c.389T>C	Transition	p.Leu130Pro	missense_variant	130	200	L	P	IC	ICL2	NA	No	No	-3	2	251274	0	0	7.95944e+08	No	0	16256	0	0	0	No	0	10074	0	0	0	No	0	18394	0	0	0	Yes
823	OR4D11	Q8NGI4	ENSG00000176200	11-59271439-C-A	rs751958123	Exomes	4	11	59271439	C	A	c.391C>A	Transversion	p.His131Asn	missense_variant	131	201	H	N	IC	ICL2	NA	No	No	2	1	251248	0	0	3.98013e+08	No	0	16256	0	0	0	No	0	10076	0	0	0	No	0	18386	0	0	0	No
824	OR4D11	Q8NGI4	ENSG00000176200	11-59271439-C-T	rs751958123	Exomes	4	11	59271439	C	T	c.391C>T	Transition	p.His131Tyr	missense_variant	131	201	H	Y	IC	ICL2	NA	No	No	1	2	251248	0	0	7.96026e+08	No	0	16256	0	0	0	No	0	10076	0	0	0	No	0	18386	0	0	0	Yes
825	OR4D11	Q8NGI4	ENSG00000176200	11-59271447-G-A	rs767803060	Exomes	4	11	59271447	G	A	c.399G>A	Transition	c.399G>A(p.=)	synonymous_variant	133	203	V	V	IC	ICL2	NA	No	No	0	3	251210	0	0	1.19422e+09	No	0	16256	0	0	0	No	0	10076	0	0	0	Yes	2	18392	0	0	0.000108742931709439	Yes
826	OR4D11	Q8NGI4	ENSG00000176200	11-59271449-C-T	rs753126010	Exomes	4	11	59271449	C	T	c.401C>T	Transition	p.Thr134Ile	missense_variant	134	204	T	I	TM	TM4	4.35	No	No	0	4	251208	0	0	1.59231e+09	No	0	16256	0	0	0	No	0	10076	0	0	0	Yes	2	18394	0	0	0.00010873110796999	No
827	OR4D11	Q8NGI4	ENSG00000176200	11-59271455-T-C	rs950782293	Exomes	4	11	59271455	T	C	c.407T>C	Transition	p.Met136Thr	missense_variant	136	206	M	T	TM	TM4	4.37	No	No	0	2	251228	0	0	7.9609e+08	No	0	16254	0	0	0	No	0	10068	0	0	0	No	0	18394	0	0	0	No
828	OR4D11	Q8NGI4	ENSG00000176200	11-59271456-G-C	rs1385628840	Exomes	4	11	59271456	G	C	c.408G>C	Transversion	p.Met136Ile	missense_variant	136	206	M	I	TM	TM4	4.37	No	No	1	1	251224	0	0	3.98051e+08	No	0	16254	0	0	0	No	0	10070	0	0	0	No	0	18392	0	0	0	Yes
829	OR4D11	Q8NGI4	ENSG00000176200	11-59271458-G-C	rs756313473	Exomes	4	11	59271458	G	C	c.410G>C	Transversion	p.Ser137Thr	missense_variant	137	207	S	T	TM	TM4	4.38	No	No	1	2	251234	0	0	7.96071e+08	No	0	16254	0	0	0	No	0	10066	0	0	0	No	0	18392	0	0	0	No
830	OR4D11	Q8NGI4	ENSG00000176200	11-59271465-G-C	rs778019187	Exomes,Genomes	4	11	59271465	G	C	c.417G>C	Transversion	c.417G>C(p.=)	synonymous_variant	139	209	G	G	TM	TM4	4.40	No	No	0	4	282614	0	0	1.41536e+09	No	0	24948	0	0	0	No	0	10360	0	0	0	No	0	19952	0	0	0	No
831	OR4D11	Q8NGI4	ENSG00000176200	11-59271466-C-T	rs753925649	Exomes	4	11	59271466	C	T	c.418C>T	Transition	p.Gln140Ter	stop_gained	140	210	Q	STOP	TM	TM4	4.41	No	No	-	1	251248	0	0	3.98013e+08	No	0	16256	0	0	0	No	0	10068	0	0	0	No	0	18392	0	0	0	No
832	OR4D11	Q8NGI4	ENSG00000176200	11-59271472-A-G	rs1432928710	Exomes	4	11	59271472	A	G	c.424A>G	Transition	p.Thr142Ala	missense_variant	142	212	T	A	TM	TM4	4.43	No	No	1	1	251242	0	0	3.98023e+08	No	0	16256	0	0	0	No	0	10066	0	0	0	No	0	18392	0	0	0	Yes
833	OR4D11	Q8NGI4	ENSG00000176200	11-59271476-C-G	rs75219695	Exomes,Genomes	4	11	59271476	C	G	c.428C>G	Transversion	p.Ala143Gly	missense_variant	143	213	A	G	TM	TM4	4.44	No	No	1	2101	282654	0	75	0.00743311610661798	Yes	1940	24958	74	0	0.0777305873868098	No	0	10360	0	0	0	No	0	19952	0	0	0	Yes
834	OR4D11	Q8NGI4	ENSG00000176200	11-59271476-C-T	rs75219695	Exomes,Genomes	4	11	59271476	C	T	c.428C>T	Transition	p.Ala143Val	missense_variant	143	213	A	V	TM	TM4	4.44	No	No	0	9	282654	0	0	3.1841e+09	No	0	24958	0	0	0	Yes	7	10360	0	0	0.000675675675675676	No	0	19952	0	0	0	Yes
835	OR4D11	Q8NGI4	ENSG00000176200	11-59271477-C-A	rs115303060	Exomes	4	11	59271477	C	A	c.429C>A	Transversion	c.429C>A(p.=)	synonymous_variant	143	213	A	A	TM	TM4	4.44	No	No	0	1	251296	0	0	3.97937e+08	No	0	16256	0	0	0	No	0	10072	0	0	0	Yes	1	18392	0	0	5.43715e+09	No
836	OR4D11	Q8NGI4	ENSG00000176200	11-59271477-C-T	rs115303060	Exomes,Genomes	4	11	59271477	C	T	c.429C>T	Transition	c.429C>T(p.=)	synonymous_variant	143	213	A	A	TM	TM4	4.44	No	No	0	149	282666	0	2	0.000527123884726143	No	0	24952	0	0	0	Yes	103	10362	1	0	0.0099401659911214	No	0	19952	0	0	0	No
837	OR4D11	Q8NGI4	ENSG00000176200	11-59271478-C-T	rs372909375	Exomes,Genomes	4	11	59271478	C	T	c.430C>T	Transition	p.Leu144Phe	missense_variant	144	214	L	F	TM	TM4	4.45	No	No	0	38	282660	0	0	0.000134437132951249	Yes	28	24958	0	0	0.00112188476640756	No	0	10362	0	0	0	No	0	19952	0	0	0	Yes
838	OR4D11	Q8NGI4	ENSG00000176200	11-59271479-T-C	rs138743774	Exomes	4	11	59271479	T	C	c.431T>C	Transition	p.Leu144Pro	missense_variant	144	214	L	P	TM	TM4	4.45	No	No	-3	1	251286	0	0	3.97953e+08	No	0	16256	0	0	0	No	0	10070	0	0	0	No	0	18394	0	0	0	No
839	OR4D11	Q8NGI4	ENSG00000176200	11-59271482-T-A	rs377231049	Exomes	4	11	59271482	T	A	c.434T>A	Transversion	p.Ile145Asn	missense_variant	145	215	I	N	TM	TM4	4.46	No	No	-3	1	251288	0	0	3.9795e+08	No	0	16256	0	0	0	No	0	10074	0	0	0	No	0	18392	0	0	0	No
840	OR4D11	Q8NGI4	ENSG00000176200	11-59271484-T-C	rs374131982	Exomes	4	11	59271484	T	C	c.436T>C	Transition	p.Ser146Pro	missense_variant	146	216	S	P	TM	TM4	4.47	No	No	0	1	251296	0	0	3.97937e+08	No	0	16256	0	0	0	No	0	10074	0	0	0	No	0	18394	0	0	0	No
841	OR4D11	Q8NGI4	ENSG00000176200	11-59271485-C-G	rs1244794463	Exomes	4	11	59271485	C	G	c.437C>G	Transversion	p.Ser146Cys	missense_variant	146	216	S	C	TM	TM4	4.47	No	No	0	1	251304	0	0	3.97924e+08	No	0	16256	0	0	0	No	0	10070	0	0	0	No	0	18394	0	0	0	No
842	OR4D11	Q8NGI4	ENSG00000176200	11-59271497-T-A	rs1287250878	Exomes	4	11	59271497	T	A	c.449T>A	Transversion	p.Met150Lys	missense_variant	150	220	M	K	TM	TM4	4.51	No	No	-1	1	251256	0	0	3.98e+08	No	0	16256	0	0	0	No	0	10070	0	0	0	No	0	18388	0	0	0	No
843	OR4D11	Q8NGI4	ENSG00000176200	11-59271498-G-A	rs776380335	Exomes	4	11	59271498	G	A	c.450G>A	Transition	p.Met150Ile	missense_variant	150	220	M	I	TM	TM4	4.51	No	No	1	8	251236	0	0	3.18426e+09	No	0	16256	0	0	0	No	0	10068	0	0	0	No	0	18386	0	0	0	Yes
844	OR4D11	Q8NGI4	ENSG00000176200	11-59271499-G-A	rs761545362	Exomes	4	11	59271499	G	A	c.451G>A	Transition	p.Gly151Arg	missense_variant	151	221	G	R	TM	TM4	4.52	No	No	-1	14	251226	0	0	5.57267e+09	No	0	16254	0	0	0	No	0	10068	0	0	0	No	0	18386	0	0	0	No
845	OR4D11	Q8NGI4	ENSG00000176200	11-59271502-G-T	rs534499337	Exomes	4	11	59271502	G	T	c.454G>T	Transversion	p.Gly152Cys	missense_variant	152	222	G	C	BC	TM4	4.53	No	Yes	0	1	251236	0	0	3.98032e+08	Yes	1	16254	0	0	6.15233e+09	No	0	10070	0	0	0	No	0	18388	0	0	0	No
846	OR4D11	Q8NGI4	ENSG00000176200	11-59271503-G-A	rs772782356	Exomes,Genomes	4	11	59271503	G	A	c.455G>A	Transition	p.Gly152Asp	missense_variant	152	222	G	D	BC	TM4	4.53	No	Yes	-1	5	282624	0	0	1.76913e+09	Yes	1	24950	0	0	4.00802e+09	No	0	10360	0	0	0	No	0	19948	0	0	0	Yes
847	OR4D11	Q8NGI4	ENSG00000176200	11-59271504-C-T	rs759956157	Exomes	4	11	59271504	C	T	c.456C>T	Transition	c.456C>T(p.=)	synonymous_variant	152	222	G	G	BC	TM4	4.53	No	Yes	0	1	251252	0	0	3.98007e+08	No	0	16256	0	0	0	No	0	10072	0	0	0	No	0	18390	0	0	0	No
848	OR4D11	Q8NGI4	ENSG00000176200	11-59271504-CT-C	rs759956157	Exomes	4	11	59271504	CT	C	c.459delT	Deletion	p.Phe153LeufsTer46	frameshift_variant	153	223	F	L	TM	TM4	4.54	No	No	0	1	251252	0	0	3.98007e+08	No	0	16256	0	0	0	No	0	10072	0	0	0	No	0	18390	0	0	0	No
849	OR4D11	Q8NGI4	ENSG00000176200	11-59271507-T-A	rs768069144	Exomes,Genomes	4	11	59271507	T	A	c.459T>A	Transversion	p.Phe153Leu	missense_variant	153	223	F	L	TM	TM4	4.54	No	No	0	2	282638	0	0	7.07619e+08	No	0	24950	0	0	0	No	0	10360	0	0	0	Yes	2	19944	0	0	0.000100280786201364	No
850	OR4D11	Q8NGI4	ENSG00000176200	11-59271508-G-T	rs1181530941	Exomes	4	11	59271508	G	T	c.460G>T	Transversion	p.Val154Phe	missense_variant	154	224	V	F	TM	TM4	4.55	No	No	0	1	251238	0	0	3.98029e+08	No	0	16256	0	0	0	No	0	10070	0	0	0	No	0	18388	0	0	0	No
851	OR4D11	Q8NGI4	ENSG00000176200	11-59271513-C-T	rs753038500	Exomes	4	11	59271513	C	T	c.465C>T	Transition	c.465C>T(p.=)	synonymous_variant	155	225	H	H	BC	TM4	4.56	No	Yes	0	1	251244	0	0	3.98019e+07	No	0	16256	0	0	0	No	0	10074	0	0	0	No	0	18390	0	0	0	Yes
852	OR4D11	Q8NGI4	ENSG00000176200	11-59271515-C-T	rs141912898	Exomes	4	11	59271515	C	T	c.467C>T	Transition	p.Ser156Phe	missense_variant	156	226	S	F	BC	TM4	4.57	No	Yes	-1	1	251246	0	0	3.98016e+08	No	0	16256	0	0	0	No	0	10070	0	0	0	No	0	18388	0	0	0	No
853	OR4D11	Q8NGI4	ENSG00000176200	11-59271516-C-T	rs555689050	Exomes	4	11	59271516	C	T	c.468C>T	Transition	c.468C>T(p.=)	synonymous_variant	156	226	S	S	BC	TM4	4.57	No	Yes	0	1	251224	0	0	3.98051e+08	No	0	16256	0	0	0	No	0	10068	0	0	0	Yes	1	18390	0	0	5.43774e+09	No
854	OR4D11	Q8NGI4	ENSG00000176200	11-59271519-C-T	rs371669659	Exomes	4	11	59271519	C	T	c.471C>T	Transition	c.471C>T(p.=)	synonymous_variant	157	227	I	I	TM	TM4	4.58	No	No	0	4	251206	0	0	1.59232e+08	No	0	16256	0	0	0	No	0	10064	0	0	0	Yes	1	18388	0	0	5.43833e+09	Yes
855	OR4D11	Q8NGI4	ENSG00000176200	11-59271519-C-A	rs371669659	Exomes	4	11	59271519	C	A	c.471C>A	Transversion	c.471C>A(p.=)	synonymous_variant	157	227	I	I	TM	TM4	4.58	No	No	0	1	251206	0	0	3.9808e+06	No	0	16256	0	0	0	No	0	10064	0	0	0	No	0	18388	0	0	0	No
856	OR4D11	Q8NGI4	ENSG00000176200	11-59271520-G-A	rs757517841	Exomes	4	11	59271520	G	A	c.472G>A	Transition	p.Val158Met	missense_variant	158	228	V	M	TM	TM4	4.59	No	No	0	16	251212	0	0	6.36912e+09	No	0	16254	0	0	0	No	0	10066	0	0	0	No	0	18388	0	0	0	Yes
857	OR4D11	Q8NGI4	ENSG00000176200	11-59271526-A-C	rs778796225	Exomes	4	11	59271526	A	C	c.478A>C	Transversion	p.Ile160Leu	missense_variant	160	230	I	L	TM	TM4	4.61	No	No	1	2	251252	0	0	7.96014e+08	Yes	1	16254	0	0	6.15233e+09	No	0	10064	0	0	0	No	0	18394	0	0	0	No
858	OR4D11	Q8NGI4	ENSG00000176200	11-59271527-T-A	rs750585134	Exomes	4	11	59271527	T	A	c.479T>A	Transversion	p.Ile160Asn	missense_variant	160	230	I	N	TM	TM4	4.61	No	No	-3	1	251274	0	0	3.97972e+08	No	0	16256	0	0	0	No	0	10066	0	0	0	No	0	18392	0	0	0	No
859	OR4D11	Q8NGI4	ENSG00000176200	11-59271528-C-A	rs1384028877	Exomes	4	11	59271528	C	A	c.480C>A	Transversion	c.480C>A(p.=)	synonymous_variant	160	230	I	I	TM	TM4	4.61	No	No	0	1	251250	0	0	3.9801e+08	No	0	16254	0	0	0	No	0	10068	0	0	0	No	0	18394	0	0	0	No
860	OR4D11	Q8NGI4	ENSG00000176200	11-59271534-G-A	rs758400536	Exomes	4	11	59271534	G	A	c.486G>A	Transition	c.486G>A(p.=)	synonymous_variant	162	232	L	L	TM	TM4	4.63	No	No	0	1	251260	0	0	3.97994e+08	No	0	16256	0	0	0	No	0	10070	0	0	0	No	0	18392	0	0	0	Yes
861	OR4D11	Q8NGI4	ENSG00000176200	11-59271534-G-C	rs758400536	Exomes	4	11	59271534	G	C	c.486G>C	Transversion	c.486G>C(p.=)	synonymous_variant	162	232	L	L	TM	TM4	4.63	No	No	0	1	251260	0	0	3.97994e+08	No	0	16256	0	0	0	No	0	10070	0	0	0	No	0	18392	0	0	0	Yes
862	OR4D11	Q8NGI4	ENSG00000176200	11-59271540-G-C	rs780177144	Exomes,Genomes	4	11	59271540	G	C	c.492G>C	Transversion	c.492G>C(p.=)	synonymous_variant	164	234	L	L	EC	ECL2	NA	No	No	0	4	282672	0	0	1.41507e+08	Yes	1	24956	0	0	4.00705e+09	No	0	10360	0	0	0	Yes	3	19952	0	0	0.000150360866078589	No
863	OR4D11	Q8NGI4	ENSG00000176200	11-59271543-T-A	rs746971708	Exomes,Genomes	4	11	59271543	T	A	c.495T>A	Transversion	c.495T>A(p.=)	synonymous_variant	165	235	P	P	EC	ECL2	NA	No	No	0	4	282712	0	0	1.41487e+08	Yes	1	24946	0	0	4.00866e+09	No	0	10364	0	0	0	Yes	3	19952	0	0	0.000150360866078589	No
864	OR4D11	Q8NGI4	ENSG00000176200	11-59271543-T-C	rs746971708	Exomes	4	11	59271543	T	C	c.495T>C	Transition	c.495T>C(p.=)	synonymous_variant	165	235	P	P	EC	ECL2	NA	No	No	0	1	251356	0	0	3.97842e+08	No	0	16256	0	0	0	No	0	10074	0	0	0	No	0	18394	0	0	0	No
865	OR4D11	Q8NGI4	ENSG00000176200	11-59271543-T-G	rs746971708	Exomes,Genomes	4	11	59271543	T	G	c.495T>G	Transversion	c.495T>G(p.=)	synonymous_variant	165	235	P	P	EC	ECL2	NA	No	No	0	3	282712	0	0	1.06115e+09	Yes	1	24946	0	0	4.00866e+09	No	0	10364	0	0	0	No	0	19952	0	0	0	No
866	OR4D11	Q8NGI4	ENSG00000176200	11-59271544-C-T	rs781050742	Exomes,Genomes	4	11	59271544	C	T	c.496C>T	Transition	p.Leu166Phe	missense_variant	166	236	L	F	EC	ECL2	NA	No	No	0	6	282726	0	0	2.1222e+09	No	0	24958	0	0	0	No	0	10364	0	0	0	Yes	6	19948	0	0	0.000300782033286545	No
867	OR4D11	Q8NGI4	ENSG00000176200	11-59271549-T-C	rs1283012620	Exomes	4	11	59271549	T	C	c.501T>C	Transition	c.501T>C(p.=)	synonymous_variant	167	237	P	P	EC	ECL2	NA	No	No	0	1	251394	0	0	3.97782e+08	No	0	16256	0	0	0	No	0	10074	0	0	0	No	0	18394	0	0	0	No
868	OR4D11	Q8NGI4	ENSG00000176200	11-59271557-G-A	rs747688060	Exomes,Genomes	4	11	59271557	G	A	c.509G>A	Transition	p.Gly170Glu	missense_variant	170	244	G	E	EC	ECL2	NA	No	No	1	5	282760	0	0	1.76828e+09	No	0	24952	0	0	0	No	0	10368	0	0	0	No	0	19952	0	0	0	No
869	OR4D11	Q8NGI4	ENSG00000176200	11-59271560-C-G	rs769556315	Exomes	4	11	59271560	C	G	c.512C>G	Transversion	p.Pro171Arg	missense_variant	171	245	P	R	EC	ECL2	NA	No	No	-2	2	251384	0	0	7.95596e+08	Yes	2	16256	0	0	0.000123031496062992	No	0	10074	0	0	0	No	0	18394	0	0	0	No
870	OR4D11	Q8NGI4	ENSG00000176200	11-59271562-A-C	rs1263639826	Exomes	4	11	59271562	A	C	c.514A>C	Transversion	p.Asn172His	missense_variant	172	246	N	H	EC	ECL2	NA	No	No	2	1	251408	0	0	3.9776e+08	No	0	16256	0	0	0	No	0	10076	0	0	0	No	0	18394	0	0	0	No
871	OR4D11	Q8NGI4	ENSG00000176200	11-59271563-A-G	rs772581129	Exomes	4	11	59271563	A	G	c.515A>G	Transition	p.Asn172Ser	missense_variant	172	246	N	S	EC	ECL2	NA	No	No	0	3	251388	0	0	1.19337e+09	No	0	16256	0	0	0	No	0	10076	0	0	0	Yes	1	18394	0	0	5.43656e+09	Yes
872	OR4D11	Q8NGI4	ENSG00000176200	11-59271563-A-C	rs772581129	Exomes	4	11	59271563	A	C	c.515A>C	Transversion	p.Asn172Thr	missense_variant	172	246	N	T	EC	ECL2	NA	No	No	-1	1	251388	0	0	3.97791e+08	No	0	16256	0	0	0	No	0	10076	0	0	0	No	0	18394	0	0	0	No
873	OR4D11	Q8NGI4	ENSG00000176200	11-59271564-T-C	rs1185208037	Exomes,Genomes	4	11	59271564	T	C	c.516T>C	Transition	c.516T>C(p.=)	synonymous_variant	172	246	N	N	EC	ECL2	NA	No	No	0	3	282794	0	0	1.06084e+09	No	0	24956	0	0	0	No	0	10368	0	0	0	Yes	3	19954	0	0	0.000150345795329257	No
874	OR4D11	Q8NGI4	ENSG00000176200	11-59271565-G-A	rs748877102	Exomes	4	11	59271565	G	A	c.517G>A	Transition	p.Val173Ile	missense_variant	173	247	V	I	EC	ECL2	NA	No	No	1	3	251394	0	0	1.19335e+09	Yes	2	16256	0	0	0.000123031496062992	No	0	10076	0	0	0	No	0	18394	0	0	0	No
875	OR4D11	Q8NGI4	ENSG00000176200	11-59271576-T-A	rs769247375	Exomes	4	11	59271576	T	A	c.528T>A	Transversion	c.528T>A(p.=)	synonymous_variant	176	250	T	T	EC	ECL2	NA	No	No	0	4	251446	0	0	1.5908e+09	Yes	1	16256	0	0	6.15157e+09	No	0	10080	0	0	0	No	0	18394	0	0	0	No
876	OR4D11	Q8NGI4	ENSG00000176200	11-59271581-A-G	rs1177987990	Exomes	4	11	59271581	A	G	c.533A>G	Transition	p.Tyr178Cys	missense_variant	178	252	Y	C	EC	ECL2	NA	No	No	-1	1	251430	0	0	3.97725e+08	No	0	16256	0	0	0	No	0	10078	0	0	0	No	0	18394	0	0	0	No
877	OR4D11	Q8NGI4	ENSG00000176200	11-59271585-C-T	rs374819635	Exomes	4	11	59271585	C	T	c.537C>T	Transition	c.537C>T(p.=)	synonymous_variant	179	253	C	C	FC	ECL2	45.50	Yes	No	0	7	251430	0	0	2.78408e+09	Yes	1	16256	0	0	6.15157e+09	No	0	10080	0	0	0	No	0	18394	0	0	0	No
878	OR4D11	Q8NGI4	ENSG00000176200	11-59271585-C-A	rs374819635	Exomes	4	11	59271585	C	A	c.537C>A	Transversion	p.Cys179Ter	stop_gained	179	253	C	STOP	FC	ECL2	45.50	Yes	No	-	3	251430	0	0	1.19318e+09	No	0	16256	0	0	0	No	0	10080	0	0	0	Yes	3	18394	0	0	0.000163096661954985	No
879	OR4D11	Q8NGI4	ENSG00000176200	11-59271586-G-A	rs764386306	Exomes	4	11	59271586	G	A	c.538G>A	Transition	p.Asp180Asn	missense_variant	180	254	D	N	EC	ECL2	45.51	No	No	2	3	251428	0	0	1.19318e+09	No	0	16256	0	0	0	No	0	10078	0	0	0	No	0	18394	0	0	0	No
880	OR4D11	Q8NGI4	ENSG00000176200	11-59271586-G-T	rs764386306	Exomes,Genomes	4	11	59271586	G	T	c.538G>T	Transversion	p.Asp180Tyr	missense_variant	180	254	D	Y	EC	ECL2	45.51	No	No	-2	24	282810	0	0	8.48626e+09	No	0	24956	0	0	0	No	0	10368	0	0	0	No	0	19952	0	0	0	No
881	OR4D11	Q8NGI4	ENSG00000176200	11-59271587-A-C	rs1179233268	Exomes	4	11	59271587	A	C	c.539A>C	Transversion	p.Asp180Ala	missense_variant	180	254	D	A	EC	ECL2	45.51	No	No	-3	1	251438	0	0	3.97712e+08	Yes	1	16256	0	0	6.15157e+09	No	0	10078	0	0	0	No	0	18394	0	0	0	No
882	OR4D11	Q8NGI4	ENSG00000176200	11-59271589-G-T	rs761940537	Exomes	4	11	59271589	G	T	c.541G>T	Transversion	p.Val181Phe	missense_variant	181	255	V	F	BC	ECL2	45.52	No	Yes	0	1	251432	0	0	3.97722e+07	No	0	16256	0	0	0	No	0	10078	0	0	0	No	0	18394	0	0	0	No
883	OR4D11	Q8NGI4	ENSG00000176200	11-59271591-C-G	rs369520505	Exomes	4	11	59271591	C	G	c.543C>G	Transversion	c.543C>G(p.=)	synonymous_variant	181	255	V	V	BC	ECL2	45.52	No	Yes	0	3	251432	0	0	1.19317e+09	No	0	16256	0	0	0	No	0	10078	0	0	0	No	0	18392	0	0	0	No
884	OR4D11	Q8NGI4	ENSG00000176200	11-59271591-C-A	rs369520505	Exomes	4	11	59271591	C	A	c.543C>A	Transversion	c.543C>A(p.=)	synonymous_variant	181	255	V	V	BC	ECL2	45.52	No	Yes	0	2	251432	0	0	7.95444e+08	No	0	16256	0	0	0	No	0	10078	0	0	0	No	0	18392	0	0	0	No
885	OR4D11	Q8NGI4	ENSG00000176200	11-59271591-C-T	rs369520505	Exomes	4	11	59271591	C	T	c.543C>T	Transition	c.543C>T(p.=)	synonymous_variant	181	255	V	V	BC	ECL2	45.52	No	Yes	0	1	251432	0	0	3.97722e+07	No	0	16256	0	0	0	No	0	10078	0	0	0	Yes	1	18392	0	0	5.43715e+09	No
886	OR4D11	Q8NGI4	ENSG00000176200	11-59271595-C-A	rs758509200	Genomes	4	11	59271595	C	A	c.547C>A	Transversion	p.Gln183Lys	missense_variant	183	257	Q	K	EC	ECL2	45.54	No	No	3	1	31402	0	0	3.18451e+09	Yes	1	8706	0	0	0.000114863312657937	No	0	290	0	0	0	No	0	1560	0	0	0	No
887	OR4D11	Q8NGI4	ENSG00000176200	11-59271595-C-T	rs758509200	Exomes	4	11	59271595	C	T	c.547C>T	Transition	p.Gln183Ter	stop_gained	183	257	Q	STOP	EC	ECL2	45.54	No	No	-	1	251432	0	0	3.97722e+07	No	0	16256	0	0	0	No	0	10078	0	0	0	No	0	18392	0	0	0	No
888	OR4D11	Q8NGI4	ENSG00000176200	11-59271597-G-C	rs766586459	Exomes	4	11	59271597	G	C	c.549G>C	Transversion	p.Gln183His	missense_variant	183	257	Q	H	EC	ECL2	45.54	No	No	3	2	251432	0	0	7.95444e+08	No	0	16256	0	0	0	No	0	10080	0	0	0	No	0	18394	0	0	0	No
889	OR4D11	Q8NGI4	ENSG00000176200	11-59271598-G-C	rs1442503273	Exomes	4	11	59271598	G	C	c.550G>C	Transversion	p.Val184Leu	missense_variant	184	258	V	L	EC	ECL2	45.55	No	No	0	4	251422	0	0	1.59095e+08	No	0	16256	0	0	0	No	0	10078	0	0	0	No	0	18390	0	0	0	No
890	OR4D11	Q8NGI4	ENSG00000176200	11-59271599-T-A	rs751481087	Exomes	4	11	59271599	T	A	c.551T>A	Transversion	p.Val184Asp	missense_variant	184	258	V	D	EC	ECL2	45.55	No	No	-3	1	251436	0	0	3.97716e+08	No	0	16256	0	0	0	No	0	10078	0	0	0	No	0	18392	0	0	0	No
891	OR4D11	Q8NGI4	ENSG00000176200	11-59271607-C-T	rs1348123529	Exomes	4	11	59271607	C	T	c.559C>T	Transition	p.Leu187Phe	missense_variant	187	261	L	F	EC	ECL2	45.58	No	No	0	3	251438	0	0	1.19314e+09	No	0	16256	0	0	0	No	0	10080	0	0	0	No	0	18392	0	0	0	Yes
892	OR4D11	Q8NGI4	ENSG00000176200	11-59271608-T-C	rs910996720	Exomes	4	11	59271608	T	C	c.560T>C	Transition	p.Leu187Pro	missense_variant	187	261	L	P	EC	ECL2	45.58	No	No	-3	3	251440	0	0	1.19313e+09	Yes	3	16256	0	0	0.000184547244094488	No	0	10080	0	0	0	No	0	18392	0	0	0	No
893	OR4D11	Q8NGI4	ENSG00000176200	11-59271611-C-T	rs754967233	Exomes	4	11	59271611	C	T	c.563C>T	Transition	p.Thr188Ile	missense_variant	188	262	T	I	EC	ECL2	45.59	No	No	0	1	251430	0	0	3.97725e+08	No	0	16256	0	0	0	No	0	10080	0	0	0	No	0	18390	0	0	0	No
894	OR4D11	Q8NGI4	ENSG00000176200	11-59271614-G-C	rs780843960	Exomes	4	11	59271614	G	C	c.566G>C	Transversion	p.Cys189Ser	missense_variant	189	263	C	S	EC	ECL2	45.60	No	No	0	4	251418	0	0	1.59098e+09	No	0	16256	0	0	0	No	0	10078	0	0	0	No	0	18390	0	0	0	No
895	OR4D11	Q8NGI4	ENSG00000176200	11-59271615-C-T	rs374453870	Exomes	4	11	59271615	C	T	c.567C>T	Transition	c.567C>T(p.=)	synonymous_variant	189	263	C	C	EC	ECL2	45.60	No	No	0	211	251426	0	2	0.000839213128316085	Yes	1	16256	0	0	6.15157e+09	No	0	10080	0	0	0	No	0	18392	0	0	0	Yes
896	OR4D11	Q8NGI4	ENSG00000176200	11-59271623-C-A	rs386352341	Exomes	4	11	59271623	C	A	c.575C>A	Transversion	p.Thr192Asn	missense_variant	192	266	T	N	EC	ECL2	NA	No	No	-1	3	251420	0	0	1.19322e+09	No	0	16256	0	0	0	No	0	10078	0	0	0	No	0	18390	0	0	0	No
897	OR4D11	Q8NGI4	ENSG00000176200	11-59271623-C-G	rs386352341	Exomes	4	11	59271623	C	G	c.575C>G	Transversion	p.Thr192Ser	missense_variant	192	266	T	S	EC	ECL2	NA	No	No	1	2	251420	0	0	7.95482e+08	No	0	16256	0	0	0	No	0	10078	0	0	0	No	0	18390	0	0	0	Yes
898	OR4D11	Q8NGI4	ENSG00000176200	11-59271628-G-A	rs1438117249	Exomes	4	11	59271628	G	A	c.580G>A	Transition	p.Ala194Thr	missense_variant	194	270	A	T	EC	ECL2	NA	No	No	1	1	251412	0	0	3.97753e+08	No	0	16256	0	0	0	No	0	10078	0	0	0	No	0	18388	0	0	0	No
899	OR4D11	Q8NGI4	ENSG00000176200	11-59271629-C-T	rs1205524454	Exomes	4	11	59271629	C	T	c.581C>T	Transition	p.Ala194Val	missense_variant	194	270	A	V	EC	ECL2	NA	No	No	0	1	251426	0	0	3.97731e+08	No	0	16256	0	0	0	No	0	10078	0	0	0	Yes	1	18388	0	0	5.43833e+09	No
900	OR4D11	Q8NGI4	ENSG00000176200	11-59271636-G-A	rs1251291829	Exomes	4	11	59271636	G	A	c.588G>A	Transition	c.588G>A(p.=)	synonymous_variant	196	272	E	E	TM	TM5	5.36	No	No	0	3	251422	0	0	1.19321e+08	No	0	16256	0	0	0	No	0	10080	0	0	0	No	0	18388	0	0	0	No
901	OR4D11	Q8NGI4	ENSG00000176200	11-59271637-T-C	rs7120079	Exomes,Genomes	4	11	59271637	T	C	c.589T>C	Transition	p.Phe197Leu	missense_variant	197	273	F	L	TM	TM5	5.37	No	No	0	81104	282748	0	12248	0.28684199357732	Yes	6990	24946	987	0	0.280205243325583	Yes	3400	10368	548	0	0.327932098765432	Yes	5393	19942	701	0	0.270434259352121	Yes
902	OR4D11	Q8NGI4	ENSG00000176200	11-59271642-G-C	rs1201731871	Exomes	4	11	59271642	G	C	c.594G>C	Transversion	p.Leu198Phe	missense_variant	198	274	L	F	TM	TM5	5.38	No	No	0	1	251428	0	0	3.97728e+08	No	0	16256	0	0	0	No	0	10080	0	0	0	No	0	18390	0	0	0	No
903	OR4D11	Q8NGI4	ENSG00000176200	11-59271647-T-C	rs770379858	Exomes	4	11	59271647	T	C	c.599T>C	Transition	p.Ile200Thr	missense_variant	200	276	I	T	TM	TM5	5.40	No	No	0	1	251444	0	0	3.97703e+08	Yes	1	16256	0	0	6.15157e+09	No	0	10080	0	0	0	No	0	18388	0	0	0	No
904	OR4D11	Q8NGI4	ENSG00000176200	11-59271654-C-T	rs1478021309	Exomes	4	11	59271654	C	T	c.606C>T	Transition	c.606C>T(p.=)	synonymous_variant	202	278	N	N	BC	TM5	5.42	No	Yes	0	1	251434	0	0	3.97719e+08	No	0	16256	0	0	0	No	0	10080	0	0	0	No	0	18388	0	0	0	Yes
905	OR4D11	Q8NGI4	ENSG00000176200	11-59271659-G-A	rs773865524	Exomes	4	11	59271659	G	A	c.611G>A	Transition	p.Gly204Asp	missense_variant	204	280	G	D	TM	TM5	5.44	No	No	-1	2	251444	0	0	7.95406e+08	No	0	16256	0	0	0	No	0	10080	0	0	0	No	0	18392	0	0	0	No
906	OR4D11	Q8NGI4	ENSG00000176200	11-59271660-C-T	rs372804045	Exomes	4	11	59271660	C	T	c.612C>T	Transition	c.612C>T(p.=)	synonymous_variant	204	280	G	G	TM	TM5	5.44	No	No	0	1	251446	0	0	3.977e+08	No	0	16256	0	0	0	No	0	10080	0	0	0	No	0	18392	0	0	0	No
907	OR4D11	Q8NGI4	ENSG00000176200	11-59271671-C-T	rs377391356	Genomes	4	11	59271671	C	T	c.623C>T	Transition	p.Thr208Ile	missense_variant	208	284	T	I	TM	TM5	5.48	No	No	0	1	31402	0	0	3.18451e+09	No	0	8716	0	0	0	No	0	290	0	0	0	No	0	1558	0	0	0	No
908	OR4D11	Q8NGI4	ENSG00000176200	11-59271673-C-G	rs1410841875	Exomes	4	11	59271673	C	G	c.625C>G	Transversion	p.Leu209Val	missense_variant	209	285	L	V	TM	TM5	5.49	No	No	0	1	251440	0	0	3.97709e+08	No	0	16256	0	0	0	No	0	10080	0	0	0	No	0	18394	0	0	0	No
909	OR4D11	Q8NGI4	ENSG00000176200	11-59271675-G-A	rs769276360	Exomes,Genomes	4	11	59271675	G	A	c.627G>A	Transition	c.627G>A(p.=)	synonymous_variant	209	285	L	L	TM	TM5	5.49	No	No	0	17	282836	0	0	6.01055e+09	No	0	24974	0	0	0	No	0	10370	0	0	0	Yes	17	19954	0	0	0.000851959506865791	No
910	OR4D11	Q8NGI4	ENSG00000176200	11-59271677-G-T	rs1368371778	Exomes	4	11	59271677	G	T	c.629G>T	Transversion	p.Trp210Leu	missense_variant	210	286	W	L	FC	TM5	5.50	Yes	No	-1	1	251434	0	0	3.97719e+08	No	0	16256	0	0	0	No	0	10080	0	0	0	No	0	18394	0	0	0	No
911	OR4D11	Q8NGI4	ENSG00000176200	11-59271692-T-C	rs776849590	Exomes	4	11	59271692	T	C	c.644T>C	Transition	p.Leu215Pro	missense_variant	215	291	L	P	TM	TM5	5.55	No	No	-3	3	251400	0	0	1.19332e+09	No	0	16256	0	0	0	No	0	10076	0	0	0	No	0	18394	0	0	0	No
912	OR4D11	Q8NGI4	ENSG00000176200	11-59271694-G-C	rs527455796	Exomes	4	11	59271694	G	C	c.646G>C	Transversion	p.Val216Leu	missense_variant	216	292	V	L	TM	TM5	5.56	No	No	0	15	251406	0	0	5.96644e+09	No	0	16256	0	0	0	No	0	10080	0	0	0	No	0	18394	0	0	0	Yes
913	OR4D11	Q8NGI4	ENSG00000176200	11-59271695-T-C	rs1329992612	Exomes	4	11	59271695	T	C	c.647T>C	Transition	p.Val216Ala	missense_variant	216	292	V	A	TM	TM5	5.56	No	No	0	1	251422	0	0	3.97738e+08	No	0	16256	0	0	0	No	0	10078	0	0	0	No	0	18394	0	0	0	No
914	OR4D11	Q8NGI4	ENSG00000176200	11-59271705-A-G	rs1230998862	Exomes	4	11	59271705	A	G	c.657A>G	Transition	c.657A>G(p.=)	synonymous_variant	219	295	T	T	TM	TM5	5.59	No	No	0	1	251382	0	0	3.97801e+08	No	0	16256	0	0	0	No	0	10080	0	0	0	No	0	18390	0	0	0	No
915	OR4D11	Q8NGI4	ENSG00000176200	11-59271706-G-T	rs765548104	Exomes	4	11	59271706	G	T	c.658G>T	Transversion	p.Val220Phe	missense_variant	220	296	V	F	TM	TM5	5.60	No	No	0	1	251388	0	0	3.97791e+08	No	0	16256	0	0	0	No	0	10074	0	0	0	No	0	18392	0	0	0	No
916	OR4D11	Q8NGI4	ENSG00000176200	11-59271709-A-T	rs556205672	Exomes	4	11	59271709	A	T	c.661A>T	Transversion	p.Ile221Phe	missense_variant	221	297	I	F	TM	TM5	5.61	No	No	0	1	251380	0	0	3.97804e+08	No	0	16256	0	0	0	No	0	10074	0	0	0	No	0	18392	0	0	0	No
917	OR4D11	Q8NGI4	ENSG00000176200	11-59271711-C-A	rs1036964063	Genomes	4	11	59271711	C	A	c.663C>A	Transversion	c.663C>A(p.=)	synonymous_variant	221	297	I	I	TM	TM5	5.61	No	No	0	1	31408	0	0	3.1839e+09	No	0	8718	0	0	0	No	0	290	0	0	0	No	0	1560	0	0	0	No
918	OR4D11	Q8NGI4	ENSG00000176200	11-59271715-AT-A	rs778847341	Exomes	4	11	59271715	AT	A	c.668delT	Deletion	p.Met223ArgfsTer3	frameshift_variant	223	299	M	R	TM	TM5	5.63	No	No	-2	1	251386	0	0	3.97795e+08	No	0	16256	0	0	0	No	0	10074	0	0	0	No	0	18390	0	0	0	No
919	OR4D11	Q8NGI4	ENSG00000176200	11-59271719-C-A	rs755431598	Exomes	4	11	59271719	C	A	c.671C>A	Transversion	p.Thr224Lys	missense_variant	224	300	T	K	TM	TM5	5.64	No	No	-1	8	251374	0	0	3.18251e+09	No	0	16256	0	0	0	Yes	1	10072	0	0	9.92851e+09	No	0	18390	0	0	0	No
920	OR4D11	Q8NGI4	ENSG00000176200	11-59271719-C-T	rs755431598	Exomes,Genomes	4	11	59271719	C	T	c.671C>T	Transition	p.Thr224Met	missense_variant	224	300	T	M	TM	TM5	5.64	No	No	0	14	282772	0	0	4.95099e+09	No	0	24970	0	0	0	No	0	10362	0	0	0	No	0	19946	0	0	0	Yes
921	OR4D11	Q8NGI4	ENSG00000176200	11-59271720-G-A	rs763784393	Exomes,Genomes	4	11	59271720	G	A	c.672G>A	Transition	c.672G>A(p.=)	synonymous_variant	224	300	T	T	TM	TM5	5.64	No	No	0	23	282750	0	0	8.13439e+09	Yes	1	24972	0	0	4.00449e+09	No	0	10364	0	0	0	No	0	19948	0	0	0	Yes
922	OR4D11	Q8NGI4	ENSG00000176200	11-59271725-G-A	rs751755458	Exomes	4	11	59271725	G	A	c.677G>A	Transition	p.Arg226Lys	missense_variant	226	304	R	K	IC	ICL3	NA	No	No	4	1	251354	0	0	3.97845e+08	No	0	16256	0	0	0	No	0	10074	0	0	0	No	0	18388	0	0	0	No
923	OR4D11	Q8NGI4	ENSG00000176200	11-59271731-A-G	rs1382261031	Genomes	4	11	59271731	A	G	c.683A>G	Transition	p.Gln228Arg	missense_variant	228	306	Q	R	IC	ICL3	NA	No	No	3	1	31394	0	0	3.18532e+09	No	0	8712	0	0	0	No	0	290	0	0	0	No	0	1558	0	0	0	No
924	OR4D11	Q8NGI4	ENSG00000176200	11-59271734-C-A	rs1224989911	Exomes,Genomes	4	11	59271734	C	A	c.686C>A	Transversion	p.Ala229Glu	missense_variant	229	307	A	E	IC	ICL3	NA	No	No	-1	3	282696	0	0	1.06121e+09	Yes	2	24958	0	0	8.01346e+09	No	0	10364	0	0	0	No	0	19946	0	0	0	Yes
925	OR4D11	Q8NGI4	ENSG00000176200	11-59271735-A-T	rs754950958	Exomes	4	11	59271735	A	T	c.687A>T	Transversion	c.687A>T(p.=)	synonymous_variant	229	307	A	A	IC	ICL3	NA	No	No	0	2	251306	0	0	7.95843e+08	No	0	16256	0	0	0	No	0	10072	0	0	0	No	0	18382	0	0	0	No
926	OR4D11	Q8NGI4	ENSG00000176200	11-59271737-G-C	rs767538646	Exomes	4	11	59271737	G	C	c.689G>C	Transversion	p.Gly230Ala	missense_variant	230	308	G	A	TM	TM5	NA	No	No	1	1	251314	0	0	3.97909e+08	No	0	16256	0	0	0	No	0	10070	0	0	0	No	0	18382	0	0	0	No
927	OR4D11	Q8NGI4	ENSG00000176200	11-59271739-G-A	rs752401803	Exomes	4	11	59271739	G	A	c.691G>A	Transition	p.Gly231Arg	missense_variant	231	309	G	R	TM	TM6	6.28	No	No	-1	23	251296	0	0	9.15255e+09	No	0	16256	0	0	0	No	0	10068	0	0	0	No	0	18380	0	0	0	No
928	OR4D11	Q8NGI4	ENSG00000176200	11-59271746-G-A	rs369527114	Exomes	4	11	59271746	G	A	c.698G>A	Transition	p.Arg233Lys	missense_variant	233	311	R	K	FC	TM6	6.30	Yes	No	4	2	251282	0	0	7.95919e+08	Yes	2	16256	0	0	0.000123031496062992	No	0	10070	0	0	0	No	0	18386	0	0	0	No
929	OR4D11	Q8NGI4	ENSG00000176200	11-59271754-G-T	rs777452137	Exomes	4	11	59271754	G	T	c.706G>T	Transversion	p.Ala236Ser	missense_variant	236	314	A	S	FC	TM6	6.33	Yes	No	1	2	251276	0	0	7.95938e+08	No	0	16256	0	0	0	No	0	10070	0	0	0	No	0	18388	0	0	0	No
930	OR4D11	Q8NGI4	ENSG00000176200	11-59271760-T-C	rs372996361	Exomes,Genomes	4	11	59271760	T	C	c.712T>C	Transition	p.Ser238Pro	missense_variant	238	316	S	P	TM	TM6	6.35	No	No	0	2	282710	0	0	7.07439e+08	No	0	24950	0	0	0	No	0	10366	0	0	0	No	0	19954	0	0	0	No
931	OR4D11	Q8NGI4	ENSG00000176200	11-59271762-C-T	rs202157970	Exomes	4	11	59271762	C	T	c.714C>T	Transition	c.714C>T(p.=)	synonymous_variant	238	316	S	S	TM	TM6	6.35	No	No	0	15	251332	0	0	5.9682e+09	No	0	16256	0	0	0	No	0	10074	0	0	0	Yes	15	18394	0	0	0.000815483309774927	No
932	OR4D11	Q8NGI4	ENSG00000176200	11-59271765-T-C	rs1388705664	Exomes	4	11	59271765	T	C	c.717T>C	Transition	c.717T>C(p.=)	synonymous_variant	239	317	T	T	TM	TM6	6.36	No	No	0	1	251350	0	0	3.97852e+08	No	0	16256	0	0	0	No	0	10076	0	0	0	No	0	18394	0	0	0	Yes
933	OR4D11	Q8NGI4	ENSG00000176200	11-59271768-C-T	rs202071017	Exomes,Genomes	4	11	59271768	C	T	c.720C>T	Transition	c.720C>T(p.=)	synonymous_variant	240	318	C	C	FC	TM6	6.37	Yes	No	0	41	282730	0	0	0.000145014678315	No	0	24958	0	0	0	Yes	30	10362	0	0	0.00289519397799653	No	0	19950	0	0	0	No
934	OR4D11	Q8NGI4	ENSG00000176200	11-59271770-C-A	rs745442885	Exomes	4	11	59271770	C	A	c.722C>A	Transversion	p.Thr241Asn	missense_variant	241	319	T	N	TM	TM6	6.38	No	No	-1	29	251336	0	0	0.000115383391157653	No	0	16256	0	0	0	No	0	10076	0	0	0	No	0	18392	0	0	0	Yes
935	OR4D11	Q8NGI4	ENSG00000176200	11-59271771-C-T	rs1389421612	Exomes	4	11	59271771	C	T	c.723C>T	Transition	c.723C>T(p.=)	synonymous_variant	241	319	T	T	TM	TM6	6.38	No	No	0	1	251364	0	0	3.97829e+08	No	0	16256	0	0	0	No	0	10074	0	0	0	No	0	18394	0	0	0	No
936	OR4D11	Q8NGI4	ENSG00000176200	11-59271778-A-G	rs769025502	Exomes	4	11	59271778	A	G	c.730A>G	Transition	p.Ile244Val	missense_variant	244	322	I	V	TM	TM6	6.41	No	No	1	5	251402	0	0	1.98885e+08	No	0	16256	0	0	0	No	0	10074	0	0	0	Yes	5	18394	0	0	0.000271827769924976	No
937	OR4D11	Q8NGI4	ENSG00000176200	11-59271781-ACTGTGGTGACC-A	rs748131195	Exomes	4	11	59271781	ACTGTGGTGACC	A	c.737_747delTGGTGACCCTG	Deletion	p.Val246AlafsTer60	frameshift_variant	246	324	V	A	TM	TM6	6.43	No	No	0	3	251410	0	0	1.19327e+09	No	0	16256	0	0	0	No	0	10074	0	0	0	No	0	18394	0	0	0	Yes
938	OR4D11	Q8NGI4	ENSG00000176200	11-59271784-G-A	rs781744347	Exomes	4	11	59271784	G	A	c.736G>A	Transition	p.Val246Met	missense_variant	246	324	V	M	TM	TM6	6.43	No	No	0	4	251406	0	0	1.59105e+09	No	0	16256	0	0	0	No	0	10072	0	0	0	No	0	18394	0	0	0	No
939	OR4D11	Q8NGI4	ENSG00000176200	11-59271790-A-G	rs748622484	Exomes	4	11	59271790	A	G	c.742A>G	Transition	p.Thr248Ala	missense_variant	248	326	T	A	TM	TM6	6.45	No	No	1	1	251410	0	0	3.97757e+08	Yes	1	16256	0	0	6.15157e+09	No	0	10076	0	0	0	No	0	18394	0	0	0	No
940	OR4D11	Q8NGI4	ENSG00000176200	11-59271792-C-A	rs770133797	Exomes	4	11	59271792	C	A	c.744C>A	Transversion	c.744C>A(p.=)	synonymous_variant	248	326	T	T	TM	TM6	6.45	No	No	0	1	251410	0	0	3.97757e+08	Yes	1	16256	0	0	6.15157e+09	No	0	10076	0	0	0	No	0	18394	0	0	0	No
941	OR4D11	Q8NGI4	ENSG00000176200	11-59271792-C-T	rs770133797	Exomes	4	11	59271792	C	T	c.744C>T	Transition	c.744C>T(p.=)	synonymous_variant	248	326	T	T	TM	TM6	6.45	No	No	0	2	251410	0	0	7.95513e+08	No	0	16256	0	0	0	No	0	10076	0	0	0	No	0	18394	0	0	0	No
942	OR4D11	Q8NGI4	ENSG00000176200	11-59271793-C-T	rs763259898	Exomes	4	11	59271793	C	T	c.745C>T	Transition	c.745C>T(p.=)	synonymous_variant	249	327	L	L	TM	TM6	6.46	No	No	0	1	251416	0	0	3.97747e+08	No	0	16256	0	0	0	No	0	10076	0	0	0	Yes	1	18392	0	0	5.43715e+09	No
943	OR4D11	Q8NGI4	ENSG00000176200	11-59271802-G-A	rs200613955	Exomes,Genomes	4	11	59271802	G	A	c.754G>A	Transition	p.Val252Met	missense_variant	252	330	V	M	TM	TM6	6.49	No	No	0	31	282782	0	0	0.000109625082218812	Yes	2	24946	0	0	8.01732e+09	No	0	10364	0	0	0	No	0	19952	0	0	0	Yes
944	OR4D11	Q8NGI4	ENSG00000176200	11-59271802-G-C	rs200613955	Exomes	4	11	59271802	G	C	c.754G>C	Transversion	p.Val252Leu	missense_variant	252	330	V	L	TM	TM6	6.49	No	No	0	1	251422	0	0	3.97738e+08	No	0	16256	0	0	0	No	0	10074	0	0	0	No	0	18394	0	0	0	No
945	OR4D11	Q8NGI4	ENSG00000176200	11-59271806-C-T	rs778411721	Exomes	4	11	59271806	C	T	c.758C>T	Transition	p.Pro253Leu	missense_variant	253	331	P	L	FC	TM6	6.50	Yes	No	-3	1	251436	0	0	3.97716e+08	No	0	16256	0	0	0	No	0	10074	0	0	0	Yes	1	18394	0	0	5.43656e+09	No
946	OR4D11	Q8NGI4	ENSG00000176200	11-59271807-C-G	rs759729392	Exomes	4	11	59271807	C	G	c.759C>G	Transversion	c.759C>G(p.=)	synonymous_variant	253	331	P	P	FC	TM6	6.50	Yes	No	0	1	251428	0	0	3.97728e+08	No	0	16256	0	0	0	No	0	10076	0	0	0	No	0	18394	0	0	0	No
947	OR4D11	Q8NGI4	ENSG00000176200	11-59271810-C-A	rs1208188813	Exomes	4	11	59271810	C	A	c.762C>A	Transversion	p.Cys254Ter	stop_gained	254	332	C	STOP	BC	TM6	6.51	No	Yes	-	1	251438	0	0	3.97712e+08	No	0	16256	0	0	0	No	0	10076	0	0	0	No	0	18394	0	0	0	No
948	OR4D11	Q8NGI4	ENSG00000176200	11-59271815-A-G	rs1286395104	Exomes	4	11	59271815	A	G	c.767A>G	Transition	p.Tyr256Cys	missense_variant	256	334	Y	C	TM	TM6	6.53	No	No	-1	2	251434	0	0	7.95437e+08	No	0	16256	0	0	0	No	0	10078	0	0	0	No	0	18394	0	0	0	No
949	OR4D11	Q8NGI4	ENSG00000176200	11-59271820-T-C	rs1448147787	Exomes	4	11	59271820	T	C	c.772T>C	Transition	p.Tyr258His	missense_variant	258	336	Y	H	BC	TM6	6.55	No	Yes	1	1	251430	0	0	3.97725e+08	No	0	16256	0	0	0	No	0	10078	0	0	0	No	0	18394	0	0	0	No
950	OR4D11	Q8NGI4	ENSG00000176200	11-59271822-T-A	rs1188476085	Exomes,Genomes	4	11	59271822	T	A	c.774T>A	Transversion	p.Tyr258Ter	stop_gained	258	336	Y	STOP	BC	TM6	6.55	No	Yes	-	2	282800	0	0	7.07214e+08	No	0	24958	0	0	0	No	0	10370	0	0	0	Yes	2	19952	0	0	0.000100240577385726	No
951	OR4D11	Q8NGI4	ENSG00000176200	11-59271824-C-A	rs767524553	Exomes	4	11	59271824	C	A	c.776C>A	Transversion	p.Ala259Asp	missense_variant	259	337	A	D	TM	TM6	6.56	No	No	-3	2	251420	0	0	7.95482e+08	No	0	16256	0	0	0	No	0	10078	0	0	0	Yes	2	18394	0	0	0.00010873110796999	No
952	OR4D11	Q8NGI4	ENSG00000176200	11-59271826-C-T	rs142576463	Exomes,Genomes	4	11	59271826	C	T	c.778C>T	Transition	p.Arg260Trp	missense_variant	260	338	R	W	TM	TM6	6.57	No	No	0	17	282762	0	0	6.01212e+09	Yes	1	24952	0	0	4.00769e+09	No	0	10370	0	0	0	Yes	1	19950	0	0	5.01253e+08	Yes
953	OR4D11	Q8NGI4	ENSG00000176200	11-59271827-G-A	rs111578297	Exomes,Genomes	4	11	59271827	G	A	c.779G>A	Transition	p.Arg260Gln	missense_variant	260	338	R	Q	TM	TM6	6.57	No	No	3	6	282734	0	0	2.12214e+09	No	0	24946	0	0	0	No	0	10370	0	0	0	Yes	1	19948	0	0	5.01303e+09	No
954	OR4D11	Q8NGI4	ENSG00000176200	11-59271827-G-C	rs111578297	Exomes,Genomes	4	11	59271827	G	C	c.779G>C	Transversion	p.Arg260Pro	missense_variant	260	338	R	P	TM	TM6	6.57	No	No	-2	3	282734	0	0	1.06107e+09	Yes	1	24946	0	0	4.00866e+09	No	0	10370	0	0	0	No	0	19948	0	0	0	No
955	OR4D11	Q8NGI4	ENSG00000176200	11-59271829-C-A	rs753702710	Exomes	4	11	59271829	C	A	c.781C>A	Transversion	p.Pro261Thr	missense_variant	261	339	P	T	BC	TM6	6.58	No	Yes	-1	1	251410	0	0	3.97757e+08	Yes	1	16256	0	0	6.15157e+09	No	0	10080	0	0	0	No	0	18394	0	0	0	No
956	OR4D11	Q8NGI4	ENSG00000176200	11-59271832-T-C	rs1474182579	Genomes	4	11	59271832	T	C	c.784T>C	Transition	p.Phe262Leu	missense_variant	262	340	F	L	TM	TM6	6.59	No	No	0	1	31368	0	0	3.18796e+09	No	0	8696	0	0	0	No	0	290	0	0	0	No	0	1556	0	0	0	No
957	OR4D11	Q8NGI4	ENSG00000176200	11-59271833-T-C	rs1456030666	Exomes	4	11	59271833	T	C	c.785T>C	Transition	p.Phe262Ser	missense_variant	262	340	F	S	TM	TM6	6.59	No	No	-1	1	251420	0	0	3.97741e+08	No	0	16256	0	0	0	No	0	10078	0	0	0	No	0	18392	0	0	0	No
958	OR4D11	Q8NGI4	ENSG00000176200	11-59271838-G-A	rs1159859369	Exomes	4	11	59271838	G	A	c.790G>A	Transition	p.Ala264Thr	missense_variant	264	342	A	T	TM	TM6	6.61	No	No	1	2	251398	0	0	7.95551e+08	No	0	16256	0	0	0	No	0	10074	0	0	0	No	0	18394	0	0	0	No
959	OR4D11	Q8NGI4	ENSG00000176200	11-59271839-C-T	rs1385032354	Exomes	4	11	59271839	C	T	c.791C>T	Transition	p.Ala264Val	missense_variant	264	342	A	V	TM	TM6	6.61	No	No	0	2	251410	0	0	7.95513e+08	No	0	16256	0	0	0	No	0	10076	0	0	0	Yes	1	18394	0	0	5.43656e+09	No
960	OR4D11	Q8NGI4	ENSG00000176200	11-59271841-C-T	rs756893052	Exomes	4	11	59271841	C	T	c.793C>T	Transition	p.Leu265Phe	missense_variant	265	343	L	F	EC	ECL3	NA	No	No	0	2	251422	0	0	7.95475e+08	No	0	16256	0	0	0	No	0	10076	0	0	0	No	0	18394	0	0	0	No
961	OR4D11	Q8NGI4	ENSG00000176200	11-59271844-C-G	rs778589490	Exomes	4	11	59271844	C	G	c.796C>G	Transversion	p.Pro266Ala	missense_variant	266	344	P	A	EC	ECL3	NA	No	No	-1	1	251406	0	0	3.97763e+08	No	0	16256	0	0	0	No	0	10078	0	0	0	Yes	1	18394	0	0	5.43656e+09	No
962	OR4D11	Q8NGI4	ENSG00000176200	11-59271844-C-T	rs778589490	Exomes	4	11	59271844	C	T	c.796C>T	Transition	p.Pro266Ser	missense_variant	266	344	P	S	EC	ECL3	NA	No	No	0	1	251406	0	0	3.97763e+08	No	0	16256	0	0	0	No	0	10078	0	0	0	No	0	18394	0	0	0	No
963	OR4D11	Q8NGI4	ENSG00000176200	11-59271848-C-A	rs1384765516	Exomes	4	11	59271848	C	A	c.800C>A	Transversion	p.Thr267Lys	missense_variant	267	353	T	K	TM	TM7	7.33	No	No	-1	2	251408	0	0	7.9552e+08	No	0	16256	0	0	0	No	0	10078	0	0	0	No	0	18394	0	0	0	No
964	OR4D11	Q8NGI4	ENSG00000176200	11-59271848-C-G	rs1384765516	Genomes	4	11	59271848	C	G	c.800C>G	Transversion	p.Thr267Arg	missense_variant	267	353	T	R	TM	TM7	7.33	No	No	-1	1	31372	0	0	3.18756e+09	No	0	8700	0	0	0	No	0	288	0	0	0	No	0	1552	0	0	0	No
965	OR4D11	Q8NGI4	ENSG00000176200	11-59271850-G-A	rs374425031	Exomes	4	11	59271850	G	A	c.802G>A	Transition	p.Glu268Lys	missense_variant	268	354	E	K	TM	TM7	7.34	No	No	3	1	251396	0	0	3.97779e+08	No	0	16256	0	0	0	No	0	10076	0	0	0	No	0	18394	0	0	0	No
966	OR4D11	Q8NGI4	ENSG00000176200	11-59271852-A-C	rs757873641	Exomes	4	11	59271852	A	C	c.804A>C	Transversion	p.Glu268Asp	missense_variant	268	354	E	D	TM	TM7	7.34	No	No	5	1	251406	0	0	3.97763e+08	No	0	16256	0	0	0	No	0	10078	0	0	0	Yes	1	18392	0	0	5.43715e+09	No
967	OR4D11	Q8NGI4	ENSG00000176200	11-59271854-A-C	rs148659044	Exomes	4	11	59271854	A	C	c.806A>C	Transversion	p.Lys269Thr	missense_variant	269	355	K	T	BC	TM7	7.35	No	Yes	-1	5	251396	0	0	1.98889e+09	Yes	4	16256	0	0	0.000246062992125984	No	0	10076	0	0	0	Yes	1	18394	0	0	5.43656e+09	No
968	OR4D11	Q8NGI4	ENSG00000176200	11-59271855-G-T	rs560528213	Exomes	4	11	59271855	G	T	c.807G>T	Transversion	p.Lys269Asn	missense_variant	269	355	K	N	BC	TM7	7.35	No	Yes	0	1	251388	0	0	3.97791e+08	No	0	16256	0	0	0	No	0	10076	0	0	0	Yes	1	18394	0	0	5.43656e+09	No
969	OR4D11	Q8NGI4	ENSG00000176200	11-59271855-G-A	rs560528213	Exomes	4	11	59271855	G	A	c.807G>A	Transition	c.807G>A(p.=)	synonymous_variant	269	355	K	K	BC	TM7	7.35	No	Yes	0	1	251388	0	0	3.97791e+08	No	0	16256	0	0	0	No	0	10076	0	0	0	Yes	1	18394	0	0	5.43656e+09	No
970	OR4D11	Q8NGI4	ENSG00000176200	11-59271856-G-A	rs778267978	Exomes,Genomes	4	11	59271856	G	A	c.808G>A	Transition	p.Ala270Thr	missense_variant	270	356	A	T	BC	TM7	7.36	No	Yes	1	2	282756	0	0	7.07324e+08	No	0	24954	0	0	0	No	0	10366	0	0	0	No	0	19952	0	0	0	No
971	OR4D11	Q8NGI4	ENSG00000176200	11-59271857-C-T	rs1329874139	Exomes	4	11	59271857	C	T	c.809C>T	Transition	p.Ala270Val	missense_variant	270	356	A	V	BC	TM7	7.36	No	Yes	0	2	251394	0	0	7.95564e+08	No	0	16256	0	0	0	No	0	10076	0	0	0	No	0	18394	0	0	0	No
972	OR4D11	Q8NGI4	ENSG00000176200	11-59271861-C-A	rs749718568	Exomes	4	11	59271861	C	A	c.813C>A	Transversion	c.813C>A(p.=)	synonymous_variant	271	357	I	I	TM	TM7	7.37	No	No	0	4	251362	0	0	1.59133e+09	Yes	3	16256	0	0	0.000184547244094488	No	0	10076	0	0	0	No	0	18394	0	0	0	No
973	OR4D11	Q8NGI4	ENSG00000176200	11-59271863-C-T	rs572394734	Exomes	4	11	59271863	C	T	c.815C>T	Transition	p.Ser272Phe	missense_variant	272	358	S	F	TM	TM7	7.38	No	No	-1	2	251364	0	0	7.95659e+07	No	0	16256	0	0	0	No	0	10074	0	0	0	No	0	18394	0	0	0	Yes
974	OR4D11	Q8NGI4	ENSG00000176200	11-59271874-A-C	rs774675305	Exomes,Genomes	4	11	59271874	A	C	c.826A>C	Transversion	p.Thr276Pro	missense_variant	276	362	T	P	BC	TM7	7.42	No	Yes	-1	2	281568	0	0	7.10308e+08	Yes	2	24756	0	0	8.07885e+09	No	0	10360	0	0	0	No	0	19952	0	0	0	No
975	OR4D11	Q8NGI4	ENSG00000176200	11-59271876-T-C	rs371729773	Exomes,Genomes	4	11	59271876	T	C	c.828T>C	Transition	c.828T>C(p.=)	synonymous_variant	276	362	T	T	BC	TM7	7.42	No	Yes	0	35	282698	0	0	0.000123807030824413	No	0	24956	0	0	0	No	0	10366	0	0	0	Yes	33	19948	0	0	0.001654301183076	No
976	OR4D11	Q8NGI4	ENSG00000176200	11-59271877-G-A	rs1473683395	Exomes	4	11	59271877	G	A	c.829G>A	Transition	p.Val277Ile	missense_variant	277	363	V	I	BC	TM7	7.43	No	Yes	1	1	247318	0	0	4.04338e+08	Yes	1	15672	0	0	6.38081e+09	No	0	9966	0	0	0	No	0	17870	0	0	0	No
977	OR4D11	Q8NGI4	ENSG00000176200	11-59271882-C-T	rs11823447	Exomes,Genomes	4	11	59271882	C	T	c.834C>T	Transition	c.834C>T(p.=)	synonymous_variant	278	364	I	I	TM	TM7	7.44	No	No	0	415	272752	0	1	0.00152152871472986	Yes	356	22682	1	0	0.0156952649678159	No	0	10170	0	0	0	No	0	19018	0	0	0	No
978	OR4D11	Q8NGI4	ENSG00000176200	11-59271884-C-G	rs531496853	Exomes	4	11	59271884	C	G	c.836C>G	Transversion	p.Ser279Cys	missense_variant	279	365	S	C	TM	TM7	7.45	No	No	0	30	244670	0	0	0.000122614133322434	No	0	15540	0	0	0	No	0	9860	0	0	0	No	0	17428	0	0	0	Yes
979	OR4D11	Q8NGI4	ENSG00000176200	11-59271887-C-T	rs760658266	Exomes	4	11	59271887	C	T	c.839C>T	Transition	p.Pro280Leu	missense_variant	280	366	P	L	FC	TM7	7.46	Yes	No	-3	1	246996	0	0	4.04865e+07	No	0	15836	0	0	0	No	0	9936	0	0	0	No	0	17792	0	0	0	No
980	OR4D11	Q8NGI4	ENSG00000176200	11-59271887-C-G	rs760658266	Exomes	4	11	59271887	C	G	c.839C>G	Transversion	p.Pro280Arg	missense_variant	280	366	P	R	FC	TM7	7.46	Yes	No	-2	1	246996	0	0	4.04865e+07	No	0	15836	0	0	0	No	0	9936	0	0	0	No	0	17792	0	0	0	Yes
981	OR4D11	Q8NGI4	ENSG00000176200	11-59271888-T-C	rs1302117558	Exomes	4	11	59271888	T	C	c.840T>C	Transition	c.840T>C(p.=)	synonymous_variant	280	366	P	P	FC	TM7	7.46	Yes	No	0	1	251124	0	0	3.9821e+08	No	0	16230	0	0	0	No	0	10068	0	0	0	No	0	18392	0	0	0	Yes
982	OR4D11	Q8NGI4	ENSG00000176200	11-59271889-CT-C	rs1291699970	Exomes	4	11	59271889	CT	C	c.842delT	Deletion	p.Leu281ArgfsTer2	frameshift_variant	281	367	L	R	TM	TM7	7.47	No	No	-2	1	247684	0	0	4.0374e+07	No	0	15912	0	0	0	No	0	9968	0	0	0	Yes	1	17928	0	0	5.57787e+09	No
983	OR4D11	Q8NGI4	ENSG00000176200	11-59271892-C-T	rs201273499	Exomes	4	11	59271892	C	T	c.844C>T	Transition	c.844C>T(p.=)	synonymous_variant	282	368	L	L	TM	TM7	7.48	No	No	0	1	248924	0	0	4.01729e+07	No	0	16020	0	0	0	No	0	9998	0	0	0	No	0	18100	0	0	0	No
984	OR4D11	Q8NGI4	ENSG00000176200	11-59271898-C-A	rs753611447	Exomes	4	11	59271898	C	A	c.850C>A	Transversion	p.Pro284Thr	missense_variant	284	370	P	T	FC	TM7	7.50	Yes	No	-1	1	227756	0	0	4.39066e+08	No	0	13472	0	0	0	No	0	9250	0	0	0	Yes	1	14806	0	0	6.75402e+09	No
985	OR4D11	Q8NGI4	ENSG00000176200	11-59271898-C-T	rs753611447	Exomes	4	11	59271898	C	T	c.850C>T	Transition	p.Pro284Ser	missense_variant	284	370	P	S	FC	TM7	7.50	Yes	No	0	1	227756	0	0	4.39066e+08	No	0	13472	0	0	0	No	0	9250	0	0	0	No	0	14806	0	0	0	No
986	OR4D11	Q8NGI4	ENSG00000176200	11-59271904-A-C	rs1227911944	Exomes	4	11	59271904	A	C	c.856A>C	Transversion	p.Ile286Leu	missense_variant	286	372	I	L	TM	TM7	7.52	No	No	1	1	251076	0	0	3.98286e+08	No	0	16256	0	0	0	No	0	10066	0	0	0	No	0	18378	0	0	0	Yes
987	OR4D11	Q8NGI4	ENSG00000176200	11-59271909-C-T	rs761640916	Exomes	4	11	59271909	C	T	c.861C>T	Transition	c.861C>T(p.=)	synonymous_variant	287	373	Y	Y	FC	TM7	7.53	Yes	No	0	3	251006	0	0	1.19519e+09	No	0	16256	0	0	0	No	0	10060	0	0	0	No	0	18382	0	0	0	No
988	OR4D11	Q8NGI4	ENSG00000176200	11-59271912-T-C	rs1326359098	Exomes	4	11	59271912	T	C	c.864T>C	Transition	c.864T>C(p.=)	synonymous_variant	288	374	T	T	TM	TM7	7.54	No	No	0	1	250896	0	0	3.98572e+07	No	0	16256	0	0	0	No	0	10064	0	0	0	No	0	18382	0	0	0	Yes
989	OR4D11	Q8NGI4	ENSG00000176200	11-59271914-T-C	rs376109158	Exomes,Genomes	4	11	59271914	T	C	c.866T>C	Transition	p.Leu289Pro	missense_variant	289	375	L	P	TM	TM7	7.55	No	No	-3	7	282304	0	0	2.4796e+09	Yes	6	24962	0	0	0.000240365355340117	No	0	10350	0	0	0	No	0	19942	0	0	0	No
990	OR4D11	Q8NGI4	ENSG00000176200	11-59271921-C-T	rs750016312	Exomes	4	11	59271921	C	T	c.873C>T	Transition	c.873C>T(p.=)	synonymous_variant	291	377	N	N	TM	TM7	7.57	No	No	0	6	250748	0	0	2.39284e+09	No	0	16256	0	0	0	No	0	10056	0	0	0	No	0	18382	0	0	0	No
991	OR4D11	Q8NGI4	ENSG00000176200	11-59271922-C-G	rs989070995	Genomes	4	11	59271922	C	G	c.874C>G	Transversion	p.Gln292Glu	missense_variant	292	378	Q	E	Ct	C-term	NA	No	No	3	1	31394	0	0	3.18532e+09	No	0	8714	0	0	0	No	0	290	0	0	0	No	0	1556	0	0	0	No
992	OR4D11	Q8NGI4	ENSG00000176200	11-59271924-G-C	rs1020997471	Exomes	4	11	59271924	G	C	c.876G>C	Transversion	p.Gln292His	missense_variant	292	378	Q	H	Ct	C-term	NA	No	No	3	2	250682	0	0	79782.4	No	0	16254	0	0	0	No	0	10052	0	0	0	No	0	18378	0	0	0	No
993	OR4D11	Q8NGI4	ENSG00000176200	11-59271933-G-C	rs757987691	Exomes	4	11	59271933	G	C	c.885G>C	Transversion	p.Lys295Asn	missense_variant	295	381	K	N	Ct	C-term	NA	No	No	0	4	250588	0	0	1.59625e+09	No	0	16252	0	0	0	No	0	10050	0	0	0	Yes	4	18380	0	0	0.000217627856365615	No
994	OR4D11	Q8NGI4	ENSG00000176200	11-59271933-G-A	rs757987691	Exomes	4	11	59271933	G	A	c.885G>A	Transition	c.885G>A(p.=)	synonymous_variant	295	381	K	K	Ct	C-term	NA	No	No	0	1	250588	0	0	3.99061e+08	No	0	16252	0	0	0	No	0	10050	0	0	0	No	0	18380	0	0	0	No
995	OR4D11	Q8NGI4	ENSG00000176200	11-59271934-T-C	rs1183836503	Genomes	4	11	59271934	T	C	c.886T>C	Transition	p.Ser296Pro	missense_variant	296	382	S	P	Ct	C-term	NA	No	No	0	1	31392	0	0	3.18552e+08	Yes	1	8710	0	0	0.000114810562571757	No	0	290	0	0	0	No	0	1558	0	0	0	No
996	OR4D11	Q8NGI4	ENSG00000176200	11-59271941-T-A	rs779610017	Exomes	4	11	59271941	T	A	c.893T>A	Transversion	p.Met298Lys	missense_variant	298	385	M	K	Ct	C-term	NA	No	No	-1	1	250384	0	0	3.99387e+08	No	0	16250	0	0	0	No	0	10050	0	0	0	No	0	18382	0	0	0	Yes
997	OR4D11	Q8NGI4	ENSG00000176200	11-59271942-G-T	rs751086094	Exomes	4	11	59271942	G	T	c.894G>T	Transversion	p.Met298Ile	missense_variant	298	385	M	I	Ct	C-term	NA	No	No	1	4	250354	0	0	1.59774e+09	No	0	16250	0	0	0	No	0	10048	0	0	0	No	0	18382	0	0	0	No
998	OR4D11	Q8NGI4	ENSG00000176200	11-59271942-G-A	rs751086094	Exomes	4	11	59271942	G	A	c.894G>A	Transition	p.Met298Ile	missense_variant	298	385	M	I	Ct	C-term	NA	No	No	1	19	250354	0	0	7.58925e+08	No	0	16250	0	0	0	No	0	10048	0	0	0	Yes	19	18382	0	0	0.00103361984550103	No
999	OR4D11	Q8NGI4	ENSG00000176200	11-59271945-A-G	rs1179443727	Exomes	4	11	59271945	A	G	c.897A>G	Transition	c.897A>G(p.=)	synonymous_variant	299	386	R	R	Ct	C-term	NA	No	No	0	2	250304	0	0	7.99028e+08	No	0	16246	0	0	0	No	0	10050	0	0	0	No	0	18376	0	0	0	Yes
1000	OR4D11	Q8NGI4	ENSG00000176200	11-59271947-G-A	rs150795777	Exomes,Genomes	4	11	59271947	G	A	c.899G>A	Transition	p.Arg300Lys	missense_variant	300	387	R	K	Ct	C-term	NA	No	No	4	22	281554	0	0	7.81378e+09	Yes	22	24958	0	0	0.000881480887891658	No	0	10326	0	0	0	No	0	19940	0	0	0	No
1001	OR4D11	Q8NGI4	ENSG00000176200	11-59271947-G-T	rs150795777	Exomes	4	11	59271947	G	T	c.899G>T	Transversion	p.Arg300Ile	missense_variant	300	387	R	I	Ct	C-term	NA	No	No	-3	1	250152	0	0	3.99757e+08	No	0	16244	0	0	0	No	0	10036	0	0	0	No	0	18380	0	0	0	No
1002	OR4D11	Q8NGI4	ENSG00000176200	11-59271950-T-G	rs114639827	Exomes,Genomes	4	11	59271950	T	G	c.902T>G	Transversion	p.Leu301Arg	missense_variant	301	388	L	R	Ct	C-term	NA	No	No	-2	72	281476	0	0	0.000255794454944649	No	0	24950	0	0	0	No	0	10318	0	0	0	Yes	69	19932	0	0	0.00346177001806141	Yes
1003	OR4D11	Q8NGI4	ENSG00000176200	11-59271951-G-A	rs116174674	Exomes	4	11	59271951	G	A	c.903G>A	Transition	c.903G>A(p.=)	synonymous_variant	301	388	L	L	Ct	C-term	NA	No	No	0	1	250024	0	0	3.99962e+08	No	0	16242	0	0	0	No	0	10024	0	0	0	Yes	1	18374	0	0	5.44247e+09	No
1004	OR4D11	Q8NGI4	ENSG00000176200	11-59271953-A-G	rs1375729044	Exomes	4	11	59271953	A	G	c.905A>G	Transition	p.Lys302Arg	missense_variant	302	389	K	R	Ct	C-term	NA	No	No	4	1	249998	0	0	4.00003e+06	No	0	16242	0	0	0	No	0	10022	0	0	0	No	0	18378	0	0	0	No
1005	OR4D11	Q8NGI4	ENSG00000176200	11-59271958-A-C	rs1463299243	Exomes	4	11	59271958	A	C	c.910A>C	Transversion	c.910A>C(p.=)	synonymous_variant	304	391	R	R	Ct	C-term	NA	No	No	0	1	249632	0	0	4.0059e+08	No	0	16240	0	0	0	No	0	9996	0	0	0	No	0	18372	0	0	0	No
1006	OR4D11	Q8NGI4	ENSG00000176200	11-59271962-T-A	rs139465510	Exomes	4	11	59271962	T	A	c.914T>A	Transversion	p.Leu305His	missense_variant	305	392	L	H	Ct	C-term	NA	No	No	-1	1	249028	0	0	4.01561e+07	Yes	1	16226	0	0	6.16295e+09	No	0	9970	0	0	0	No	0	18364	0	0	0	No
1007	OR4D11	Q8NGI4	ENSG00000176200	11-59271963-C-A	rs779434103	Exomes	4	11	59271963	C	A	c.915C>A	Transversion	c.915C>A(p.=)	synonymous_variant	305	392	L	L	Ct	C-term	NA	No	No	0	2	248846	0	0	8.0371e+08	Yes	1	16228	0	0	6.16219e+09	No	0	9946	0	0	0	No	0	18362	0	0	0	No
1008	OR4D11	Q8NGI4	ENSG00000176200	11-59271963-C-G	rs779434103	Exomes	4	11	59271963	C	G	c.915C>G	Transversion	c.915C>G(p.=)	synonymous_variant	305	392	L	L	Ct	C-term	NA	No	No	0	1	248846	0	0	4.01855e+08	No	0	16228	0	0	0	No	0	9946	0	0	0	No	0	18362	0	0	0	No
1009	OR4D11	Q8NGI4	ENSG00000176200	11-59271963-C-T	rs779434103	Exomes,Genomes	4	11	59271963	C	T	c.915C>T	Transition	c.915C>T(p.=)	synonymous_variant	305	392	L	L	Ct	C-term	NA	No	No	0	3	280234	0	0	1.07053e+09	Yes	2	24942	0	0	8.0186e+09	No	0	10236	0	0	0	No	0	19920	0	0	0	No
1010	OR4D11	Q8NGI4	ENSG00000176200	11-59271964-G-A	rs931279699	Exomes	4	11	59271964	G	A	c.916G>A	Transition	p.Val306Met	missense_variant	306	393	V	M	Ct	C-term	NA	No	No	0	3	248706	0	0	1.20624e+08	No	0	16222	0	0	0	No	0	9952	0	0	0	No	0	18358	0	0	0	No
1011	OR4D11	Q8NGI4	ENSG00000176200	11-59271977-G-C	rs772250922	Exomes	4	11	59271977	G	C	c.929G>C	Transversion	p.Arg310Thr	missense_variant	310	397	R	T	Ct	C-term	NA	No	No	-1	1	245754	0	0	4.06911e+08	No	0	16132	0	0	0	No	0	9796	0	0	0	No	0	18280	0	0	0	Yes
1012	OR4D11	Q8NGI4	ENSG00000176200	11-59271979-G-C	rs775629515	Exomes	4	11	59271979	G	C	c.931G>C	Transversion	p.Glu311Gln	missense_variant	311	398	E	Q	Ct	C-term	NA	No	No	3	52	244970	0	0	0.0002122708903131	No	0	16108	0	0	0	No	0	9732	0	0	0	No	0	18256	0	0	0	Yes
1013	OR51Q1	Q8NH59	ENSG00000167360	11-5443362-G-A	rs1426133147	Genomes	51	11	5443362	G	A	c.-69G>A	Transition	NA	5_prime_UTR_variant	NA	NA	NA	NA	NCR	NCR	NA	No	No	empty	1	31382	0	0	3.18654e+09	Yes	1	8706	0	0	0.000114863312657937	No	0	290	0	0	0	No	0	1556	0	0	0	No
1014	OR51Q1	Q8NH59	ENSG00000167360	11-5443418-A-C	rs1390658411	Exomes	51	11	5443418	A	C	c.-13A>C	Transversion	NA	5_prime_UTR_variant	NA	NA	NA	NA	NCR	NCR	NA	No	No	empty	1	229272	0	0	4.36163e+08	No	0	16000	0	0	0	No	0	7830	0	0	0	No	0	17994	0	0	0	Yes
1015	OR51Q1	Q8NH59	ENSG00000167360	11-5443419-C-T	rs1387781510	Exomes	51	11	5443419	C	T	c.-12C>T	Transition	NA	5_prime_UTR_variant	NA	NA	NA	NA	NCR	NCR	NA	No	No	empty	2	229888	0	0	8.69989e+08	No	0	16014	0	0	0	No	0	7874	0	0	0	No	0	18022	0	0	0	Yes
1016	OR51Q1	Q8NH59	ENSG00000167360	11-5443422-T-C	rs201555612	Exomes,Genomes	51	11	5443422	T	C	c.-9T>C	Transition	NA	5_prime_UTR_variant	NA	NA	NA	NA	NCR	NCR	NA	No	No	empty	2	263142	0	0	7.60046e+08	No	0	24736	0	0	0	No	0	8352	0	0	0	No	0	19620	0	0	0	No
1017	OR51Q1	Q8NH59	ENSG00000167360	11-5443428-G-A	rs773669597	Exomes	51	11	5443428	G	A	c.-3G>A	Transition	NA	5_prime_UTR_variant	NA	NA	NA	NA	NCR	NCR	NA	No	No	empty	2	240756	0	0	8.30717e+07	No	0	16186	0	0	0	No	0	8864	0	0	0	No	0	18316	0	0	0	Yes
1018	OR51Q1	Q8NH59	ENSG00000167360	11-5443429-T-C	rs763474704	Exomes	51	11	5443429	T	C	c.-2T>C	Transition	NA	5_prime_UTR_variant	NA	NA	NA	NA	NCR	NCR	NA	No	No	empty	1	240934	0	0	4.15051e+08	No	0	16182	0	0	0	No	0	8878	0	0	0	No	0	18310	0	0	0	No
1019	OR51Q1	Q8NH59	ENSG00000167360	11-5443442-G-C	rs2736590	Exomes,Genomes	51	11	5443442	G	C	c.12G>C	Transversion	c.12G>C(p.=)	synonymous_variant	4	54	V	V	Nt	N-term	NA	No	No	0	119966	278158	0	27309	0.431287254006716	Yes	8912	24908	1619	0	0.357796691825919	Yes	4462	9826	979	0	0.454101363728883	Yes	14520	19932	5306	0	0.728476821192053	Yes
1020	OR51Q1	Q8NH59	ENSG00000167360	11-5443447-A-C	rs774832644	Exomes,Genomes	51	11	5443447	A	C	c.17A>C	Transversion	p.Asn6Thr	missense_variant	6	56	N	T	Nt	N-term	NA	No	No	-1	9	279272	0	0	3.22266e+09	No	0	24936	0	0	0	No	0	9958	0	0	0	No	0	19944	0	0	0	No
1021	OR51Q1	Q8NH59	ENSG00000167360	11-5443453-C-CA	rs1242129524	Exomes	51	11	5443453	C	CA	c.24dupA	Insertion	p.Gln9ThrfsTer15	frameshift_variant	9	62	Q	T	Nt	N-term	NA	No	No	-1	1	248460	0	0	4.02479e+08	No	0	16248	0	0	0	No	0	9748	0	0	0	No	0	18392	0	0	0	No
1022	OR51Q1	Q8NH59	ENSG00000167360	11-5443454-A-C	rs760290130	Exomes	51	11	5443454	A	C	c.24A>C	Transversion	c.24A>C(p.=)	synonymous_variant	8	58	T	T	Nt	N-term	NA	No	No	0	3	248816	0	0	1.20571e+09	No	0	16246	0	0	0	No	0	9824	0	0	0	No	0	18388	0	0	0	No
1023	OR51Q1	Q8NH59	ENSG00000167360	11-5443455-C-A	rs763593999	Exomes	51	11	5443455	C	A	c.25C>A	Transversion	p.Gln9Lys	missense_variant	9	62	Q	K	Nt	N-term	NA	No	No	3	4	248768	0	0	1.60792e+09	No	0	16244	0	0	0	No	0	9774	0	0	0	No	0	18388	0	0	0	No
1024	OR51Q1	Q8NH59	ENSG00000167360	11-5443455-C-T	rs763593999	Exomes	51	11	5443455	C	T	c.25C>T	Transition	p.Gln9Ter	stop_gained	9	62	Q	STOP	Nt	N-term	NA	No	No	-	1	248768	0	0	4.01981e+08	No	0	16244	0	0	0	No	0	9774	0	0	0	No	0	18388	0	0	0	No
1025	OR51Q1	Q8NH59	ENSG00000167360	11-5443459-A-G	rs753532632	Exomes,Genomes	51	11	5443459	A	G	c.29A>G	Transition	p.Glu10Gly	missense_variant	10	63	E	G	Nt	N-term	NA	No	No	1	10	280932	0	0	3.55958e+09	No	0	24956	0	0	0	No	0	10186	0	0	0	No	0	19950	0	0	0	No
1026	OR51Q1	Q8NH59	ENSG00000167360	11-5443460-A-C	rs757077684	Exomes,Genomes	51	11	5443460	A	C	c.30A>C	Transversion	p.Glu10Asp	missense_variant	10	63	E	D	Nt	N-term	NA	No	No	5	10	280896	0	0	3.56004e+08	No	0	24954	0	0	0	No	0	10166	0	0	0	No	0	19950	0	0	0	No
1027	OR51Q1	Q8NH59	ENSG00000167360	11-5443462-G-A	rs143141159	Exomes,Genomes	51	11	5443462	G	A	c.32G>A	Transition	p.Gly11Asp	missense_variant	11	64	G	D	Nt	N-term	NA	No	No	-1	17	281116	0	0	6.04733e+08	No	0	24954	0	0	0	No	0	10204	0	0	0	No	0	19948	0	0	0	Yes
1028	OR51Q1	Q8NH59	ENSG00000167360	11-5443462-G-C	rs143141159	Exomes	51	11	5443462	G	C	c.32G>C	Transversion	p.Gly11Ala	missense_variant	11	64	G	A	Nt	N-term	NA	No	No	1	3	249734	0	0	1.20128e+08	Yes	2	16252	0	0	0.00012306177701206	No	0	9914	0	0	0	No	0	18388	0	0	0	No
1029	OR51Q1	Q8NH59	ENSG00000167360	11-5443462-G-T	rs143141159	Exomes	51	11	5443462	G	T	c.32G>T	Transversion	p.Gly11Val	missense_variant	11	64	G	V	Nt	N-term	NA	No	No	-1	1	249734	0	0	4.00426e+08	No	0	16252	0	0	0	No	0	9914	0	0	0	No	0	18388	0	0	0	No
1030	OR51Q1	Q8NH59	ENSG00000167360	11-5443463-C-T	rs780102596	Exomes,Genomes	51	11	5443463	C	T	c.33C>T	Transition	c.33C>T(p.=)	synonymous_variant	11	64	G	G	Nt	N-term	NA	No	No	0	2	281046	0	0	7.11627e+08	Yes	1	24954	0	0	4.00737e+09	No	0	10204	0	0	0	No	0	19950	0	0	0	No
1031	OR51Q1	Q8NH59	ENSG00000167360	11-5443464-A-G	rs747049083	Exomes	51	11	5443464	A	G	c.34A>G	Transition	p.Ile12Val	missense_variant	12	65	I	V	Nt	N-term	NA	No	No	1	1	250052	0	0	3.99917e+08	No	0	16252	0	0	0	No	0	9946	0	0	0	Yes	1	18390	0	0	5.43774e+09	No
1032	OR51Q1	Q8NH59	ENSG00000167360	11-5443465-T-A	rs1441093846	Exomes	51	11	5443465	T	A	c.35T>A	Transversion	p.Ile12Asn	missense_variant	12	65	I	N	Nt	N-term	NA	No	No	-3	1	250124	0	0	3.99802e+08	No	0	16254	0	0	0	No	0	9958	0	0	0	No	0	18388	0	0	0	No
1033	OR51Q1	Q8NH59	ENSG00000167360	11-5443465-T-G	rs1441093846	Exomes	51	11	5443465	T	G	c.35T>G	Transversion	p.Ile12Ser	missense_variant	12	65	I	S	Nt	N-term	NA	No	No	-1	2	250124	0	0	7.99603e+08	No	0	16254	0	0	0	No	0	9958	0	0	0	Yes	2	18388	0	0	0.000108766586904503	No
1034	OR51Q1	Q8NH59	ENSG00000167360	11-5443467-T-C	rs1163121555	Exomes	51	11	5443467	T	C	c.37T>C	Transition	p.Tyr13His	missense_variant	13	66	Y	H	Nt	N-term	NA	No	No	1	1	250250	0	0	3.996e+06	No	0	16252	0	0	0	No	0	9970	0	0	0	No	0	18388	0	0	0	No
1035	OR51Q1	Q8NH59	ENSG00000167360	11-5443480-C-T	rs755100853	Exomes	51	11	5443480	C	T	c.50C>T	Transition	p.Thr17Met	missense_variant	17	70	T	M	Nt	N-term	NA	No	No	0	7	250808	0	0	2.79098e+09	No	0	16254	0	0	0	No	0	10022	0	0	0	Yes	5	18390	0	0	0.000271886895051658	No
1036	OR51Q1	Q8NH59	ENSG00000167360	11-5443481-G-A	rs746395909	Exomes,Genomes	51	11	5443481	G	A	c.51G>A	Transition	c.51G>A(p.=)	synonymous_variant	17	70	T	T	Nt	N-term	NA	No	No	0	73	282310	0	0	0.000258580992525947	No	0	24956	0	0	0	Yes	24	10338	0	0	0.00232153221125943	Yes	1	19944	0	0	5.01404e+09	No
1037	OR51Q1	Q8NH59	ENSG00000167360	11-5443482-G-A	rs369910805	Exomes,Genomes	51	11	5443482	G	A	c.52G>A	Transition	p.Asp18Asn	missense_variant	18	71	D	N	Nt	N-term	NA	No	No	2	2	282410	0	0	7.0819e+08	No	0	24954	0	0	0	No	0	10342	0	0	0	No	0	19952	0	0	0	No
1038	OR51Q1	Q8NH59	ENSG00000167360	11-5443486-T-C	rs780370473	Exomes	51	11	5443486	T	C	c.56T>C	Transition	p.Ile19Thr	missense_variant	19	72	I	T	Nt	N-term	NA	No	No	0	1	251184	0	0	3.98115e+08	No	0	16256	0	0	0	No	0	10062	0	0	0	No	0	18392	0	0	0	No
1039	OR51Q1	Q8NH59	ENSG00000167360	11-5443488-C-T	rs773544910	Exomes,Genomes	51	11	5443488	C	T	c.58C>T	Transition	p.Pro20Ser	missense_variant	20	73	P	S	Nt	N-term	NA	No	No	0	2	282624	0	0	7.07654e+08	No	0	24962	0	0	0	No	0	10354	0	0	0	No	0	19952	0	0	0	Yes
1040	OR51Q1	Q8NH59	ENSG00000167360	11-5443497-G-A	rs749693977	Exomes	51	11	5443497	G	A	c.67G>A	Transition	p.Glu23Lys	missense_variant	23	76	E	K	Nt	N-term	NA	No	No	3	2	251314	0	0	7.95817e+07	No	0	16254	0	0	0	No	0	10068	0	0	0	No	0	18390	0	0	0	No
1041	OR51Q1	Q8NH59	ENSG00000167360	11-5443498-A-G	rs771412478	Exomes	51	11	5443498	A	G	c.68A>G	Transition	p.Glu23Gly	missense_variant	23	76	E	G	Nt	N-term	NA	No	No	1	1	251334	0	0	3.97877e+08	No	0	16256	0	0	0	No	0	10066	0	0	0	No	0	18390	0	0	0	Yes
1042	OR51Q1	Q8NH59	ENSG00000167360	11-5443500-G-T	rs774933989	Exomes	51	11	5443500	G	T	c.70G>T	Transversion	p.Ala24Ser	missense_variant	24	78	A	S	TM	TM1	1.30	No	No	1	1	251336	0	0	3.97874e+08	No	0	16256	0	0	0	No	0	10076	0	0	0	No	0	18392	0	0	0	No
1043	OR51Q1	Q8NH59	ENSG00000167360	11-5443500-G-A	rs774933989	Exomes	51	11	5443500	G	A	c.70G>A	Transition	p.Ala24Thr	missense_variant	24	78	A	T	TM	TM1	1.30	No	No	1	1	251336	0	0	3.97874e+08	No	0	16256	0	0	0	No	0	10076	0	0	0	No	0	18392	0	0	0	No
1044	OR51Q1	Q8NH59	ENSG00000167360	11-5443500-GC-G	rs774933989	Exomes	51	11	5443500	GC	G	c.72delC	Deletion	p.Ser25ProfsTer46	frameshift_variant	25	79	S	P	TM	TM1	1.31	No	No	0	1	251336	0	0	3.97874e+08	No	0	16256	0	0	0	No	0	10076	0	0	0	No	0	18392	0	0	0	No
1045	OR51Q1	Q8NH59	ENSG00000167360	11-5443501-C-G	rs760036060	Exomes	51	11	5443501	C	G	c.71C>G	Transversion	p.Ala24Gly	missense_variant	24	78	A	G	TM	TM1	1.30	No	No	1	8	251326	0	0	3.18312e+09	No	0	16256	0	0	0	No	0	10072	0	0	0	Yes	8	18394	0	0	0.000434924431879961	No
1046	OR51Q1	Q8NH59	ENSG00000167360	11-5443502-C-A	rs1310353117	Exomes	51	11	5443502	C	A	c.72C>A	Transversion	c.72C>A(p.=)	synonymous_variant	24	78	A	A	TM	TM1	1.30	No	No	0	1	251366	0	0	3.97826e+08	No	0	16256	0	0	0	No	0	10078	0	0	0	No	0	18390	0	0	0	No
1047	OR51Q1	Q8NH59	ENSG00000167360	11-5443508-C-A	rs1320943881	Exomes	51	11	5443508	C	A	c.78C>A	Transversion	p.His26Gln	missense_variant	26	80	H	Q	TM	TM1	1.32	No	No	3	2	251400	0	0	7.95545e+08	No	0	16256	0	0	0	No	0	10078	0	0	0	No	0	18394	0	0	0	No
1048	OR51Q1	Q8NH59	ENSG00000167360	11-5443509-A-G	rs372666207	Exomes,Genomes	51	11	5443509	A	G	c.79A>G	Transition	p.Ile27Val	missense_variant	27	81	I	V	TM	TM1	1.33	No	No	1	5	282812	0	0	1.76796e+09	Yes	5	24954	0	0	0.000200368678368197	No	0	10370	0	0	0	No	0	19954	0	0	0	No
1049	OR51Q1	Q8NH59	ENSG00000167360	11-5443523-C-G	rs375654514	Exomes	51	11	5443523	C	G	c.93C>G	Transversion	p.Ile31Met	missense_variant	31	85	I	M	TM	TM1	1.37	No	No	1	3	251450	0	0	1.19308e+09	No	0	16256	0	0	0	No	0	10080	0	0	0	No	0	18394	0	0	0	No
1050	OR51Q1	Q8NH59	ENSG00000167360	11-5443524-C-T	rs761530287	Exomes	51	11	5443524	C	T	c.94C>T	Transition	p.Pro32Ser	missense_variant	32	86	P	S	TM	TM1	1.38	No	No	0	1	251454	0	0	3.97687e+08	No	0	16256	0	0	0	No	0	10080	0	0	0	No	0	18394	0	0	0	No
1051	OR51Q1	Q8NH59	ENSG00000167360	11-5443525-C-T	rs765018888	Exomes	51	11	5443525	C	T	c.95C>T	Transition	p.Pro32Leu	missense_variant	32	86	P	L	TM	TM1	1.38	No	No	-3	17	251458	0	0	6.76057e+09	No	0	16256	0	0	0	No	0	10080	0	0	0	No	0	18394	0	0	0	Yes
1052	OR51Q1	Q8NH59	ENSG00000167360	11-5443526-C-T	rs147400359	Exomes,Genomes	51	11	5443526	C	T	c.96C>T	Transition	c.96C>T(p.=)	synonymous_variant	32	86	P	P	TM	TM1	1.38	No	No	0	124	282844	0	2	0.000438404208680403	Yes	1	24958	0	0	4.00673e+09	Yes	72	10370	1	0	0.00694310511089682	Yes	39	19954	1	0	0.00195449533928034	No
1053	OR51Q1	Q8NH59	ENSG00000167360	11-5443527-G-A	rs139705409	Exomes,Genomes	51	11	5443527	G	A	c.97G>A	Transition	p.Val33Ile	missense_variant	33	87	V	I	BC	TM1	1.39	No	Yes	1	107	282820	0	0	0.000378332508309172	Yes	5	24954	0	0	0.000200368678368197	No	0	10370	0	0	0	Yes	1	19952	0	0	5.01203e+09	Yes
1054	OR51Q1	Q8NH59	ENSG00000167360	11-5443527-G-C	rs139705409	Genomes	51	11	5443527	G	C	c.97G>C	Transversion	p.Val33Leu	missense_variant	33	87	V	L	BC	TM1	1.39	No	Yes	0	1	31364	0	0	3.18837e+09	No	0	8698	0	0	0	No	0	290	0	0	0	Yes	1	1560	0	0	0.000641025641025641	No
1055	OR51Q1	Q8NH59	ENSG00000167360	11-5443527-G-T	rs139705409	Exomes	51	11	5443527	G	T	c.97G>T	Transversion	p.Val33Phe	missense_variant	33	87	V	F	BC	TM1	1.39	No	Yes	0	21	251456	0	0	8.35136e+09	No	0	16256	0	0	0	Yes	17	10080	0	0	0.00168650793650794	No	0	18392	0	0	0	No
1056	OR51Q1	Q8NH59	ENSG00000167360	11-5443528-TC-T	rs757560957	Exomes,Genomes	51	11	5443528	TC	T	c.99delC	Deletion	p.Cys34AlafsTer37	frameshift_variant	34	88	C	A	TM	TM1	1.40	No	No	0	2	282842	0	0	7.07109e+08	No	0	24960	0	0	0	No	0	10370	0	0	0	No	0	19952	0	0	0	No
1057	OR51Q1	Q8NH59	ENSG00000167360	11-5443534-G-C	rs751523174	Exomes	51	11	5443534	G	C	c.104G>C	Transversion	p.Cys35Ser	missense_variant	35	89	C	S	TM	TM1	1.41	No	No	0	28	251462	0	0	0.000111348832030287	No	0	16256	0	0	0	No	0	10080	0	0	0	No	0	18394	0	0	0	Yes
1058	OR51Q1	Q8NH59	ENSG00000167360	11-5443539-T-C	rs754976986	Exomes	51	11	5443539	T	C	c.109T>C	Transition	p.Tyr37His	missense_variant	37	91	Y	H	TM	TM1	1.43	No	No	1	3	251468	0	0	1.19299e+09	No	0	16256	0	0	0	No	0	10080	0	0	0	No	0	18394	0	0	0	No
1059	OR51Q1	Q8NH59	ENSG00000167360	11-5443540-A-G	rs1465512088	Exomes	51	11	5443540	A	G	c.110A>G	Transition	p.Tyr37Cys	missense_variant	37	91	Y	C	TM	TM1	1.43	No	No	-1	1	251466	0	0	3.97668e+07	No	0	16256	0	0	0	No	0	10080	0	0	0	No	0	18394	0	0	0	No
1060	OR51Q1	Q8NH59	ENSG00000167360	11-5443541-C-T	rs1171483004	Exomes	51	11	5443541	C	T	c.111C>T	Transition	c.111C>T(p.=)	synonymous_variant	37	91	Y	Y	TM	TM1	1.43	No	No	0	1	251470	0	0	3.97662e+08	Yes	1	16256	0	0	6.15157e+09	No	0	10080	0	0	0	No	0	18394	0	0	0	No
1061	OR51Q1	Q8NH59	ENSG00000167360	11-5443549-C-G	rs771665979	Exomes	51	11	5443549	C	G	c.119C>G	Transversion	p.Ser40Cys	missense_variant	40	94	S	C	TM	TM1	1.46	No	No	0	1	251470	0	0	3.97662e+08	No	0	16256	0	0	0	No	0	10080	0	0	0	No	0	18394	0	0	0	No
1062	OR51Q1	Q8NH59	ENSG00000167360	11-5443554-A-G	rs752823825	Exomes	51	11	5443554	A	G	c.124A>G	Transition	p.Met42Val	missense_variant	42	96	M	V	TM	TM1	1.48	No	No	0	2	251472	0	1	7.95317e+08	No	0	16256	0	0	0	No	0	10080	0	0	0	No	0	18394	0	0	0	No
1063	OR51Q1	Q8NH59	ENSG00000167360	11-5443561-A-G	rs1302528032	Exomes	51	11	5443561	A	G	c.131A>G	Transition	p.Asn44Ser	missense_variant	44	98	N	S	FC	TM1	1.50	Yes	No	0	1	251476	0	0	3.97652e+08	No	0	16256	0	0	0	No	0	10080	0	0	0	No	0	18394	0	0	0	No
1064	OR51Q1	Q8NH59	ENSG00000167360	11-5443564-C-A	rs1380156357	Exomes	51	11	5443564	C	A	c.134C>A	Transversion	p.Thr45Asn	missense_variant	45	99	T	N	TM	TM1	1.51	No	No	-1	1	251472	0	0	3.97659e+08	No	0	16256	0	0	0	No	0	10080	0	0	0	No	0	18394	0	0	0	No
1065	OR51Q1	Q8NH59	ENSG00000167360	11-5443567-C-T	rs756298977	Exomes	51	11	5443567	C	T	c.137C>T	Transition	p.Thr46Ile	missense_variant	46	100	T	I	TM	TM1	1.52	No	No	0	1	251474	0	0	3.97655e+08	No	0	16256	0	0	0	No	0	10080	0	0	0	No	0	18394	0	0	0	No
1066	OR51Q1	Q8NH59	ENSG00000167360	11-5443568-C-T	rs369060556	Exomes,Genomes	51	11	5443568	C	T	c.138C>T	Transition	c.138C>T(p.=)	synonymous_variant	46	100	T	T	TM	TM1	1.52	No	No	0	8	282856	0	0	2.82829e+09	Yes	8	24964	0	0	0.000320461464508893	No	0	10370	0	0	0	No	0	19954	0	0	0	No
1067	OR51Q1	Q8NH59	ENSG00000167360	11-5443571-CCTCA-C	rs545260070	Exomes	51	11	5443571	CCTCA	C	c.144_147delCACT	Deletion	p.Thr49SerfsTer21	frameshift_variant	49	103	T	S	TM	TM1	1.55	No	No	1	1	251470	0	0	3.97662e+08	No	0	16256	0	0	0	No	0	10080	0	0	0	No	0	18394	0	0	0	Yes
1068	OR51Q1	Q8NH59	ENSG00000167360	11-5443571-C-A	rs545260070	Exomes	51	11	5443571	C	A	c.141C>A	Transversion	c.141C>A(p.=)	synonymous_variant	47	101	I	I	TM	TM1	1.53	No	No	0	17	251470	0	0	6.76025e+09	No	0	16256	0	0	0	No	0	10080	0	0	0	No	0	18394	0	0	0	Yes
1069	OR51Q1	Q8NH59	ENSG00000167360	11-5443573-T-C	rs771287804	Exomes	51	11	5443573	T	C	c.143T>C	Transition	p.Leu48Pro	missense_variant	48	102	L	P	TM	TM1	1.54	No	No	-3	1	251468	0	0	3.97665e+08	No	0	16256	0	0	0	No	0	10080	0	0	0	No	0	18394	0	0	0	Yes
1070	OR51Q1	Q8NH59	ENSG00000167360	11-5443576-C-G	rs199925114	Exomes	51	11	5443576	C	G	c.146C>G	Transversion	p.Thr49Ser	missense_variant	49	103	T	S	TM	TM1	1.55	No	No	1	1	251462	0	0	3.97674e+08	Yes	1	16256	0	0	6.15157e+09	No	0	10080	0	0	0	No	0	18394	0	0	0	No
1071	OR51Q1	Q8NH59	ENSG00000167360	11-5443577-T-G	rs1258165057	Exomes	51	11	5443577	T	G	c.147T>G	Transversion	c.147T>G(p.=)	synonymous_variant	49	103	T	T	TM	TM1	1.55	No	No	0	1	251462	0	0	3.97674e+08	No	0	16256	0	0	0	No	0	10080	0	0	0	No	0	18394	0	0	0	No
1072	OR51Q1	Q8NH59	ENSG00000167360	11-5443578-G-A	rs772500992	Exomes	51	11	5443578	G	A	c.148G>A	Transition	p.Val50Ile	missense_variant	50	104	V	I	TM	TM1	1.56	No	No	1	2	251464	0	0	7.95342e+08	No	0	16256	0	0	0	No	0	10078	0	0	0	Yes	1	18394	0	0	5.43656e+09	No
1073	OR51Q1	Q8NH59	ENSG00000167360	11-5443579-T-C	rs373261199	Exomes	51	11	5443579	T	C	c.149T>C	Transition	p.Val50Ala	missense_variant	50	104	V	A	TM	TM1	1.56	No	No	0	4	251458	0	0	1.59072e+09	Yes	1	16256	0	0	6.15157e+09	No	0	10080	0	0	0	No	0	18394	0	0	0	No
1074	OR51Q1	Q8NH59	ENSG00000167360	11-5443585-G-A	rs145294897	Exomes	51	11	5443585	G	A	c.155G>A	Transition	p.Arg52His	missense_variant	52	106	R	H	TM	TM1	1.58	No	No	2	5	251450	0	0	1.98847e+09	No	0	16256	0	0	0	No	0	10078	0	0	0	No	0	18392	0	0	0	Yes
1075	OR51Q1	Q8NH59	ENSG00000167360	11-5443590-G-C	rs758099827	Exomes	51	11	5443590	G	C	c.160G>C	Transversion	p.Glu54Gln	missense_variant	54	108	E	Q	TM	TM1	1.60	No	No	3	5	251450	0	0	1.98847e+09	No	0	16256	0	0	0	No	0	10080	0	0	0	No	0	18392	0	0	0	No
1076	OR51Q1	Q8NH59	ENSG00000167360	11-5443591-A-T	rs773015127	Exomes	51	11	5443591	A	T	c.161A>T	Transversion	p.Glu54Val	missense_variant	54	108	E	V	TM	TM1	1.60	No	No	-2	1	251452	0	0	3.9769e+08	No	0	16256	0	0	0	No	0	10080	0	0	0	Yes	1	18394	0	0	5.43656e+09	No
1077	OR51Q1	Q8NH59	ENSG00000167360	11-5443592-G-A	rs1261399610	Exomes	51	11	5443592	G	A	c.162G>A	Transition	c.162G>A(p.=)	synonymous_variant	54	108	E	E	TM	TM1	1.60	No	No	0	1	251452	0	0	3.9769e+08	No	0	16256	0	0	0	No	0	10080	0	0	0	No	0	18394	0	0	0	Yes
1078	OR51Q1	Q8NH59	ENSG00000167360	11-5443594-C-T	rs1477798800	Exomes,Genomes	51	11	5443594	C	T	c.164C>T	Transition	p.Pro55Leu	missense_variant	55	109	P	L	IC	ICL1	NA	No	No	-3	4	282832	0	0	1.41427e+09	No	0	24972	0	0	0	No	0	10368	0	0	0	No	0	19952	0	0	0	No
1079	OR51Q1	Q8NH59	ENSG00000167360	11-5443596-T-G	rs147219693	Exomes	51	11	5443596	T	G	c.166T>G	Transversion	p.Ser56Ala	missense_variant	56	111	S	A	IC	ICL1	NA	No	No	1	3	251444	0	0	1.19311e+09	Yes	3	16256	0	0	0.000184547244094488	No	0	10078	0	0	0	No	0	18394	0	0	0	No
1080	OR51Q1	Q8NH59	ENSG00000167360	11-5443599-G-T	rs148600381	Exomes,Genomes	51	11	5443599	G	T	c.169G>T	Transversion	p.Val57Phe	missense_variant	57	112	V	F	IC	ICL1	NA	No	No	0	210	282810	0	0	0.000742548000424313	Yes	16	24958	0	0	0.000641077009375751	No	0	10366	0	0	0	Yes	185	19952	0	0	0.00927225340817963	Yes
1081	OR51Q1	Q8NH59	ENSG00000167360	11-5443602-C-T	rs751404953	Exomes	51	11	5443602	C	T	c.172C>T	Transition	p.His58Tyr	missense_variant	58	113	H	Y	TM	TM2	2.36	No	No	1	4	251422	0	0	1.59095e+08	No	0	16256	0	0	0	No	0	10074	0	0	0	No	0	18394	0	0	0	Yes
1082	OR51Q1	Q8NH59	ENSG00000167360	11-5443602-C-G	rs751404953	Exomes	51	11	5443602	C	G	c.172C>G	Transversion	p.His58Asp	missense_variant	58	113	H	D	TM	TM2	2.36	No	No	1	1	251422	0	0	3.97738e+08	No	0	16256	0	0	0	No	0	10074	0	0	0	No	0	18394	0	0	0	No
1083	OR51Q1	Q8NH59	ENSG00000167360	11-5443607-G-C	rs1175430811	Exomes	51	11	5443607	G	C	c.177G>C	Transversion	p.Gln59His	missense_variant	59	114	Q	H	TM	TM2	2.37	No	No	3	1	251400	0	0	3.97772e+08	No	0	16256	0	0	0	No	0	10072	0	0	0	No	0	18394	0	0	0	No
1084	OR51Q1	Q8NH59	ENSG00000167360	11-5443608-C-T	rs772951053	Exomes,Genomes	51	11	5443608	C	T	c.178C>T	Transition	p.Arg60Cys	missense_variant	60	115	R	C	TM	TM2	2.38	No	No	-1	5	282786	0	0	1.76812e+09	No	0	24966	0	0	0	No	0	10360	0	0	0	No	0	19954	0	0	0	No
1085	OR51Q1	Q8NH59	ENSG00000167360	11-5443609-G-A	rs200984341	Exomes,Genomes	51	11	5443609	G	A	c.179G>A	Transition	p.Arg60His	missense_variant	60	115	R	H	TM	TM2	2.38	No	No	2	30	282788	0	0	0.00010608653832553	Yes	5	24966	0	0	0.000200272370423776	No	0	10362	0	0	0	Yes	10	19954	0	0	0.000501152651097524	Yes
1086	OR51Q1	Q8NH59	ENSG00000167360	11-5443612-T-A	rs752772366	Exomes	51	11	5443612	T	A	c.182T>A	Transversion	p.Met61Lys	missense_variant	61	116	M	K	FC	TM2	2.39	No	No	-1	1	251410	0	0	3.97757e+08	No	0	16256	0	0	0	No	0	10078	0	0	0	No	0	18394	0	0	0	Yes
1087	OR51Q1	Q8NH59	ENSG00000167360	11-5443613-G-T	rs184535881	Exomes	51	11	5443613	G	T	c.183G>T	Transversion	p.Met61Ile	missense_variant	61	116	M	I	FC	TM2	2.39	No	No	1	3	251408	0	0	1.19328e+09	No	0	16256	0	0	0	No	0	10078	0	0	0	No	0	18394	0	0	0	No
1088	OR51Q1	Q8NH59	ENSG00000167360	11-5443615-ATC-A	rs781076999	Exomes	51	11	5443615	ATC	A	c.187_188delCT	Deletion	p.Leu63ValfsTer30	frameshift_variant	63	118	L	V	TM	TM2	2.41	No	No	0	1	251410	0	0	3.97757e+08	No	0	16256	0	0	0	No	0	10078	0	0	0	No	0	18394	0	0	0	Yes
1089	OR51Q1	Q8NH59	ENSG00000167360	11-5443616-T-C	rs1041823434	Exomes	51	11	5443616	T	C	c.186T>C	Transition	c.186T>C(p.=)	synonymous_variant	62	117	Y	Y	TM	TM2	2.40	No	No	0	2	251388	0	0	7.95583e+08	No	0	16256	0	0	0	No	0	10076	0	0	0	No	0	18394	0	0	0	No
1090	OR51Q1	Q8NH59	ENSG00000167360	11-5443617-C-G	rs777903991	Exomes	51	11	5443617	C	G	c.187C>G	Transversion	p.Leu63Val	missense_variant	63	118	L	V	TM	TM2	2.41	No	No	0	1	251394	0	0	3.97782e+08	No	0	16256	0	0	0	No	0	10074	0	0	0	No	0	18394	0	0	0	No
1091	OR51Q1	Q8NH59	ENSG00000167360	11-5443617-C-T	rs777903991	Genomes	51	11	5443617	C	T	c.187C>T	Transition	c.187C>T(p.=)	synonymous_variant	63	118	L	L	TM	TM2	2.41	No	No	0	1	31404	0	0	3.18431e+09	Yes	1	8712	0	0	0.000114784205693297	No	0	290	0	0	0	No	0	1560	0	0	0	No
1092	OR51Q1	Q8NH59	ENSG00000167360	11-5443618-T-A	rs1281458426	Genomes	51	11	5443618	T	A	c.188T>A	Transversion	p.Leu63Gln	missense_variant	63	118	L	Q	TM	TM2	2.41	No	No	-1	1	31396	0	0	3.18512e+09	Yes	1	8708	0	0	0.000114836931557189	No	0	290	0	0	0	No	0	1560	0	0	0	No
1093	OR51Q1	Q8NH59	ENSG00000167360	11-5443625-C-G	rs377339215	Exomes	51	11	5443625	C	G	c.195C>G	Transversion	c.195C>G(p.=)	synonymous_variant	65	120	L	L	TM	TM2	2.43	No	No	0	1	251352	0	0	3.97848e+08	No	0	16256	0	0	0	No	0	10070	0	0	0	No	0	18394	0	0	0	No
1094	OR51Q1	Q8NH59	ENSG00000167360	11-5443625-C-T	rs377339215	Exomes	51	11	5443625	C	T	c.195C>T	Transition	c.195C>T(p.=)	synonymous_variant	65	120	L	L	TM	TM2	2.43	No	No	0	7	251352	0	0	2.78494e+09	No	0	16256	0	0	0	No	0	10070	0	0	0	No	0	18394	0	0	0	Yes
1095	OR51Q1	Q8NH59	ENSG00000167360	11-5443629-A-G	rs779310676	Exomes	51	11	5443629	A	G	c.199A>G	Transition	p.Met67Val	missense_variant	67	122	M	V	TM	TM2	2.45	No	No	0	2	251322	0	0	7.95792e+08	No	0	16256	0	0	0	No	0	10070	0	0	0	No	0	18394	0	0	0	Yes
1096	OR51Q1	Q8NH59	ENSG00000167360	11-5443631-G-T	rs117407564	Exomes	51	11	5443631	G	T	c.201G>T	Transversion	p.Met67Ile	missense_variant	67	122	M	I	TM	TM2	2.45	No	No	1	6	251306	0	0	2.38753e+09	No	0	16256	0	0	0	No	0	10068	0	0	0	No	0	18394	0	0	0	No
1097	OR51Q1	Q8NH59	ENSG00000167360	11-5443634-G-C	rs772625065	Exomes	51	11	5443634	G	C	c.204G>C	Transversion	c.204G>C(p.=)	synonymous_variant	68	123	L	L	TM	TM2	2.46	No	No	0	1	251298	0	0	3.97934e+08	No	0	16256	0	0	0	No	0	10070	0	0	0	No	0	18394	0	0	0	Yes
1098	OR51Q1	Q8NH59	ENSG00000167360	11-5443635-G-A	rs1486970603	Genomes	51	11	5443635	G	A	c.205G>A	Transition	p.Ala69Thr	missense_variant	69	124	A	T	TM	TM2	2.47	No	No	1	1	31384	0	0	3.18634e+09	Yes	1	8708	0	0	0.000114836931557189	No	0	290	0	0	0	No	0	1558	0	0	0	No
1099	OR51Q1	Q8NH59	ENSG00000167360	11-5443637-C-A	rs780761727	Exomes	51	11	5443637	C	A	c.207C>A	Transversion	c.207C>A(p.=)	synonymous_variant	69	124	A	A	TM	TM2	2.47	No	No	0	2	251282	0	0	7.95919e+08	No	0	16254	0	0	0	No	0	10068	0	0	0	No	0	18394	0	0	0	Yes
1100	OR51Q1	Q8NH59	ENSG00000167360	11-5443640-G-A	rs747607216	Exomes	51	11	5443640	G	A	c.210G>A	Transition	c.210G>A(p.=)	synonymous_variant	70	125	L	L	TM	TM2	2.48	No	No	0	1	251282	0	0	3.97959e+08	No	0	16256	0	0	0	No	0	10064	0	0	0	No	0	18394	0	0	0	No
1101	OR51Q1	Q8NH59	ENSG00000167360	11-5443642-C-T	rs371190479	Exomes	51	11	5443642	C	T	c.212C>T	Transition	p.Thr71Met	missense_variant	71	126	T	M	TM	TM2	2.49	No	No	0	11	251232	0	0	4.37842e+09	No	0	16256	0	0	0	No	0	10062	0	0	0	No	0	18392	0	0	0	Yes
1102	OR51Q1	Q8NH59	ENSG00000167360	11-5443642-C-A	rs371190479	Exomes	51	11	5443642	C	A	c.212C>A	Transversion	p.Thr71Lys	missense_variant	71	126	T	K	TM	TM2	2.49	No	No	-1	2	251232	0	0	7.96077e+08	Yes	2	16256	0	0	0.000123031496062992	No	0	10062	0	0	0	No	0	18392	0	0	0	No
1103	OR51Q1	Q8NH59	ENSG00000167360	11-5443643-G-A	rs2736589	Exomes,Genomes	51	11	5443643	G	A	c.213G>A	Transition	c.213G>A(p.=)	synonymous_variant	71	126	T	T	TM	TM2	2.49	No	No	0	215	282672	0	1	0.000760598856625347	Yes	196	24964	1	0	0.00785130588046787	No	0	10360	0	0	0	No	0	19954	0	0	0	No
1104	OR51Q1	Q8NH59	ENSG00000167360	11-5443647-C-CT	rs1477292445	Exomes	51	11	5443647	C	CT	c.218dupT	Insertion	p.Leu75SerfsTer19	frameshift_variant	75	130	L	S	FC	TM2	2.53	Yes	No	-1	1	251284	0	0	3.97956e+08	No	0	16256	0	0	0	No	0	10066	0	0	0	No	0	18394	0	0	0	Yes
1105	OR51Q1	Q8NH59	ENSG00000167360	11-5443648-T-C	rs770538178	Exomes	51	11	5443648	T	C	c.218T>C	Transition	p.Leu73Pro	missense_variant	73	128	L	P	TM	TM2	2.51	No	No	-3	1	251292	0	0	3.97943e+08	No	0	16256	0	0	0	No	0	10064	0	0	0	No	0	18394	0	0	0	No
1106	OR51Q1	Q8NH59	ENSG00000167360	11-5443650-G-C	rs1425909472	Exomes	51	11	5443650	G	C	c.220G>C	Transversion	p.Gly74Arg	missense_variant	74	129	G	R	TM	TM2	2.52	No	No	-1	1	251284	0	0	3.97956e+08	No	0	16256	0	0	0	No	0	10062	0	0	0	Yes	1	18394	0	0	5.43656e+09	No
1107	OR51Q1	Q8NH59	ENSG00000167360	11-5443653-C-G	rs1435147020	Exomes	51	11	5443653	C	G	c.223C>G	Transversion	p.Leu75Val	missense_variant	75	130	L	V	FC	TM2	2.53	Yes	No	0	1	251318	0	0	3.97902e+08	No	0	16256	0	0	0	No	0	10060	0	0	0	No	0	18392	0	0	0	Yes
1108	OR51Q1	Q8NH59	ENSG00000167360	11-5443658-C-T	rs770489511	Exomes	51	11	5443658	C	T	c.228C>T	Transition	c.228C>T(p.=)	synonymous_variant	76	131	T	T	TM	TM2	2.54	No	No	0	1	251362	0	0	3.97833e+08	No	0	16256	0	0	0	No	0	10074	0	0	0	No	0	18390	0	0	0	No
1109	OR51Q1	Q8NH59	ENSG00000167360	11-5443659-C-T	rs774164784	Exomes	51	11	5443659	C	T	c.229C>T	Transition	p.Leu77Phe	missense_variant	77	132	L	F	TM	TM2	2.55	No	No	0	1	251360	0	0	3.97836e+08	No	0	16256	0	0	0	No	0	10070	0	0	0	No	0	18392	0	0	0	No
1110	OR51Q1	Q8NH59	ENSG00000167360	11-5443659-C-G	rs774164784	Exomes	51	11	5443659	C	G	c.229C>G	Transversion	p.Leu77Val	missense_variant	77	132	L	V	TM	TM2	2.55	No	No	0	1	251360	0	0	3.97836e+08	No	0	16256	0	0	0	No	0	10070	0	0	0	No	0	18392	0	0	0	No
1111	OR51Q1	Q8NH59	ENSG00000167360	11-5443661-C-T	rs759316624	Exomes	51	11	5443661	C	T	c.231C>T	Transition	c.231C>T(p.=)	synonymous_variant	77	132	L	L	TM	TM2	2.55	No	No	0	2	251354	0	0	7.95691e+08	No	0	16256	0	0	0	No	0	10070	0	0	0	No	0	18392	0	0	0	Yes
1112	OR51Q1	Q8NH59	ENSG00000167360	11-5443668-C-A	rs1298571555	Exomes	51	11	5443668	C	A	c.238C>A	Transversion	p.Leu80Ile	missense_variant	80	135	L	I	BC	TM2	2.58	No	Yes	1	1	251398	0	0	3.97776e+08	No	0	16256	0	0	0	No	0	10074	0	0	0	No	0	18388	0	0	0	Yes
1113	OR51Q1	Q8NH59	ENSG00000167360	11-5443670-A-C	rs767478908	Exomes	51	11	5443670	A	C	c.240A>C	Transversion	c.240A>C(p.=)	synonymous_variant	80	135	L	L	BC	TM2	2.58	No	Yes	0	1	251396	0	0	3.97779e+08	No	0	16256	0	0	0	No	0	10078	0	0	0	No	0	18388	0	0	0	No
1114	OR51Q1	Q8NH59	ENSG00000167360	11-5443670-A-G	rs767478908	Exomes	51	11	5443670	A	G	c.240A>G	Transition	c.240A>G(p.=)	synonymous_variant	80	135	L	L	BC	TM2	2.58	No	Yes	0	1	251396	0	0	3.97779e+08	No	0	16256	0	0	0	No	0	10078	0	0	0	No	0	18388	0	0	0	No
1115	OR51Q1	Q8NH59	ENSG00000167360	11-5443676-A-G	rs1434129314	Exomes	51	11	5443676	A	G	c.246A>G	Transition	c.246A>G(p.=)	synonymous_variant	82	137	T	T	TM	TM2	2.60	No	No	0	1	251412	0	0	3.97753e+08	No	0	16256	0	0	0	No	0	10078	0	0	0	No	0	18388	0	0	0	No
1116	OR51Q1	Q8NH59	ENSG00000167360	11-5443677-G-C	rs1006473131	Exomes	51	11	5443677	G	C	c.247G>C	Transversion	p.Val83Leu	missense_variant	83	138	V	L	BC	TM2	2.61	No	Yes	0	1	251420	0	0	3.97741e+08	No	0	16256	0	0	0	No	0	10078	0	0	0	No	0	18390	0	0	0	Yes
1117	OR51Q1	Q8NH59	ENSG00000167360	11-5443680-A-G	rs752633574	Exomes	51	11	5443680	A	G	c.250A>G	Transition	p.Met84Val	missense_variant	84	139	M	V	TM	TM2	2.62	No	No	0	1	251424	0	0	3.97735e+08	No	0	16256	0	0	0	No	0	10080	0	0	0	No	0	18390	0	0	0	No
1118	OR51Q1	Q8NH59	ENSG00000167360	11-5443681-T-C	rs760704688	Exomes	51	11	5443681	T	C	c.251T>C	Transition	p.Met84Thr	missense_variant	84	139	M	T	TM	TM2	2.62	No	No	0	4	251440	0	0	1.59084e+09	No	0	16256	0	0	0	No	0	10078	0	0	0	No	0	18390	0	0	0	Yes
1119	OR51Q1	Q8NH59	ENSG00000167360	11-5443682-G-A	rs151161477	Exomes,Genomes	51	11	5443682	G	A	c.252G>A	Transition	p.Met84Ile	missense_variant	84	139	M	I	TM	TM2	2.62	No	No	1	1871	282812	0	9	0.00661570230400407	Yes	51	24966	0	0	0.00204277817832252	Yes	65	10368	0	0	0.00626929012345679	No	0	19942	0	0	0	Yes
1120	OR51Q1	Q8NH59	ENSG00000167360	11-5443685-G-A	rs142738618	Exomes	51	11	5443685	G	A	c.255G>A	Transition	c.255G>A(p.=)	synonymous_variant	85	140	Q	Q	TM	TM2	2.63	No	No	0	1	251428	0	0	3.97728e+08	No	0	16256	0	0	0	No	0	10078	0	0	0	No	0	18390	0	0	0	Yes
1121	OR51Q1	Q8NH59	ENSG00000167360	11-5443685-G-C	rs142738618	Exomes,Genomes	51	11	5443685	G	C	c.255G>C	Transversion	p.Gln85His	missense_variant	85	140	Q	H	TM	TM2	2.63	No	No	3	195	282824	0	0	0.00068947472633157	Yes	165	24960	0	0	0.00661057692307692	No	0	10368	0	0	0	No	0	19948	0	0	0	No
1122	OR51Q1	Q8NH59	ENSG00000167360	11-5443687-T-C	rs1241342547	Exomes	51	11	5443687	T	C	c.257T>C	Transition	p.Leu86Pro	missense_variant	86	141	L	P	BC	TM2	2.64	No	Yes	-3	1	251448	0	0	3.97697e+08	No	0	16256	0	0	0	No	0	10080	0	0	0	No	0	18388	0	0	0	No
1123	OR51Q1	Q8NH59	ENSG00000167360	11-5443689-C-T	rs553912437	Exomes	51	11	5443689	C	T	c.259C>T	Transition	p.Leu87Phe	missense_variant	87	142	L	F	BC	TM2	2.65	No	Yes	0	14	251450	0	0	5.56771e+09	No	0	16256	0	0	0	No	0	10078	0	0	0	No	0	18392	0	0	0	Yes
1124	OR51Q1	Q8NH59	ENSG00000167360	11-5443690-T-C	rs1178590341	Genomes	51	11	5443690	T	C	c.260T>C	Transition	p.Leu87Pro	missense_variant	87	142	L	P	BC	TM2	2.65	No	Yes	-3	1	31394	0	0	3.18532e+09	Yes	1	8710	0	0	0.000114810562571757	No	0	290	0	0	0	No	0	1558	0	0	0	No
1125	OR51Q1	Q8NH59	ENSG00000167360	11-5443697-C-T	rs1450422050	Exomes	51	11	5443697	C	T	c.267C>T	Transition	c.267C>T(p.=)	synonymous_variant	89	144	F	F	TM	TM2	2.67	No	No	0	1	251466	0	0	3.97668e+07	Yes	1	16256	0	0	6.15157e+09	No	0	10078	0	0	0	No	0	18386	0	0	0	No
1126	OR51Q1	Q8NH59	ENSG00000167360	11-5443700-C-T	rs2736588	Exomes,Genomes	51	11	5443700	C	T	c.270C>T	Transition	c.270C>T(p.=)	synonymous_variant	90	145	N	N	EC	ECL1	NA	No	No	0	120057	282742	0	27097	0.424616788450248	Yes	7276	24952	1081	0	0.291599871753767	Yes	4700	10370	1028	0	0.453230472516876	Yes	14480	19944	5275	0	0.726032892097874	Yes
1127	OR51Q1	Q8NH59	ENSG00000167360	11-5443703-T-C	rs1247775168	Exomes	51	11	5443703	T	C	c.273T>C	Transition	c.273T>C(p.=)	synonymous_variant	91	146	V	V	EC	ECL1	NA	No	No	0	1	251470	0	0	3.97662e+08	No	0	16256	0	0	0	No	0	10080	0	0	0	No	0	18388	0	0	0	No
1128	OR51Q1	Q8NH59	ENSG00000167360	11-5443704-C-A	rs565659513	Exomes,Genomes	51	11	5443704	C	A	c.274C>A	Transversion	p.Arg92Ser	missense_variant	92	147	R	S	EC	ECL1	NA	No	No	-1	4	282860	0	0	1.41413e+09	No	0	24974	0	0	0	No	0	10368	0	0	0	Yes	1	19944	0	0	5.01404e+09	No
1129	OR51Q1	Q8NH59	ENSG00000167360	11-5443704-C-T	rs565659513	Exomes	51	11	5443704	C	T	c.274C>T	Transition	p.Arg92Cys	missense_variant	92	147	R	C	EC	ECL1	NA	No	No	-1	2	251466	0	0	7.95336e+06	Yes	1	16256	0	0	6.15157e+09	No	0	10078	0	0	0	No	0	18386	0	0	0	No
1130	OR51Q1	Q8NH59	ENSG00000167360	11-5443705-G-C	rs758701076	Exomes	51	11	5443705	G	C	c.275G>C	Transversion	p.Arg92Pro	missense_variant	92	147	R	P	EC	ECL1	NA	No	No	-2	5	251458	0	0	1.9884e+09	No	0	16256	0	0	0	Yes	1	10080	0	0	9.92063e+09	No	0	18384	0	0	0	No
1131	OR51Q1	Q8NH59	ENSG00000167360	11-5443706-T-C	rs1377024515	Genomes	51	11	5443706	T	C	c.276T>C	Transition	c.276T>C(p.=)	synonymous_variant	92	147	R	R	EC	ECL1	NA	No	No	0	2	31402	0	0	6.36902e+09	No	0	8718	0	0	0	No	0	290	0	0	0	No	0	1558	0	0	0	No
1132	OR51Q1	Q8NH59	ENSG00000167360	11-5443708-G-T	rs955143070	Exomes	51	11	5443708	G	T	c.278G>T	Transversion	p.Arg93Ile	missense_variant	93	152	R	I	EC	ECL1	NA	No	No	-3	1	251466	0	0	3.97668e+07	No	0	16254	0	0	0	No	0	10078	0	0	0	No	0	18388	0	0	0	Yes
1133	OR51Q1	Q8NH59	ENSG00000167360	11-5443712-C-T	rs986630309	Genomes	51	11	5443712	C	T	c.282C>T	Transition	c.282C>T(p.=)	synonymous_variant	94	153	I	I	EC	ECL1	NA	No	No	0	1	31394	0	0	3.18532e+09	Yes	1	8714	0	0	0.000114757860913473	No	0	290	0	0	0	No	0	1558	0	0	0	No
1134	OR51Q1	Q8NH59	ENSG00000167360	11-5443713-A-G	rs1440495036	Exomes	51	11	5443713	A	G	c.283A>G	Transition	p.Ser95Gly	missense_variant	95	154	S	G	EC	ECL1	NA	No	No	1	3	251472	0	0	1.19298e+09	No	0	16256	0	0	0	No	0	10078	0	0	0	No	0	18386	0	0	0	No
1135	OR51Q1	Q8NH59	ENSG00000167360	11-5443720-A-C	rs1159030992	Exomes	51	11	5443720	A	C	c.290A>C	Transversion	p.Glu97Ala	missense_variant	97	156	E	A	TM	TM3	3.23	No	No	-1	1	251476	0	0	3.97652e+08	No	0	16256	0	0	0	No	0	10080	0	0	0	Yes	1	18390	0	0	5.43774e+09	No
1136	OR51Q1	Q8NH59	ENSG00000167360	11-5443721-G-A	rs780643126	Exomes	51	11	5443721	G	A	c.291G>A	Transition	c.291G>A(p.=)	synonymous_variant	97	156	E	E	TM	TM3	3.23	No	No	0	1	251478	0	0	3.97649e+08	No	0	16256	0	0	0	No	0	10080	0	0	0	No	0	18390	0	0	0	Yes
1137	OR51Q1	Q8NH59	ENSG00000167360	11-5443723-C-G	rs1335245975	Genomes	51	11	5443723	C	G	c.293C>G	Transversion	p.Ala98Gly	missense_variant	98	157	A	G	TM	TM3	3.24	No	No	1	1	31398	0	0	3.18492e+09	Yes	1	8714	0	0	0.000114757860913473	No	0	290	0	0	0	No	0	1556	0	0	0	No
1138	OR51Q1	Q8NH59	ENSG00000167360	11-5443726-G-T	rs1161108795	Exomes	51	11	5443726	G	T	c.296G>T	Transversion	p.Cys99Phe	missense_variant	99	158	C	F	FC	TM3	3.25	Yes	No	0	1	251466	0	0	3.97668e+07	No	0	16256	0	0	0	No	0	10078	0	0	0	Yes	1	18390	0	0	5.43774e+09	No
1139	OR51Q1	Q8NH59	ENSG00000167360	11-5443730-T-C	rs79683057	Exomes,Genomes	51	11	5443730	T	C	c.300T>C	Transition	c.300T>C(p.=)	synonymous_variant	100	159	F	F	TM	TM3	3.26	No	No	0	285	282878	0	0	0.00100750146706354	Yes	12	24972	0	0	0.000480538202787122	Yes	9	10370	0	0	0.000867888138862102	No	0	19948	0	0	0	No
1140	OR51Q1	Q8NH59	ENSG00000167360	11-5443733-T-C	rs1442542333	Exomes	51	11	5443733	T	C	c.303T>C	Transition	c.303T>C(p.=)	synonymous_variant	101	160	A	A	TM	TM3	3.27	No	No	0	1	251474	0	0	3.97655e+08	No	0	16256	0	0	0	No	0	10080	0	0	0	No	0	18390	0	0	0	No
1141	OR51Q1	Q8NH59	ENSG00000167360	11-5443734-C-G	rs777404627	Exomes	51	11	5443734	C	G	c.304C>G	Transversion	p.Gln102Glu	missense_variant	102	161	Q	E	FC	TM3	3.28	Yes	No	3	1	251474	0	0	3.97655e+08	No	0	16256	0	0	0	No	0	10080	0	0	0	No	0	18390	0	0	0	Yes
1142	OR51Q1	Q8NH59	ENSG00000167360	11-5443735-A-C	rs1375699068	Exomes	51	11	5443735	A	C	c.305A>C	Transversion	p.Gln102Pro	missense_variant	102	161	Q	P	FC	TM3	3.28	Yes	No	0	1	251474	0	0	3.97655e+08	No	0	16256	0	0	0	No	0	10080	0	0	0	Yes	1	18390	0	0	5.43774e+09	No
1143	OR51Q1	Q8NH59	ENSG00000167360	11-5443737-T-C	rs748790247	Exomes	51	11	5443737	T	C	c.307T>C	Transition	p.Phe103Leu	missense_variant	103	162	F	L	BC	TM3	3.29	No	Yes	0	1	251478	0	0	3.97649e+08	No	0	16256	0	0	0	No	0	10080	0	0	0	No	0	18394	0	0	0	No
1144	OR51Q1	Q8NH59	ENSG00000167360	11-5443737-T-G	rs748790247	Exomes	51	11	5443737	T	G	c.307T>G	Transversion	p.Phe103Val	missense_variant	103	162	F	V	BC	TM3	3.29	No	Yes	0	2	251478	0	0	7.95298e+08	No	0	16256	0	0	0	No	0	10080	0	0	0	No	0	18394	0	0	0	No
1145	OR51Q1	Q8NH59	ENSG00000167360	11-5443738-T-A	rs773934313	Exomes,Genomes	51	11	5443738	T	A	c.308T>A	Transversion	p.Phe103Tyr	missense_variant	103	162	F	Y	BC	TM3	3.29	No	Yes	1	4	282858	0	0	1.41414e+09	Yes	4	24962	0	0	0.000160243570226745	No	0	10370	0	0	0	No	0	19950	0	0	0	No
1146	OR51Q1	Q8NH59	ENSG00000167360	11-5443739-T-C	rs2736587	Exomes,Genomes	51	11	5443739	T	C	c.309T>C	Transition	c.309T>C(p.=)	synonymous_variant	103	162	F	F	BC	TM3	3.29	No	Yes	0	120020	282758	0	27070	0.424461907355406	Yes	7265	24938	1076	0	0.291322479749779	Yes	4698	10366	1028	0	0.45321242523635	Yes	14486	19946	5278	0	0.726260904441993	Yes
1147	OR51Q1	Q8NH59	ENSG00000167360	11-5443740-T-G	rs145860973	Exomes,Genomes	51	11	5443740	T	G	c.310T>G	Transversion	p.Phe104Val	missense_variant	104	163	F	V	TM	TM3	3.30	No	No	0	2	282868	0	0	7.07044e+08	Yes	2	24972	0	0	8.00897e+09	No	0	10368	0	0	0	No	0	19952	0	0	0	No
1148	OR51Q1	Q8NH59	ENSG00000167360	11-5443741-T-TC	rs1347578682	Genomes	51	11	5443741	T	TC	c.312dupC	Insertion	p.Phe105LeufsTer19	frameshift_variant	105	164	F	L	TM	TM3	3.31	No	No	0	1	31396	0	0	3.18512e+09	Yes	1	8716	0	0	0.000114731528223956	No	0	290	0	0	0	No	0	1558	0	0	0	No
1149	OR51Q1	Q8NH59	ENSG00000167360	11-5443747-T-G	rs1194591913	Genomes	51	11	5443747	T	G	c.317T>G	Transversion	p.Leu106Arg	missense_variant	106	165	L	R	BC	TM3	3.32	No	Yes	-2	1	31392	0	0	3.18552e+08	No	0	8710	0	0	0	No	0	290	0	0	0	No	0	1558	0	0	0	No
1150	OR51Q1	Q8NH59	ENSG00000167360	11-5443748-T-C	rs775357087	Exomes	51	11	5443748	T	C	c.318T>C	Transition	c.318T>C(p.=)	synonymous_variant	106	165	L	L	BC	TM3	3.32	No	Yes	0	6	251458	0	0	2.38608e+08	No	0	16256	0	0	0	Yes	5	10080	0	0	0.000496031746031746	No	0	18394	0	0	0	No
1151	OR51Q1	Q8NH59	ENSG00000167360	11-5443750-A-G	rs145415952	Exomes	51	11	5443750	A	G	c.320A>G	Transition	p.His107Arg	missense_variant	107	166	H	R	BC	TM3	3.33	No	Yes	2	2	251448	0	0	7.95393e+08	No	0	16256	0	0	0	No	0	10080	0	0	0	No	0	18392	0	0	0	No
1152	OR51Q1	Q8NH59	ENSG00000167360	11-5443757-C-T	rs1042139212	Genomes	51	11	5443757	C	T	c.327C>T	Transition	c.327C>T(p.=)	synonymous_variant	109	168	F	F	TM	TM3	3.35	No	No	0	1	31394	0	0	3.18532e+09	No	0	8708	0	0	0	No	0	290	0	0	0	No	0	1558	0	0	0	No
1153	OR51Q1	Q8NH59	ENSG00000167360	11-5443759-C-T	rs1034492458	Exomes,Genomes	51	11	5443759	C	T	c.329C>T	Transition	p.Ser110Phe	missense_variant	110	169	S	F	BC	TM3	3.36	No	Yes	-1	3	282832	0	0	1.0607e+09	No	0	24960	0	0	0	No	0	10368	0	0	0	No	0	19950	0	0	0	No
1154	OR51Q1	Q8NH59	ENSG00000167360	11-5443764-A-G	rs760583962	Exomes	51	11	5443764	A	G	c.334A>G	Transition	p.Met112Val	missense_variant	112	171	M	V	TM	TM3	3.38	No	No	0	1	251434	0	0	3.97719e+08	No	0	16256	0	0	0	No	0	10078	0	0	0	Yes	1	18390	0	0	5.43774e+09	No
1155	OR51Q1	Q8NH59	ENSG00000167360	11-5443765-T-A	rs764054857	Exomes	51	11	5443765	T	A	c.335T>A	Transversion	p.Met112Lys	missense_variant	112	171	M	K	TM	TM3	3.38	No	No	-1	7	251440	0	0	2.78396e+09	No	0	16256	0	0	0	No	0	10078	0	0	0	No	0	18392	0	0	0	No
1156	OR51Q1	Q8NH59	ENSG00000167360	11-5443765-T-G	rs764054857	Exomes	51	11	5443765	T	G	c.335T>G	Transversion	p.Met112Arg	missense_variant	112	171	M	R	TM	TM3	3.38	No	No	-2	1	251440	0	0	3.97709e+08	No	0	16256	0	0	0	No	0	10078	0	0	0	No	0	18392	0	0	0	Yes
1157	OR51Q1	Q8NH59	ENSG00000167360	11-5443770-T-G	rs1205959505	Genomes	51	11	5443770	T	G	c.340T>G	Transversion	p.Ser114Ala	missense_variant	114	173	S	A	FC	TM3	3.40	Yes	No	1	1	31368	0	0	3.18796e+09	Yes	1	8704	0	0	0.000114889705882353	No	0	290	0	0	0	No	0	1554	0	0	0	No
1158	OR51Q1	Q8NH59	ENSG00000167360	11-5443771-C-T	rs1180692747	Exomes	51	11	5443771	C	T	c.341C>T	Transition	p.Ser114Phe	missense_variant	114	173	S	F	FC	TM3	3.40	Yes	No	-1	1	251436	0	0	3.97716e+08	No	0	16256	0	0	0	No	0	10078	0	0	0	No	0	18390	0	0	0	No
1159	OR51Q1	Q8NH59	ENSG00000167360	11-5443774-C-G	rs149131065	Exomes,Genomes	51	11	5443774	C	G	c.344C>G	Transversion	p.Ser115Cys	missense_variant	115	174	S	C	TM	TM3	3.41	No	No	0	18	282810	0	0	6.3647e+09	Yes	18	24962	0	0	0.000721096066020351	No	0	10368	0	0	0	No	0	19950	0	0	0	No
1160	OR51Q1	Q8NH59	ENSG00000167360	11-5443774-C-T	rs149131065	Exomes	51	11	5443774	C	T	c.344C>T	Transition	p.Ser115Phe	missense_variant	115	174	S	F	TM	TM3	3.41	No	No	-1	1	251420	0	0	3.97741e+08	No	0	16256	0	0	0	No	0	10078	0	0	0	No	0	18392	0	0	0	No
1161	OR51Q1	Q8NH59	ENSG00000167360	11-5443777-T-A	rs750616767	Exomes	51	11	5443777	T	A	c.347T>A	Transversion	p.Val116Asp	missense_variant	116	175	V	D	TM	TM3	3.42	No	No	-3	1	251412	0	0	3.97753e+08	No	0	16256	0	0	0	No	0	10076	0	0	0	No	0	18394	0	0	0	Yes
1162	OR51Q1	Q8NH59	ENSG00000167360	11-5443778-C-G	rs758751970	Exomes	51	11	5443778	C	G	c.348C>G	Transversion	c.348C>G(p.=)	synonymous_variant	116	175	V	V	TM	TM3	3.42	No	No	0	1	251414	0	0	3.9775e+08	No	0	16256	0	0	0	No	0	10078	0	0	0	No	0	18394	0	0	0	Yes
1163	OR51Q1	Q8NH59	ENSG00000167360	11-5443778-C-T	rs758751970	Exomes	51	11	5443778	C	T	c.348C>T	Transition	c.348C>T(p.=)	synonymous_variant	116	175	V	V	TM	TM3	3.42	No	No	0	1	251414	0	0	3.9775e+08	No	0	16256	0	0	0	No	0	10078	0	0	0	No	0	18394	0	0	0	No
1164	OR51Q1	Q8NH59	ENSG00000167360	11-5443779-C-T	rs762860898	Exomes,Genomes	51	11	5443779	C	T	c.349C>T	Transition	p.Leu117Phe	missense_variant	117	176	L	F	TM	TM3	3.43	No	No	0	11	282792	0	0	3.88978e+09	Yes	1	24962	0	0	4.00609e+09	No	0	10368	0	0	0	No	0	19952	0	0	0	No
1165	OR51Q1	Q8NH59	ENSG00000167360	11-5443781-C-G	rs1462888753	Exomes	51	11	5443781	C	G	c.351C>G	Transversion	c.351C>G(p.=)	synonymous_variant	117	176	L	L	TM	TM3	3.43	No	No	0	2	251428	0	0	7.95456e+08	No	0	16254	0	0	0	No	0	10078	0	0	0	No	0	18394	0	0	0	Yes
1166	OR51Q1	Q8NH59	ENSG00000167360	11-5443782-C-T	rs1167955092	Exomes	51	11	5443782	C	T	c.352C>T	Transition	c.352C>T(p.=)	synonymous_variant	118	177	L	L	TM	TM3	3.44	No	No	0	1	251420	0	0	3.97741e+08	No	0	16256	0	0	0	No	0	10076	0	0	0	No	0	18394	0	0	0	Yes
1167	OR51Q1	Q8NH59	ENSG00000167360	11-5443785-G-A	rs755510147	Exomes	51	11	5443785	G	A	c.355G>A	Transition	p.Ala119Thr	missense_variant	119	178	A	T	TM	TM3	3.45	No	No	1	4	251408	0	0	1.59104e+09	No	0	16256	0	0	0	No	0	10074	0	0	0	No	0	18392	0	0	0	No
1168	OR51Q1	Q8NH59	ENSG00000167360	11-5443786-C-T	rs376841225	Exomes	51	11	5443786	C	T	c.356C>T	Transition	p.Ala119Val	missense_variant	119	178	A	V	TM	TM3	3.45	No	No	0	2	251432	0	0	7.95444e+08	No	0	16256	0	0	0	No	0	10074	0	0	0	No	0	18394	0	0	0	No
1169	OR51Q1	Q8NH59	ENSG00000167360	11-5443787-T-C	rs764179707	Exomes	51	11	5443787	T	C	c.357T>C	Transition	c.357T>C(p.=)	synonymous_variant	119	178	A	A	TM	TM3	3.45	No	No	0	11	251424	0	0	4.37508e+09	No	0	16256	0	0	0	No	0	10078	0	0	0	No	0	18392	0	0	0	No
1170	OR51Q1	Q8NH59	ENSG00000167360	11-5443790-G-C	rs143227112	Exomes,Genomes	51	11	5443790	G	C	c.360G>C	Transversion	p.Met120Ile	missense_variant	120	179	M	I	TM	TM3	3.46	No	No	1	28	282798	0	0	9.90106e+09	Yes	28	24962	0	0	0.00112170499158721	No	0	10368	0	0	0	No	0	19948	0	0	0	No
1171	OR51Q1	Q8NH59	ENSG00000167360	11-5443793-C-T	rs371142455	Exomes	51	11	5443793	C	T	c.363C>T	Transition	c.363C>T(p.=)	synonymous_variant	121	180	S	S	TM	TM3	3.47	No	No	0	3	251426	0	0	1.19319e+09	No	0	16254	0	0	0	No	0	10078	0	0	0	No	0	18392	0	0	0	Yes
1172	OR51Q1	Q8NH59	ENSG00000167360	11-5443794-G-A	rs866002052	Exomes	51	11	5443794	G	A	c.364G>A	Transition	p.Val122Ile	missense_variant	122	181	V	I	TM	TM3	3.48	No	No	1	2	251398	0	0	7.95551e+08	No	0	16256	0	0	0	No	0	10076	0	0	0	No	0	18392	0	0	0	No
1173	OR51Q1	Q8NH59	ENSG00000167360	11-5443800-T-C	rs745528487	Exomes	51	11	5443800	T	C	c.370T>C	Transition	p.Cys124Arg	missense_variant	124	183	C	R	FC	TM3	3.50	Yes	No	-1	4	251434	0	0	1.59087e+09	No	0	16256	0	0	0	No	0	10078	0	0	0	No	0	18394	0	0	0	No
1174	OR51Q1	Q8NH59	ENSG00000167360	11-5443801-G-C	rs771759879	Exomes	51	11	5443801	G	C	c.371G>C	Transversion	p.Cys124Ser	missense_variant	124	183	C	S	FC	TM3	3.50	Yes	No	0	1	251408	0	0	3.9776e+08	No	0	16254	0	0	0	No	0	10078	0	0	0	No	0	18392	0	0	0	No
1175	OR51Q1	Q8NH59	ENSG00000167360	11-5443803-T-C	rs775234158	Exomes	51	11	5443803	T	C	c.373T>C	Transition	p.Tyr125His	missense_variant	125	184	Y	H	FC	TM3	3.51	Yes	No	1	1	251428	0	0	3.97728e+08	No	0	16256	0	0	0	No	0	10078	0	0	0	No	0	18394	0	0	0	No
1176	OR51Q1	Q8NH59	ENSG00000167360	11-5443806-G-A	rs1019411957	Exomes	51	11	5443806	G	A	c.376G>A	Transition	p.Val126Met	missense_variant	126	185	V	M	TM	TM3	3.52	No	No	0	2	251396	0	0	7.95558e+08	No	0	16256	0	0	0	No	0	10076	0	0	0	No	0	18392	0	0	0	No
1177	OR51Q1	Q8NH59	ENSG00000167360	11-5443807-T-C	rs746868627	Exomes	51	11	5443807	T	C	c.377T>C	Transition	p.Val126Ala	missense_variant	126	185	V	A	TM	TM3	3.52	No	No	0	1	251404	0	0	3.97766e+08	No	0	16256	0	0	0	No	0	10078	0	0	0	No	0	18394	0	0	0	No
1178	OR51Q1	Q8NH59	ENSG00000167360	11-5443816-G-C	rs776443251	Exomes	51	11	5443816	G	C	c.386G>C	Transversion	p.Cys129Ser	missense_variant	129	188	C	S	TM	TM3	3.55	No	No	0	5	251400	0	1	1.98886e+09	No	0	16254	0	0	0	No	0	10078	0	0	0	No	0	18394	0	0	0	Yes
1179	OR51Q1	Q8NH59	ENSG00000167360	11-5443817-C-T	rs750544220	Exomes	51	11	5443817	C	T	c.387C>T	Transition	c.387C>T(p.=)	synonymous_variant	129	188	C	C	TM	TM3	3.55	No	No	0	7	251414	0	1	2.78425e+08	No	0	16252	0	0	0	No	0	10078	0	0	0	No	0	18394	0	0	0	Yes
1180	OR51Q1	Q8NH59	ENSG00000167360	11-5443819-G-C	rs755994177	Exomes	51	11	5443819	G	C	c.389G>C	Transversion	p.Cys130Ser	missense_variant	130	189	C	S	TM	TM3	3.56	No	No	0	1	251418	0	0	3.97744e+07	No	0	16252	0	0	0	No	0	10078	0	0	0	No	0	18394	0	0	0	No
1181	OR51Q1	Q8NH59	ENSG00000167360	11-5443823-C-G	rs558657784	Exomes,Genomes	51	11	5443823	C	G	c.393C>G	Transversion	c.393C>G(p.=)	synonymous_variant	131	190	P	P	IC	ICL2	NA	No	No	0	10	282840	0	0	3.53557e+09	Yes	10	24962	0	0	0.000400608925566862	No	0	10366	0	0	0	No	0	19954	0	0	0	No
1182	OR51Q1	Q8NH59	ENSG00000167360	11-5443826-C-G	rs773437967	Exomes	51	11	5443826	C	G	c.396C>G	Transversion	c.396C>G(p.=)	synonymous_variant	132	200	L	L	IC	ICL2	NA	No	No	0	1	251440	0	0	3.97709e+08	No	0	16256	0	0	0	No	0	10078	0	0	0	No	0	18394	0	0	0	No
1183	OR51Q1	Q8NH59	ENSG00000167360	11-5443828-A-G	rs763067199	Exomes	51	11	5443828	A	G	c.398A>G	Transition	p.His133Arg	missense_variant	133	201	H	R	IC	ICL2	NA	No	No	2	1	251456	0	0	3.97684e+08	No	0	16256	0	0	0	No	0	10078	0	0	0	No	0	18394	0	0	0	No
1184	OR51Q1	Q8NH59	ENSG00000167360	11-5443828-A-C	rs763067199	Exomes	51	11	5443828	A	C	c.398A>C	Transversion	p.His133Pro	missense_variant	133	201	H	P	IC	ICL2	NA	No	No	0	1	251456	0	0	3.97684e+08	No	0	16256	0	0	0	No	0	10078	0	0	0	No	0	18394	0	0	0	No
1185	OR51Q1	Q8NH59	ENSG00000167360	11-5443832-T-G	rs570435011	Exomes	51	11	5443832	T	G	c.402T>G	Transversion	p.Tyr134Ter	stop_gained	134	202	Y	STOP	IC	ICL2	NA	No	No	-	1	251462	0	0	3.97674e+08	No	0	16256	0	0	0	No	0	10078	0	0	0	No	0	18394	0	0	0	No
1186	OR51Q1	Q8NH59	ENSG00000167360	11-5443832-T-C	rs570435011	Exomes	51	11	5443832	T	C	c.402T>C	Transition	c.402T>C(p.=)	synonymous_variant	134	202	Y	Y	IC	ICL2	NA	No	No	0	2	251462	0	0	7.95349e+08	No	0	16256	0	0	0	No	0	10078	0	0	0	No	0	18394	0	0	0	Yes
1187	OR51Q1	Q8NH59	ENSG00000167360	11-5443841-C-G	rs148307597	Exomes,Genomes	51	11	5443841	C	G	c.411C>G	Transversion	p.Ile137Met	missense_variant	137	205	I	M	TM	TM4	4.36	No	No	1	158	282864	0	0	0.000558572317438769	Yes	151	24968	0	0	0.00604774110861903	No	0	10368	0	0	0	No	0	19954	0	0	0	No
1188	OR51Q1	Q8NH59	ENSG00000167360	11-5443849-A-G	rs768081873	Exomes	51	11	5443849	A	G	c.419A>G	Transition	p.Asn140Ser	missense_variant	140	208	N	S	TM	TM4	4.39	No	No	0	2	251470	0	0	7.95323e+08	No	0	16256	0	0	0	No	0	10078	0	0	0	No	0	18394	0	0	0	Yes
1189	OR51Q1	Q8NH59	ENSG00000167360	11-5443852-A-T	rs761737952	Exomes	51	11	5443852	A	T	c.422A>T	Transversion	p.Glu141Val	missense_variant	141	209	E	V	TM	TM4	4.40	No	No	-2	1	251470	0	0	3.97662e+08	No	0	16256	0	0	0	No	0	10078	0	0	0	No	0	18394	0	0	0	Yes
1190	OR51Q1	Q8NH59	ENSG00000167360	11-5443858-T-C	rs753174001	Exomes	51	11	5443858	T	C	c.428T>C	Transition	p.Ile143Thr	missense_variant	143	211	I	T	TM	TM4	4.42	No	No	0	2	251470	0	0	7.95323e+08	No	0	16256	0	0	0	No	0	10078	0	0	0	No	0	18394	0	0	0	No
1191	OR51Q1	Q8NH59	ENSG00000167360	11-5443862-T-G	rs1377603333	Exomes	51	11	5443862	T	G	c.432T>G	Transversion	c.432T>G(p.=)	synonymous_variant	144	212	G	G	TM	TM4	4.43	No	No	0	1	251478	0	0	3.97649e+08	Yes	1	16256	0	0	6.15157e+09	No	0	10078	0	0	0	No	0	18394	0	0	0	No
1192	OR51Q1	Q8NH59	ENSG00000167360	11-5443867-C-T	rs10838092	Exomes,Genomes	51	11	5443867	C	T	c.437C>T	Transition	p.Thr146Ile	missense_variant	146	214	T	I	TM	TM4	4.45	No	No	0	119699	282232	0	27039	0.424115621191077	Yes	7253	24930	1075	0	0.290934616927397	Yes	4671	10320	1024	0	0.452616279069767	Yes	14475	19942	5273	0	0.725854979440377	Yes
1193	OR51Q1	Q8NH59	ENSG00000167360	11-5443869-G-C	rs1278167852	Exomes	51	11	5443869	G	C	c.439G>C	Transversion	p.Gly147Arg	missense_variant	147	215	G	R	TM	TM4	4.46	No	No	-1	1	251466	0	0	3.97668e+07	Yes	1	16256	0	0	6.15157e+09	No	0	10080	0	0	0	No	0	18394	0	0	0	No
1194	OR51Q1	Q8NH59	ENSG00000167360	11-5443871-G-C	rs749989214	Exomes	51	11	5443871	G	C	c.441G>C	Transversion	c.441G>C(p.=)	synonymous_variant	147	215	G	G	TM	TM4	4.46	No	No	0	2	251464	0	0	7.95342e+08	No	0	16256	0	0	0	No	0	10080	0	0	0	No	0	18394	0	0	0	No
1195	OR51Q1	Q8NH59	ENSG00000167360	11-5443874-A-C	rs1229720697	Exomes	51	11	5443874	A	C	c.444A>C	Transversion	p.Leu148Phe	missense_variant	148	216	L	F	TM	TM4	4.47	No	No	0	1	251466	0	0	3.97668e+07	No	0	16256	0	0	0	No	0	10080	0	0	0	No	0	18394	0	0	0	No
1196	OR51Q1	Q8NH59	ENSG00000167360	11-5443876-C-T	rs572795125	Exomes	51	11	5443876	C	T	c.446C>T	Transition	p.Ala149Val	missense_variant	149	217	A	V	TM	TM4	4.48	No	No	0	3	251466	0	0	1.193e+09	No	0	16256	0	0	0	No	0	10080	0	0	0	No	0	18394	0	0	0	Yes
1197	OR51Q1	Q8NH59	ENSG00000167360	11-5443884-T-C	rs779736351	Exomes,Genomes	51	11	5443884	T	C	c.454T>C	Transition	p.Cys152Arg	missense_variant	152	220	C	R	TM	TM4	4.51	No	No	-1	4	282856	0	0	1.41415e+09	Yes	4	24970	0	0	0.000160192230676812	No	0	10370	0	0	0	No	0	19952	0	0	0	No
1198	OR51Q1	Q8NH59	ENSG00000167360	11-5443885-G-C	rs1201199939	Exomes,Genomes	51	11	5443885	G	C	c.455G>C	Transversion	p.Cys152Ser	missense_variant	152	220	C	S	TM	TM4	4.51	No	No	0	2	282844	0	0	7.07104e+08	Yes	2	24966	0	0	8.01089e+09	No	0	10370	0	0	0	No	0	19954	0	0	0	No
1199	OR51Q1	Q8NH59	ENSG00000167360	11-5443887-T-C	rs10838093	Exomes,Genomes	51	11	5443887	T	C	c.457T>C	Transition	p.Cys153Arg	missense_variant	153	221	C	R	TM	TM4	4.52	No	No	-1	119344	281628	0	26985	0.423764682488957	Yes	7231	24908	1064	0	0.290308334671591	Yes	4637	10250	1025	0	0.452390243902439	Yes	14463	19930	5266	0	0.725689914701455	Yes
1200	OR51Q1	Q8NH59	ENSG00000167360	11-5443888-G-T	rs768441462	Exomes	51	11	5443888	G	T	c.458G>T	Transversion	p.Cys153Phe	missense_variant	153	221	C	F	TM	TM4	4.52	No	No	0	10	251454	0	0	3.97687e+09	No	0	16256	0	0	0	No	0	10080	0	0	0	No	0	18394	0	0	0	No
1201	OR51Q1	Q8NH59	ENSG00000167360	11-5443893-G-A	rs10838094	Exomes,Genomes	51	11	5443893	G	A	c.463G>A	Transition	p.Val155Ile	missense_variant	155	223	V	I	TM	TM4	4.54	No	No	1	119266	281418	0	26982	0.423803736790113	Yes	7237	24890	1067	0	0.290759341100844	Yes	4629	10234	1025	0	0.452315810044948	Yes	14458	19924	5263	0	0.725657498494278	Yes
1202	OR51Q1	Q8NH59	ENSG00000167360	11-5443896-C-T	rs748060376	Exomes	51	11	5443896	C	T	c.466C>T	Transition	c.466C>T(p.=)	synonymous_variant	156	224	L	L	TM	TM4	4.55	No	No	0	1	251450	0	0	3.97693e+07	No	0	16256	0	0	0	No	0	10080	0	0	0	No	0	18392	0	0	0	No
1203	OR51Q1	Q8NH59	ENSG00000167360	11-5443896-C-G	rs748060376	Exomes	51	11	5443896	C	G	c.466C>G	Transversion	p.Leu156Val	missense_variant	156	224	L	V	TM	TM4	4.55	No	No	0	1	251450	0	0	3.97693e+07	No	0	16256	0	0	0	No	0	10080	0	0	0	No	0	18392	0	0	0	No
1204	OR51Q1	Q8NH59	ENSG00000167360	11-5443900-C-T	rs372386488	Exomes	51	11	5443900	C	T	c.470C>T	Transition	p.Ala157Val	missense_variant	157	225	A	V	BC	TM4	4.56	No	Yes	0	6	251440	0	0	2.38626e+09	No	0	16256	0	0	0	No	0	10078	0	0	0	No	0	18390	0	0	0	No
1205	OR51Q1	Q8NH59	ENSG00000167360	11-5443901-G-A	rs774266998	Exomes,Genomes	51	11	5443901	G	A	c.471G>A	Transition	c.471G>A(p.=)	synonymous_variant	157	225	A	A	BC	TM4	4.56	No	Yes	0	3	282792	0	0	1.06085e+09	No	0	24956	0	0	0	No	0	10368	0	0	0	No	0	19946	0	0	0	No
1206	OR51Q1	Q8NH59	ENSG00000167360	11-5443901-G-T	rs774266998	Exomes	51	11	5443901	G	T	c.471G>T	Transversion	c.471G>T(p.=)	synonymous_variant	157	225	A	A	BC	TM4	4.56	No	Yes	0	1	251426	0	0	3.97731e+08	No	0	16256	0	0	0	No	0	10078	0	0	0	No	0	18388	0	0	0	No
1207	OR51Q1	Q8NH59	ENSG00000167360	11-5443902-G-C	rs145007917	Exomes,Genomes	51	11	5443902	G	C	c.472G>C	Transversion	p.Val158Leu	missense_variant	158	226	V	L	BC	TM4	4.57	No	Yes	0	106	282804	0	0	0.000374817895079278	Yes	24	24954	0	0	0.000961769656167348	Yes	27	10368	0	0	0.00260416666666667	No	0	19948	0	0	0	No
1208	OR51Q1	Q8NH59	ENSG00000167360	11-5443902-G-T	rs145007917	Exomes	51	11	5443902	G	T	c.472G>T	Transversion	p.Val158Phe	missense_variant	158	226	V	F	BC	TM4	4.57	No	Yes	0	1	251430	0	0	3.97725e+08	No	0	16256	0	0	0	No	0	10078	0	0	0	No	0	18388	0	0	0	No
1209	OR51Q1	Q8NH59	ENSG00000167360	11-5443905-C-T	rs774730760	Exomes	51	11	5443905	C	T	c.475C>T	Transition	p.Leu159Phe	missense_variant	159	227	L	F	TM	TM4	4.58	No	No	0	1	251456	0	0	3.97684e+08	No	0	16256	0	0	0	No	0	10078	0	0	0	No	0	18394	0	0	0	No
1210	OR51Q1	Q8NH59	ENSG00000167360	11-5443908-C-T	rs759916581	Exomes	51	11	5443908	C	T	c.478C>T	Transition	p.Pro160Ser	missense_variant	160	228	P	S	TM	TM4	4.59	No	No	0	1	251442	0	0	3.97706e+08	No	0	16256	0	0	0	No	0	10080	0	0	0	No	0	18392	0	0	0	No
1211	OR51Q1	Q8NH59	ENSG00000167360	11-5443913-C-T	rs767792496	Exomes	51	11	5443913	C	T	c.483C>T	Transition	c.483C>T(p.=)	synonymous_variant	161	229	S	S	TM	TM4	4.60	No	No	0	2	251444	0	0	7.95406e+08	Yes	1	16256	0	0	6.15157e+09	No	0	10076	0	0	0	No	0	18392	0	0	0	No
1212	OR51Q1	Q8NH59	ENSG00000167360	11-5443915-T-G	rs753152055	Exomes	51	11	5443915	T	G	c.485T>G	Transversion	p.Leu162Arg	missense_variant	162	230	L	R	TM	TM4	4.61	No	No	-2	1	251416	0	0	3.97747e+08	No	0	16252	0	0	0	No	0	10070	0	0	0	No	0	18392	0	0	0	No
1213	OR51Q1	Q8NH59	ENSG00000167360	11-5443915-T-C	rs753152055	Exomes	51	11	5443915	T	C	c.485T>C	Transition	p.Leu162Pro	missense_variant	162	230	L	P	TM	TM4	4.61	No	No	-3	1	251416	0	0	3.97747e+08	No	0	16252	0	0	0	No	0	10070	0	0	0	No	0	18392	0	0	0	No
1214	OR51Q1	Q8NH59	ENSG00000167360	11-5443916-T-C	rs1384380149	Exomes	51	11	5443916	T	C	c.486T>C	Transition	c.486T>C(p.=)	synonymous_variant	162	230	L	L	TM	TM4	4.61	No	No	0	1	251426	0	0	3.97731e+08	No	0	16256	0	0	0	No	0	10072	0	0	0	No	0	18390	0	0	0	No
1215	OR51Q1	Q8NH59	ENSG00000167360	11-5443922-A-C	rs764724057	Exomes	51	11	5443922	A	C	c.492A>C	Transversion	p.Leu164Phe	missense_variant	164	232	L	F	TM	TM4	4.63	No	No	0	3	251390	0	0	1.19336e+08	No	0	16254	0	0	0	No	0	10070	0	0	0	Yes	3	18390	0	0	0.000163132137030995	No
1216	OR51Q1	Q8NH59	ENSG00000167360	11-5443923-C-T	rs749887851	Exomes	51	11	5443923	C	T	c.493C>T	Transition	p.Leu165Phe	missense_variant	165	233	L	F	EC	ECL2	NA	No	No	0	1	251398	0	0	3.97776e+08	Yes	1	16256	0	0	6.15157e+09	No	0	10070	0	0	0	No	0	18392	0	0	0	No
1217	OR51Q1	Q8NH59	ENSG00000167360	11-5443924-T-C	rs1234015261	Exomes,Genomes	51	11	5443924	T	C	c.494T>C	Transition	p.Leu165Pro	missense_variant	165	233	L	P	EC	ECL2	NA	No	No	-3	3	282802	0	0	1.06081e+09	No	0	24964	0	0	0	No	0	10362	0	0	0	No	0	19950	0	0	0	No
1218	OR51Q1	Q8NH59	ENSG00000167360	11-5443927-A-G	rs1305979210	Exomes	51	11	5443927	A	G	c.497A>G	Transition	p.Lys166Arg	missense_variant	166	234	K	R	EC	ECL2	NA	No	No	4	1	251390	0	0	3.97788e+06	No	0	16256	0	0	0	No	0	10068	0	0	0	No	0	18390	0	0	0	Yes
1219	OR51Q1	Q8NH59	ENSG00000167360	11-5443929-C-A	rs200167706	Exomes	51	11	5443929	C	A	c.499C>A	Transversion	c.499C>A(p.=)	synonymous_variant	167	235	R	R	EC	ECL2	NA	No	No	0	1	251354	0	0	3.97845e+08	No	0	16254	0	0	0	No	0	10070	0	0	0	No	0	18390	0	0	0	No
1220	OR51Q1	Q8NH59	ENSG00000167360	11-5443929-C-T	rs200167706	Exomes,Genomes	51	11	5443929	C	T	c.499C>T	Transition	p.Arg167Ter	stop_gained	167	235	R	STOP	EC	ECL2	NA	No	No	-	11	282728	0	0	3.89067e+09	Yes	1	24956	0	0	4.00705e+09	No	0	10360	0	0	0	Yes	1	19950	0	0	5.01253e+08	No
1221	OR51Q1	Q8NH59	ENSG00000167360	11-5443930-G-T	rs902821136	Exomes	51	11	5443930	G	T	c.500G>T	Transversion	p.Arg167Leu	missense_variant	167	235	R	L	EC	ECL2	NA	No	No	-2	1	251334	0	0	3.97877e+08	Yes	1	16254	0	0	6.15233e+09	No	0	10064	0	0	0	No	0	18392	0	0	0	No
1222	OR51Q1	Q8NH59	ENSG00000167360	11-5443930-G-C	rs902821136	Exomes	51	11	5443930	G	C	c.500G>C	Transversion	p.Arg167Pro	missense_variant	167	235	R	P	EC	ECL2	NA	No	No	-2	1	251334	0	0	3.97877e+08	No	0	16254	0	0	0	No	0	10064	0	0	0	No	0	18392	0	0	0	No
1223	OR51Q1	Q8NH59	ENSG00000167360	11-5443930-G-A	rs902821136	Exomes	51	11	5443930	G	A	c.500G>A	Transition	p.Arg167Gln	missense_variant	167	235	R	Q	EC	ECL2	NA	No	No	3	2	251334	0	0	7.95754e+08	No	0	16254	0	0	0	No	0	10064	0	0	0	No	0	18392	0	0	0	Yes
1224	OR51Q1	Q8NH59	ENSG00000167360	11-5443935-C-G	rs751240817	Exomes	51	11	5443935	C	G	c.505C>G	Transversion	p.Pro169Ala	missense_variant	169	237	P	A	EC	ECL2	NA	No	No	-1	5	251354	0	0	1.98923e+09	No	0	16256	0	0	0	No	0	10066	0	0	0	No	0	18392	0	0	0	No
1225	OR51Q1	Q8NH59	ENSG00000167360	11-5443936-C-T	rs754720163	Exomes,Genomes	51	11	5443936	C	T	c.506C>T	Transition	p.Pro169Leu	missense_variant	169	237	P	L	EC	ECL2	NA	No	No	-3	3	282740	0	0	1.06105e+09	No	0	24960	0	0	0	No	0	10352	0	0	0	No	0	19950	0	0	0	No
1226	OR51Q1	Q8NH59	ENSG00000167360	11-5443938-T-C	rs780829308	Exomes	51	11	5443938	T	C	c.508T>C	Transition	p.Phe170Leu	missense_variant	170	238	F	L	EC	ECL2	NA	No	No	0	1	251372	0	0	3.97817e+08	No	0	16256	0	0	0	No	0	10070	0	0	0	No	0	18392	0	0	0	No
1227	OR51Q1	Q8NH59	ENSG00000167360	11-5443942-G-A	rs1265157996	Exomes	51	11	5443942	G	A	c.512G>A	Transition	p.Cys171Tyr	missense_variant	171	239	C	Y	EC	ECL2	NA	No	No	-1	1	251298	0	0	3.97934e+08	No	0	16256	0	0	0	No	0	10070	0	0	0	No	0	18390	0	0	0	No
1228	OR51Q1	Q8NH59	ENSG00000167360	11-5443943-C-T	rs748016547	Exomes	51	11	5443943	C	T	c.513C>T	Transition	c.513C>T(p.=)	synonymous_variant	171	239	C	C	EC	ECL2	NA	No	No	0	1	251328	0	0	3.97886e+08	No	0	16256	0	0	0	No	0	10066	0	0	0	No	0	18394	0	0	0	No
1229	OR51Q1	Q8NH59	ENSG00000167360	11-5443944-C-T	rs1193711671	Exomes	51	11	5443944	C	T	c.514C>T	Transition	p.His172Tyr	missense_variant	172	244	H	Y	EC	ECL2	NA	No	No	1	1	251326	0	0	3.9789e+08	No	0	16256	0	0	0	No	0	10060	0	0	0	No	0	18392	0	0	0	Yes
1230	OR51Q1	Q8NH59	ENSG00000167360	11-5443945-A-G	rs748278898	Exomes	51	11	5443945	A	G	c.515A>G	Transition	p.His172Arg	missense_variant	172	244	H	R	EC	ECL2	NA	No	No	2	13	251300	0	0	5.1731e+09	No	0	16256	0	0	0	No	0	10068	0	0	0	No	0	18392	0	0	0	No
1231	OR51Q1	Q8NH59	ENSG00000167360	11-5443946-C-T	rs777828824	Exomes	51	11	5443946	C	T	c.516C>T	Transition	c.516C>T(p.=)	synonymous_variant	172	244	H	H	EC	ECL2	NA	No	No	0	3	251314	0	0	1.19373e+09	No	0	16256	0	0	0	No	0	10068	0	0	0	No	0	18392	0	0	0	No
1232	OR51Q1	Q8NH59	ENSG00000167360	11-5443948-C-T	rs963859099	Exomes,Genomes	51	11	5443948	C	T	c.518C>T	Transition	p.Ser173Phe	missense_variant	173	245	S	F	EC	ECL2	NA	No	No	-1	2	282690	0	0	7.07489e+08	Yes	2	24958	0	0	8.01346e+09	No	0	10350	0	0	0	No	0	19950	0	0	0	No
1233	OR51Q1	Q8NH59	ENSG00000167360	11-5443950-C-T	rs1364691265	Exomes	51	11	5443950	C	T	c.520C>T	Transition	p.His174Tyr	missense_variant	174	246	H	Y	EC	ECL2	NA	No	No	1	1	251326	0	0	3.9789e+08	No	0	16256	0	0	0	No	0	10058	0	0	0	No	0	18392	0	0	0	No
1234	OR51Q1	Q8NH59	ENSG00000167360	11-5443952-C-T	rs1455650962	Exomes	51	11	5443952	C	T	c.522C>T	Transition	c.522C>T(p.=)	synonymous_variant	174	246	H	H	EC	ECL2	NA	No	No	0	1	251330	0	0	3.97883e+08	No	0	16256	0	0	0	No	0	10062	0	0	0	No	0	18392	0	0	0	No
1235	OR51Q1	Q8NH59	ENSG00000167360	11-5443956-C-T	rs201548816	Exomes	51	11	5443956	C	T	c.526C>T	Transition	p.Leu176Phe	missense_variant	176	248	L	F	EC	ECL2	NA	No	No	0	4	251322	0	0	1.59158e+09	No	0	16256	0	0	0	No	0	10056	0	0	0	No	0	18392	0	0	0	Yes
1236	OR51Q1	Q8NH59	ENSG00000167360	11-5443956-C-A	rs201548816	Exomes	51	11	5443956	C	A	c.526C>A	Transversion	p.Leu176Ile	missense_variant	176	248	L	I	EC	ECL2	NA	No	No	1	2	251322	0	0	7.95792e+08	No	0	16256	0	0	0	No	0	10056	0	0	0	No	0	18392	0	0	0	No
1237	OR51Q1	Q8NH59	ENSG00000167360	11-5443957-T-C	rs749326845	Exomes	51	11	5443957	T	C	c.527T>C	Transition	p.Leu176Pro	missense_variant	176	248	L	P	EC	ECL2	NA	No	No	-3	1	251328	0	0	3.97886e+08	No	0	16256	0	0	0	No	0	10062	0	0	0	No	0	18392	0	0	0	No
1238	OR51Q1	Q8NH59	ENSG00000167360	11-5443958-C-T	rs916022249	Exomes	51	11	5443958	C	T	c.528C>T	Transition	c.528C>T(p.=)	synonymous_variant	176	248	L	L	EC	ECL2	NA	No	No	0	2	251316	0	0	7.95811e+08	Yes	1	16256	0	0	6.15157e+09	No	0	10068	0	0	0	No	0	18392	0	0	0	No
1239	OR51Q1	Q8NH59	ENSG00000167360	11-5443962-C-G	rs565413124	Exomes,Genomes	51	11	5443962	C	G	c.532C>G	Transversion	p.Arg178Gly	missense_variant	178	250	R	G	EC	ECL2	NA	No	No	-1	2	282710	0	0	7.07439e+08	Yes	2	24960	0	0	8.01282e+09	No	0	10354	0	0	0	No	0	19950	0	0	0	No
1240	OR51Q1	Q8NH59	ENSG00000167360	11-5443962-C-T	rs565413124	Exomes	51	11	5443962	C	T	c.532C>T	Transition	p.Arg178Cys	missense_variant	178	250	R	C	EC	ECL2	NA	No	No	-1	3	251322	0	0	1.19369e+09	No	0	16256	0	0	0	No	0	10064	0	0	0	No	0	18392	0	0	0	Yes
1241	OR51Q1	Q8NH59	ENSG00000167360	11-5443963-G-A	rs10838095	Exomes,Genomes	51	11	5443963	G	A	c.533G>A	Transition	p.Arg178His	missense_variant	178	250	R	H	EC	ECL2	NA	No	No	2	119410	281834	0	26972	0.423689121965412	Yes	7262	24920	1077	0	0.291412520064205	Yes	4632	10248	1021	0	0.451990632318501	Yes	14471	19936	5271	0	0.7258727929374	Yes
1242	OR51Q1	Q8NH59	ENSG00000167360	11-5443965-T-C	rs759806992	Exomes	51	11	5443965	T	C	c.535T>C	Transition	p.Ser179Pro	missense_variant	179	251	S	P	EC	ECL2	NA	No	No	0	1	251300	0	0	3.97931e+08	No	0	16256	0	0	0	No	0	10058	0	0	0	No	0	18392	0	0	0	Yes
1243	OR51Q1	Q8NH59	ENSG00000167360	11-5443966-C-G	rs772375558	Exomes	51	11	5443966	C	G	c.536C>G	Transversion	p.Ser179Cys	missense_variant	179	251	S	C	EC	ECL2	NA	No	No	0	6	251302	0	0	2.38757e+09	No	0	16256	0	0	0	Yes	2	10060	0	0	0.000198807157057654	No	0	18392	0	0	0	No
1244	OR51Q1	Q8NH59	ENSG00000167360	11-5443969-A-C	rs58283839	Exomes,Genomes	51	11	5443969	A	C	c.539A>C	Transversion	p.Tyr180Ser	missense_variant	180	252	Y	S	EC	ECL2	NA	No	No	-2	19806	282564	0	2295	0.0700938548435045	Yes	492	24952	5	0	0.0197178582879128	Yes	213	10350	2	0	0.0205797101449275	Yes	8227	19934	1717	0	0.412711949433129	Yes
1245	OR51Q1	Q8NH59	ENSG00000167360	11-5443969-A-G	rs58283839	Exomes	51	11	5443969	A	G	c.539A>G	Transition	p.Tyr180Cys	missense_variant	180	252	Y	C	EC	ECL2	NA	No	No	-1	1	251212	0	0	3.9807e+08	No	0	16254	0	0	0	No	0	10060	0	0	0	No	0	18386	0	0	0	Yes
1246	OR51Q1	Q8NH59	ENSG00000167360	11-5443970-T-C	rs1240883308	Exomes	51	11	5443970	T	C	c.540T>C	Transition	c.540T>C(p.=)	synonymous_variant	180	252	Y	Y	EC	ECL2	NA	No	No	0	1	251328	0	0	3.97886e+08	No	0	16256	0	0	0	No	0	10060	0	0	0	No	0	18392	0	0	0	No
1247	OR51Q1	Q8NH59	ENSG00000167360	11-5443974-C-A	rs764449533	Exomes	51	11	5443974	C	A	c.544C>A	Transversion	p.Leu182Ile	missense_variant	182	254	L	I	EC	ECL2	45.51	No	No	1	1	251320	0	0	3.97899e+08	Yes	1	16256	0	0	6.15157e+09	No	0	10062	0	0	0	No	0	18394	0	0	0	No
1248	OR51Q1	Q8NH59	ENSG00000167360	11-5443976-C-G	rs777125460	Exomes,Genomes	51	11	5443976	C	G	c.546C>G	Transversion	c.546C>G(p.=)	synonymous_variant	182	254	L	L	EC	ECL2	45.51	No	No	0	6	282748	0	0	2.12203e+09	No	0	24966	0	0	0	No	0	10358	0	0	0	No	0	19952	0	0	0	No
1249	OR51Q1	Q8NH59	ENSG00000167360	11-5443979-C-T	rs1213774391	Exomes	51	11	5443979	C	T	c.549C>T	Transition	c.549C>T(p.=)	synonymous_variant	183	255	H	H	BC	ECL2	45.52	No	Yes	0	1	251316	0	0	3.97905e+08	No	0	16256	0	0	0	No	0	10064	0	0	0	No	0	18394	0	0	0	No
1250	OR51Q1	Q8NH59	ENSG00000167360	11-5443983-G-C	rs1456186667	Exomes	51	11	5443983	G	C	c.553G>C	Transversion	p.Asp185His	missense_variant	185	257	D	H	EC	ECL2	45.54	No	No	1	1	251356	0	0	3.97842e+08	No	0	16256	0	0	0	No	0	10070	0	0	0	No	0	18392	0	0	0	No
1251	OR51Q1	Q8NH59	ENSG00000167360	11-5443985-T-C	rs149331026	Exomes	51	11	5443985	T	C	c.555T>C	Transition	c.555T>C(p.=)	synonymous_variant	185	257	D	D	EC	ECL2	45.54	No	No	0	1	251384	0	0	3.97798e+08	No	0	16256	0	0	0	No	0	10070	0	0	0	No	0	18394	0	0	0	No
1252	OR51Q1	Q8NH59	ENSG00000167360	11-5443988-G-A	rs1250748551	Exomes	51	11	5443988	G	A	c.558G>A	Transition	p.Met186Ile	missense_variant	186	258	M	I	EC	ECL2	45.55	No	No	1	1	251366	0	0	3.97826e+08	No	0	16256	0	0	0	No	0	10070	0	0	0	No	0	18390	0	0	0	No
1253	OR51Q1	Q8NH59	ENSG00000167360	11-5443991-C-A	rs762407985	Exomes	51	11	5443991	C	A	c.561C>A	Transversion	c.561C>A(p.=)	synonymous_variant	187	259	I	I	EC	ECL2	45.56	No	No	0	3	251354	0	0	1.19354e+09	Yes	3	16256	0	0	0.000184547244094488	No	0	10066	0	0	0	No	0	18394	0	0	0	No
1254	OR51Q1	Q8NH59	ENSG00000167360	11-5443991-C-T	rs762407985	Exomes	51	11	5443991	C	T	c.561C>T	Transition	c.561C>T(p.=)	synonymous_variant	187	259	I	I	EC	ECL2	45.56	No	No	0	2	251354	0	0	7.95691e+08	No	0	16256	0	0	0	No	0	10066	0	0	0	No	0	18394	0	0	0	No
1255	OR51Q1	Q8NH59	ENSG00000167360	11-5443992-C-T	rs111420940	Exomes	51	11	5443992	C	T	c.562C>T	Transition	p.Arg188Cys	missense_variant	188	260	R	C	EC	ECL2	45.57	No	No	-1	7	251362	0	0	2.78483e+09	Yes	1	16256	0	0	6.15157e+09	No	0	10070	0	0	0	No	0	18390	0	0	0	Yes
1256	OR51Q1	Q8NH59	ENSG00000167360	11-5443993-G-A	rs115558711	Exomes,Genomes	51	11	5443993	G	A	c.563G>A	Transition	p.Arg188His	missense_variant	188	260	R	H	EC	ECL2	45.57	No	No	2	533	282780	0	4	0.00188485748638518	Yes	219	24968	1	0	0.0087712271707786	No	0	10366	0	0	0	No	0	19948	0	0	0	Yes
1257	OR51Q1	Q8NH59	ENSG00000167360	11-5443993-G-C	rs115558711	Exomes	51	11	5443993	G	C	c.563G>C	Transversion	p.Arg188Pro	missense_variant	188	260	R	P	EC	ECL2	45.57	No	No	-2	14	251382	0	0	5.56921e+09	No	0	16256	0	0	0	No	0	10076	0	0	0	No	0	18390	0	0	0	No
1258	OR51Q1	Q8NH59	ENSG00000167360	11-5443994-C-T	rs752426017	Exomes,Genomes	51	11	5443994	C	T	c.564C>T	Transition	c.564C>T(p.=)	synonymous_variant	188	260	R	R	EC	ECL2	45.57	No	No	0	6	282804	0	0	2.12161e+09	No	0	24972	0	0	0	No	0	10362	0	0	0	No	0	19950	0	0	0	No
1259	OR51Q1	Q8NH59	ENSG00000167360	11-5443995-C-T	rs755954185	Exomes	51	11	5443995	C	T	c.565C>T	Transition	c.565C>T(p.=)	synonymous_variant	189	261	L	L	EC	ECL2	45.58	No	No	0	3	251408	0	0	1.19328e+09	No	0	16256	0	0	0	No	0	10074	0	0	0	No	0	18394	0	0	0	No
1260	OR51Q1	Q8NH59	ENSG00000167360	11-5444002-G-T	rs1326854633	Genomes	51	11	5444002	G	T	c.572G>T	Transversion	p.Cys191Phe	missense_variant	191	263	C	F	EC	ECL2	45.60	No	No	0	1	31404	0	0	3.18431e+09	Yes	1	8716	0	0	0.000114731528223956	No	0	290	0	0	0	No	0	1560	0	0	0	No
1261	OR51Q1	Q8NH59	ENSG00000167360	11-5444007-G-A	rs144018506	Exomes,Genomes	51	11	5444007	G	A	c.577G>A	Transition	p.Asp193Asn	missense_variant	193	265	D	N	EC	ECL2	NA	No	No	2	25	282866	0	0	8.83811e+09	Yes	1	24972	0	0	4.00449e+09	Yes	1	10366	0	0	9.64692e+09	No	0	19950	0	0	0	No
1262	OR51Q1	Q8NH59	ENSG00000167360	11-5444010-A-C	rs1465153415	Exomes	51	11	5444010	A	C	c.580A>C	Transversion	p.Ile194Leu	missense_variant	194	266	I	L	EC	ECL2	NA	No	No	1	1	251468	0	0	3.97665e+08	No	0	16256	0	0	0	No	0	10078	0	0	0	No	0	18390	0	0	0	No
1263	OR51Q1	Q8NH59	ENSG00000167360	11-5444012-C-T	rs146457615	Exomes	51	11	5444012	C	T	c.582C>T	Transition	c.582C>T(p.=)	synonymous_variant	194	266	I	I	EC	ECL2	NA	No	No	0	1	251446	0	0	3.977e+08	Yes	1	16256	0	0	6.15157e+09	No	0	10074	0	0	0	No	0	18390	0	0	0	No
1264	OR51Q1	Q8NH59	ENSG00000167360	11-5444015-G-C	rs1332346011	Exomes	51	11	5444015	G	C	c.585G>C	Transversion	p.Arg195Ser	missense_variant	195	269	R	S	EC	ECL2	NA	No	No	-1	1	251462	0	0	3.97674e+08	No	0	16256	0	0	0	No	0	10080	0	0	0	No	0	18390	0	0	0	Yes
1265	OR51Q1	Q8NH59	ENSG00000167360	11-5444018-C-T	rs757306630	Exomes,Genomes	51	11	5444018	C	T	c.588C>T	Transition	c.588C>T(p.=)	synonymous_variant	196	270	L	L	EC	ECL2	NA	No	No	0	2	282860	0	0	7.07064e+08	Yes	2	24966	0	0	8.01089e+09	No	0	10370	0	0	0	No	0	19950	0	0	0	No
1266	OR51Q1	Q8NH59	ENSG00000167360	11-5444020-A-T	rs1392979614	Exomes,Genomes	51	11	5444020	A	T	c.590A>T	Transversion	p.Asn197Ile	missense_variant	197	271	N	I	TM	TM5	5.35	No	No	-3	3	282874	0	0	1.06054e+09	Yes	1	24966	0	0	4.00545e+09	No	0	10370	0	0	0	No	0	19952	0	0	0	No
1267	OR51Q1	Q8NH59	ENSG00000167360	11-5444022-A-G	rs200551334	Exomes	51	11	5444022	A	G	c.592A>G	Transition	p.Ser198Gly	missense_variant	198	272	S	G	TM	TM5	5.36	No	No	1	3	251480	0	0	1.19294e+08	No	0	16256	0	0	0	No	0	10080	0	0	0	No	0	18390	0	0	0	No
1268	OR51Q1	Q8NH59	ENSG00000167360	11-5444027-G-A	rs548124179	Exomes	51	11	5444027	G	A	c.597G>A	Transition	p.Trp199Ter	stop_gained	199	273	W	STOP	TM	TM5	5.37	No	No	-	6	251482	0	0	2.38586e+09	No	0	16256	0	0	0	No	0	10080	0	0	0	No	0	18392	0	0	0	Yes
1269	OR51Q1	Q8NH59	ENSG00000167360	11-5444028-T-C	rs772166967	Exomes	51	11	5444028	T	C	c.598T>C	Transition	p.Tyr200His	missense_variant	200	274	Y	H	TM	TM5	5.38	No	No	1	1	251482	0	0	3.97643e+08	No	0	16256	0	0	0	No	0	10080	0	0	0	No	0	18394	0	0	0	Yes
1270	OR51Q1	Q8NH59	ENSG00000167360	11-5444030-T-C	rs1274948471	Exomes	51	11	5444030	T	C	c.600T>C	Transition	c.600T>C(p.=)	synonymous_variant	200	274	Y	Y	TM	TM5	5.38	No	No	0	1	251488	0	0	3.97633e+08	No	0	16256	0	0	0	No	0	10080	0	0	0	No	0	18394	0	0	0	Yes
1271	OR51Q1	Q8NH59	ENSG00000167360	11-5444031-G-T	rs981705295	Exomes	51	11	5444031	G	T	c.601G>T	Transversion	p.Gly201Ter	stop_gained	201	275	G	STOP	BC	TM5	5.39	No	Yes	-	1	251474	0	0	3.97655e+08	No	0	16256	0	0	0	No	0	10080	0	0	0	No	0	18394	0	0	0	No
1272	OR51Q1	Q8NH59	ENSG00000167360	11-5444034-T-C	rs1197449017	Exomes	51	11	5444034	T	C	c.604T>C	Transition	p.Phe202Leu	missense_variant	202	276	F	L	TM	TM5	5.40	No	No	0	2	251486	0	0	7.95273e+08	No	0	16256	0	0	0	No	0	10080	0	0	0	Yes	2	18394	0	0	0.00010873110796999	No
1273	OR51Q1	Q8NH59	ENSG00000167360	11-5444037-G-C	rs775794899	Exomes,Genomes	51	11	5444037	G	C	c.607G>C	Transversion	p.Ala203Pro	missense_variant	203	277	A	P	TM	TM5	5.41	No	No	-1	6	282880	0	0	2.12104e+08	Yes	1	24966	0	0	4.00545e+09	No	0	10370	0	0	0	No	0	19954	0	0	0	No
1274	OR51Q1	Q8NH59	ENSG00000167360	11-5444038-C-G	rs747269570	Exomes,Genomes	51	11	5444038	C	G	c.608C>G	Transversion	p.Ala203Gly	missense_variant	203	277	A	G	TM	TM5	5.41	No	No	1	4	282878	0	0	1.41404e+09	Yes	4	24962	0	0	0.000160243570226745	No	0	10370	0	0	0	No	0	19954	0	0	0	No
1275	OR51Q1	Q8NH59	ENSG00000167360	11-5444040-C-T	rs78214713	Exomes,Genomes	51	11	5444040	C	T	c.610C>T	Transition	p.Leu204Phe	missense_variant	204	278	L	F	BC	TM5	5.42	No	Yes	0	7298	282874	0	425	0.025799472556686	Yes	71	24962	1	0	0.00284432337152472	Yes	57	10370	0	0	0.00549662487945998	Yes	1042	19954	27	0	0.052220106244362	Yes
1276	OR51Q1	Q8NH59	ENSG00000167360	11-5444043-G-A	rs1255862461	Exomes	51	11	5444043	G	A	c.613G>A	Transition	p.Ala205Thr	missense_variant	205	279	A	T	BC	TM5	5.43	No	Yes	1	1	251482	0	0	3.97643e+08	No	0	16256	0	0	0	No	0	10080	0	0	0	No	0	18392	0	0	0	No
1277	OR51Q1	Q8NH59	ENSG00000167360	11-5444047-T-C	rs777072073	Exomes	51	11	5444047	T	C	c.617T>C	Transition	p.Leu206Ser	missense_variant	206	280	L	S	TM	TM5	5.44	No	No	-1	1	251482	0	0	3.97643e+08	No	0	16256	0	0	0	No	0	10080	0	0	0	No	0	18392	0	0	0	No
1278	OR51Q1	Q8NH59	ENSG00000167360	11-5444048-G-A	rs762287497	Exomes	51	11	5444048	G	A	c.618G>A	Transition	c.618G>A(p.=)	synonymous_variant	206	280	L	L	TM	TM5	5.44	No	No	0	1	251484	0	0	3.9764e+08	No	0	16256	0	0	0	No	0	10080	0	0	0	No	0	18394	0	0	0	Yes
1279	OR51Q1	Q8NH59	ENSG00000167360	11-5444054-T-G	rs1422070405	Exomes	51	11	5444054	T	G	c.624T>G	Transversion	p.Ile208Met	missense_variant	208	282	I	M	BC	TM5	5.46	No	Yes	1	1	251486	0	0	3.97636e+08	No	0	16256	0	0	0	No	0	10080	0	0	0	No	0	18392	0	0	0	No
1280	OR51Q1	Q8NH59	ENSG00000167360	11-5444057-T-C	rs899608609	Exomes,Genomes	51	11	5444057	T	C	c.627T>C	Transition	c.627T>C(p.=)	synonymous_variant	209	283	I	I	BC	TM5	5.47	No	Yes	0	2	282896	0	0	7.06974e+08	Yes	1	24968	0	0	4.00513e+09	No	0	10370	0	0	0	No	0	19954	0	0	0	No
1281	OR51Q1	Q8NH59	ENSG00000167360	11-5444058-A-G	rs765775710	Exomes	51	11	5444058	A	G	c.628A>G	Transition	p.Ile210Val	missense_variant	210	284	I	V	TM	TM5	5.48	No	No	1	1	251490	0	0	3.9763e+08	No	0	16256	0	0	0	No	0	10080	0	0	0	No	0	18394	0	0	0	No
1282	OR51Q1	Q8NH59	ENSG00000167360	11-5444060-C-CAT	rs773847387	Exomes	51	11	5444060	C	CAT	c.630_631insAT	Insertion	p.Val211MetfsTer8	frameshift_variant	211	285	V	M	TM	TM5	5.49	No	No	0	1	251488	0	0	3.97633e+08	No	0	16256	0	0	0	No	0	10080	0	0	0	No	0	18394	0	0	0	Yes
1283	OR51Q1	Q8NH59	ENSG00000167360	11-5444060-C-T	rs773847387	Exomes	51	11	5444060	C	T	c.630C>T	Transition	c.630C>T(p.=)	synonymous_variant	210	284	I	I	TM	TM5	5.48	No	No	0	3	251488	0	0	1.1929e+09	No	0	16256	0	0	0	No	0	10080	0	0	0	No	0	18394	0	0	0	Yes
1284	OR51Q1	Q8NH59	ENSG00000167360	11-5444061-G-A	rs2736586	Exomes,Genomes	51	11	5444061	G	A	c.631G>A	Transition	p.Val211Met	missense_variant	211	285	V	M	TM	TM5	5.49	No	No	0	119991	282736	0	27072	0.424392366023428	Yes	7267	24948	1078	0	0.291285874619208	Yes	4695	10358	1028	0	0.453272832593165	Yes	14483	19950	5276	0	0.725964912280702	Yes
1285	OR51Q1	Q8NH59	ENSG00000167360	11-5444061-G-GGATCCTCTGCTCAATTATCA	rs2736586	Exomes	51	11	5444061	G	GGATCCTCTGCTCAATTATCA	c.631_632insGATCCTCTGCTCAATTATCA	Insertion	p.Val211GlyfsTer14	frameshift_variant	211	285	V	G	TM	TM5	5.49	No	No	-1	1	251398	0	0	3.97776e+08	No	0	16254	0	0	0	No	0	10070	0	0	0	No	0	18392	0	0	0	Yes
1286	OR51Q1	Q8NH59	ENSG00000167360	11-5444062-T-C	rs767023897	Exomes	51	11	5444062	T	C	c.632T>C	Transition	p.Val211Ala	missense_variant	211	285	V	A	TM	TM5	5.49	No	No	0	2	251490	0	0	7.9526e+08	No	0	16256	0	0	0	No	0	10080	0	0	0	No	0	18394	0	0	0	No
1287	OR51Q1	Q8NH59	ENSG00000167360	11-5444064-G-T	rs369726411	Exomes,Genomes	51	11	5444064	G	T	c.634G>T	Transversion	p.Asp212Tyr	missense_variant	212	286	D	Y	FC	TM5	5.50	Yes	No	-2	47	282884	0	0	0.000166145840697954	Yes	2	24966	0	0	8.01089e+09	No	0	10370	0	0	0	No	0	19954	0	0	0	No
1288	OR51Q1	Q8NH59	ENSG00000167360	11-5444067-C-A	rs755829195	Exomes	51	11	5444067	C	A	c.637C>A	Transversion	p.Pro213Thr	missense_variant	213	287	P	T	TM	TM5	5.51	No	No	-1	1	251492	0	0	3.97627e+08	No	0	16256	0	0	0	No	0	10080	0	0	0	No	0	18394	0	0	0	No
1289	OR51Q1	Q8NH59	ENSG00000167360	11-5444068-C-G	rs763957604	Exomes	51	11	5444068	C	G	c.638C>G	Transversion	p.Pro213Arg	missense_variant	213	287	P	R	TM	TM5	5.51	No	No	-2	1	251492	0	0	3.97627e+08	No	0	16256	0	0	0	No	0	10080	0	0	0	No	0	18394	0	0	0	No
1290	OR51Q1	Q8NH59	ENSG00000167360	11-5444070-C-T	rs753723832	Exomes	51	11	5444070	C	T	c.640C>T	Transition	c.640C>T(p.=)	synonymous_variant	214	288	L	L	TM	TM5	5.52	No	No	0	3	251494	0	0	1.19287e+09	No	0	16256	0	0	0	No	0	10080	0	0	0	No	0	18394	0	0	0	Yes
1291	OR51Q1	Q8NH59	ENSG00000167360	11-5444072-G-C	rs757253289	Exomes	51	11	5444072	G	C	c.642G>C	Transversion	c.642G>C(p.=)	synonymous_variant	214	288	L	L	TM	TM5	5.52	No	No	0	1	251492	0	0	3.97627e+08	No	0	16256	0	0	0	No	0	10080	0	0	0	No	0	18394	0	0	0	No
1292	OR51Q1	Q8NH59	ENSG00000167360	11-5444077-T-C	rs1338313631	Exomes	51	11	5444077	T	C	c.647T>C	Transition	p.Ile216Thr	missense_variant	216	290	I	T	TM	TM5	5.54	No	No	0	1	251490	0	0	3.9763e+08	No	0	16256	0	0	0	No	0	10080	0	0	0	No	0	18394	0	0	0	No
1293	OR51Q1	Q8NH59	ENSG00000167360	11-5444079-G-A	rs200365005	Exomes	51	11	5444079	G	A	c.649G>A	Transition	p.Val217Met	missense_variant	217	291	V	M	TM	TM5	5.55	No	No	0	11	251488	0	0	4.37397e+09	No	0	16256	0	0	0	No	0	10080	0	0	0	No	0	18394	0	0	0	No
1294	OR51Q1	Q8NH59	ENSG00000167360	11-5444081-G-C	rs745885272	Exomes	51	11	5444081	G	C	c.651G>C	Transversion	c.651G>C(p.=)	synonymous_variant	217	291	V	V	TM	TM5	5.55	No	No	0	3	251482	0	0	1.19293e+09	No	0	16256	0	0	0	No	0	10080	0	0	0	No	0	18394	0	0	0	No
1295	OR51Q1	Q8NH59	ENSG00000167360	11-5444081-G-T	rs745885272	Exomes	51	11	5444081	G	T	c.651G>T	Transversion	c.651G>T(p.=)	synonymous_variant	217	291	V	V	TM	TM5	5.55	No	No	0	1	251482	0	0	3.97643e+08	No	0	16256	0	0	0	No	0	10080	0	0	0	No	0	18394	0	0	0	No
1296	OR51Q1	Q8NH59	ENSG00000167360	11-5444082-A-G	rs1308927708	Exomes	51	11	5444082	A	G	c.652A>G	Transition	p.Ile218Val	missense_variant	218	292	I	V	TM	TM5	5.56	No	No	1	1	251484	0	0	3.9764e+08	No	0	16256	0	0	0	No	0	10080	0	0	0	No	0	18394	0	0	0	Yes
1297	OR51Q1	Q8NH59	ENSG00000167360	11-5444086-C-T	rs114244135	Exomes,Genomes	51	11	5444086	C	T	c.656C>T	Transition	p.Ser219Phe	missense_variant	219	293	S	F	FC	TM5	5.57	Yes	No	-1	466	282872	0	6	0.00164738821799259	Yes	452	24970	6	0	0.0181017220664798	No	0	10370	0	0	0	Yes	1	19954	0	0	5.01153e+09	No
1298	OR51Q1	Q8NH59	ENSG00000167360	11-5444088-T-C	rs780098554	Exomes	51	11	5444088	T	C	c.658T>C	Transition	p.Tyr220His	missense_variant	220	294	Y	H	FC	TM5	5.58	Yes	No	1	2	251470	0	0	7.95323e+08	No	0	16256	0	0	0	No	0	10078	0	0	0	No	0	18394	0	0	0	No
1299	OR51Q1	Q8NH59	ENSG00000167360	11-5444089-A-C	rs141090592	Exomes,Genomes	51	11	5444089	A	C	c.659A>C	Transversion	p.Tyr220Ser	missense_variant	220	294	Y	S	FC	TM5	5.58	Yes	No	-2	2	282854	0	0	7.07079e+07	Yes	2	24960	0	0	8.01282e+09	No	0	10368	0	0	0	No	0	19954	0	0	0	No
1300	OR51Q1	Q8NH59	ENSG00000167360	11-5444089-A-G	rs141090592	Exomes	51	11	5444089	A	G	c.659A>G	Transition	p.Tyr220Cys	missense_variant	220	294	Y	C	FC	TM5	5.58	Yes	No	-1	8	251470	0	0	3.18129e+09	No	0	16256	0	0	0	No	0	10080	0	0	0	Yes	4	18394	0	0	0.00021746221593998	No
1301	OR51Q1	Q8NH59	ENSG00000167360	11-5444092-C-G	rs1213463415	Exomes	51	11	5444092	C	G	c.662C>G	Transversion	p.Thr221Arg	missense_variant	221	295	T	R	TM	TM5	5.59	No	No	-1	1	251468	0	0	3.97665e+08	No	0	16256	0	0	0	No	0	10080	0	0	0	No	0	18394	0	0	0	Yes
1302	OR51Q1	Q8NH59	ENSG00000167360	11-5444094-C-A	rs1261730605	Exomes	51	11	5444094	C	A	c.664C>A	Transversion	p.Leu222Ile	missense_variant	222	296	L	I	TM	TM5	5.60	No	No	1	1	251466	0	0	3.97668e+07	No	0	16256	0	0	0	No	0	10078	0	0	0	No	0	18394	0	0	0	No
1303	OR51Q1	Q8NH59	ENSG00000167360	11-5444095-T-C	rs776951324	Exomes	51	11	5444095	T	C	c.665T>C	Transition	p.Leu222Pro	missense_variant	222	296	L	P	TM	TM5	5.60	No	No	-3	2	251234	0	0	7.96071e+08	No	0	16256	0	0	0	No	0	10058	0	0	0	No	0	18394	0	0	0	No
1304	OR51Q1	Q8NH59	ENSG00000167360	11-5444095-T-G	rs776951324	Genomes	51	11	5444095	T	G	c.665T>G	Transversion	p.Leu222Arg	missense_variant	222	296	L	R	TM	TM5	5.60	No	No	-2	1	31386	0	0	3.18613e+09	No	0	8702	0	0	0	No	0	290	0	0	0	No	0	1558	0	0	0	No
1305	OR51Q1	Q8NH59	ENSG00000167360	11-5444096-T-TAG	rs879143345	Exomes	51	11	5444096	T	TAG	c.667_668insGA	Insertion	p.Ile223ArgfsTer3	frameshift_variant	223	297	I	R	TM	TM5	5.61	No	No	-3	2	251468	0	0	7.9533e+08	No	0	16256	0	0	0	No	0	10078	0	0	0	No	0	18394	0	0	0	No
1306	OR51Q1	Q8NH59	ENSG00000167360	11-5444098-T-C	rs1421676563	Exomes	51	11	5444098	T	C	c.668T>C	Transition	p.Ile223Thr	missense_variant	223	297	I	T	TM	TM5	5.61	No	No	0	1	251460	0	0	3.97678e+08	No	0	16256	0	0	0	No	0	10078	0	0	0	No	0	18394	0	0	0	No
1307	OR51Q1	Q8NH59	ENSG00000167360	11-5444100-C-T	rs1431486941	Exomes	51	11	5444100	C	T	c.670C>T	Transition	c.670C>T(p.=)	synonymous_variant	224	298	L	L	TM	TM5	5.62	No	No	0	2	251462	0	0	7.95349e+08	No	0	16256	0	0	0	No	0	10078	0	0	0	Yes	2	18394	0	0	0.00010873110796999	No
1308	OR51Q1	Q8NH59	ENSG00000167360	11-5444107-A-G	rs748579336	Exomes	51	11	5444107	A	G	c.677A>G	Transition	p.Asn226Ser	missense_variant	226	300	N	S	TM	TM5	5.64	No	No	0	17	251454	0	0	6.76068e+09	No	0	16256	0	0	0	No	0	10078	0	0	0	No	0	18392	0	0	0	No
1309	OR51Q1	Q8NH59	ENSG00000167360	11-5444110-T-C	rs770271928	Exomes	51	11	5444110	T	C	c.680T>C	Transition	p.Ile227Thr	missense_variant	227	301	I	T	FC	TM5	5.65	Yes	No	0	2	251450	0	0	7.95387e+08	No	0	16256	0	0	0	No	0	10080	0	0	0	No	0	18394	0	0	0	Yes
1310	OR51Q1	Q8NH59	ENSG00000167360	11-5444111-C-A	rs1435161376	Exomes	51	11	5444111	C	A	c.681C>A	Transversion	c.681C>A(p.=)	synonymous_variant	227	301	I	I	FC	TM5	5.65	Yes	No	0	3	251432	0	0	1.19317e+09	No	0	16256	0	0	0	No	0	10080	0	0	0	Yes	3	18392	0	0	0.000163114397564158	No
1311	OR51Q1	Q8NH59	ENSG00000167360	11-5444112-T-C	rs773726457	Exomes,Genomes	51	11	5444112	T	C	c.682T>C	Transition	c.682T>C(p.=)	synonymous_variant	228	302	L	L	IC	ICL3	NA	No	No	0	2	282846	0	0	7.07099e+08	No	0	24968	0	0	0	No	0	10370	0	0	0	No	0	19950	0	0	0	No
1312	OR51Q1	Q8NH59	ENSG00000167360	11-5444112-T-G	rs773726457	Exomes	51	11	5444112	T	G	c.682T>G	Transversion	p.Leu228Val	missense_variant	228	302	L	V	IC	ICL3	NA	No	No	0	1	251444	0	0	3.97703e+08	No	0	16256	0	0	0	No	0	10080	0	0	0	No	0	18394	0	0	0	Yes
1313	OR51Q1	Q8NH59	ENSG00000167360	11-5444119-CA-C	rs758906786	Exomes	51	11	5444119	CA	C	c.690delA	Deletion	p.Ala231ProfsTer18	frameshift_variant	231	306	A	P	IC	ICL3	NA	No	No	-1	2	251398	0	0	7.95551e+08	No	0	16256	0	0	0	No	0	10076	0	0	0	No	0	18390	0	0	0	Yes
1314	OR51Q1	Q8NH59	ENSG00000167360	11-5444119-C-T	rs758906786	Exomes	51	11	5444119	C	T	c.689C>T	Transition	p.Thr230Ile	missense_variant	230	305	T	I	IC	ICL3	NA	No	No	0	2	251398	0	0	7.95551e+08	No	0	16256	0	0	0	No	0	10076	0	0	0	No	0	18390	0	0	0	Yes
1315	OR51Q1	Q8NH59	ENSG00000167360	11-5444122-C-G	rs150281365	Exomes	51	11	5444122	C	G	c.692C>G	Transversion	p.Ala231Gly	missense_variant	231	306	A	G	IC	ICL3	NA	No	No	1	1	251356	0	0	3.97842e+08	No	0	16256	0	0	0	No	0	10072	0	0	0	No	0	18388	0	0	0	No
1316	OR51Q1	Q8NH59	ENSG00000167360	11-5444122-C-A	rs150281365	Exomes	51	11	5444122	C	A	c.692C>A	Transversion	p.Ala231Asp	missense_variant	231	306	A	D	IC	ICL3	NA	No	No	-3	1	251356	0	0	3.97842e+08	No	0	16256	0	0	0	No	0	10072	0	0	0	No	0	18388	0	0	0	No
1317	OR51Q1	Q8NH59	ENSG00000167360	11-5444126-C-T	rs76076639	Exomes,Genomes	51	11	5444126	C	T	c.696C>T	Transition	c.696C>T(p.=)	synonymous_variant	232	307	T	T	IC	ICL3	NA	No	No	0	3	282766	0	0	1.06095e+09	Yes	3	24962	0	0	0.000120182677670058	No	0	10360	0	0	0	No	0	19948	0	0	0	No
1318	OR51Q1	Q8NH59	ENSG00000167360	11-5444128-G-A	rs769804142	Exomes	51	11	5444128	G	A	c.698G>A	Transition	p.Trp233Ter	stop_gained	233	308	W	STOP	TM	TM5	NA	No	No	-	2	251370	0	0	7.9564e+08	No	0	16256	0	0	0	No	0	10068	0	0	0	No	0	18390	0	0	0	No
1319	OR51Q1	Q8NH59	ENSG00000167360	11-5444131-C-T	rs372480233	Exomes	51	11	5444131	C	T	c.701C>T	Transition	p.Ala234Val	missense_variant	234	309	A	V	TM	TM6	6.28	No	No	0	1	251306	0	0	3.97921e+08	Yes	1	16256	0	0	6.15157e+09	No	0	10070	0	0	0	No	0	18388	0	0	0	No
1320	OR51Q1	Q8NH59	ENSG00000167360	11-5444132-TGA-T	rs749259048	Exomes	51	11	5444132	TGA	T	c.704_705delAG	Deletion	p.Glu235AlafsTer7	frameshift_variant	235	310	E	A	TM	TM6	6.29	No	No	-1	4	251332	0	0	1.59152e+09	No	0	16256	0	0	0	No	0	10066	0	0	0	No	0	18390	0	0	0	No
1321	OR51Q1	Q8NH59	ENSG00000167360	11-5444136-C-T	rs2647574	Exomes,Genomes	51	11	5444136	C	T	c.706C>T	Transition	p.Arg236Ter	stop_gained	236	311	R	STOP	FC	TM6	6.30	Yes	No	-	119901	282504	0	27043	0.42442230906465	Yes	7268	24932	1079	0	0.291512915129151	Yes	4688	10352	1024	0	0.452859350850077	Yes	14479	19948	5274	0	0.725837176659314	Yes
1322	OR51Q1	Q8NH59	ENSG00000167360	11-5444137-G-A	rs141547549	Exomes,Genomes	51	11	5444137	G	A	c.707G>A	Transition	p.Arg236Gln	missense_variant	236	311	R	Q	FC	TM6	6.30	Yes	No	3	95	282646	0	0	0.000336109479702525	Yes	1	24966	0	0	4.00545e+09	No	0	10342	0	0	0	No	0	19948	0	0	0	No
1323	OR51Q1	Q8NH59	ENSG00000167360	11-5444139-C-T	rs761709949	Exomes	51	11	5444139	C	T	c.709C>T	Transition	p.Leu237Phe	missense_variant	237	312	L	F	TM	TM6	6.31	No	No	0	1	251238	0	0	3.98029e+08	No	0	16256	0	0	0	No	0	10056	0	0	0	No	0	18390	0	0	0	No
1324	OR51Q1	Q8NH59	ENSG00000167360	11-5444142-C-T	rs543461364	Exomes	51	11	5444142	C	T	c.712C>T	Transition	p.Arg238Cys	missense_variant	238	313	R	C	FC	TM6	6.32	Yes	No	-1	6	251218	0	0	2.38836e+09	No	0	16256	0	0	0	No	0	10058	0	0	0	No	0	18388	0	0	0	No
1325	OR51Q1	Q8NH59	ENSG00000167360	11-5444143-G-A	rs750405873	Exomes,Genomes	51	11	5444143	G	A	c.713G>A	Transition	p.Arg238His	missense_variant	238	313	R	H	FC	TM6	6.32	Yes	No	2	11	282598	0	0	3.89246e+09	Yes	2	24966	0	0	8.01089e+09	No	0	10338	0	0	0	Yes	2	19948	0	0	0.000100260677762182	Yes
1326	OR51Q1	Q8NH59	ENSG00000167360	11-5444143-G-T	rs750405873	Exomes	51	11	5444143	G	T	c.713G>T	Transversion	p.Arg238Leu	missense_variant	238	313	R	L	FC	TM6	6.32	Yes	No	-2	1	251202	0	0	3.98086e+07	No	0	16256	0	0	0	No	0	10048	0	0	0	No	0	18392	0	0	0	Yes
1327	OR51Q1	Q8NH59	ENSG00000167360	11-5444146-C-A	rs147051674	Exomes,Genomes	51	11	5444146	C	A	c.716C>A	Transversion	p.Ala239Asp	missense_variant	239	314	A	D	FC	TM6	6.33	Yes	No	-3	29	282566	0	0	0.000102630889774424	Yes	28	24966	0	0	0.00112152527437315	No	0	10342	0	0	0	No	0	19950	0	0	0	No
1328	OR51Q1	Q8NH59	ENSG00000167360	11-5444150-C-A	rs118011081	Exomes	51	11	5444150	C	A	c.720C>A	Transversion	c.720C>A(p.=)	synonymous_variant	240	315	L	L	TM	TM6	6.34	No	No	0	1	251208	0	0	3.98076e+07	No	0	16256	0	0	0	No	0	10060	0	0	0	No	0	18390	0	0	0	No
1329	OR51Q1	Q8NH59	ENSG00000167360	11-5444150-C-T	rs118011081	Exomes,Genomes	51	11	5444150	C	T	c.720C>T	Transition	c.720C>T(p.=)	synonymous_variant	240	315	L	L	TM	TM6	6.34	No	No	0	4292	282614	0	58	0.0151867918786755	Yes	84	24970	1	0	0.00336403684421306	Yes	452	10350	6	0	0.0436714975845411	Yes	1	19950	0	0	5.01253e+08	Yes
1330	OR51Q1	Q8NH59	ENSG00000167360	11-5444152-A-G	rs1487584537	Exomes	51	11	5444152	A	G	c.722A>G	Transition	p.Asn241Ser	missense_variant	241	316	N	S	TM	TM6	6.35	No	No	0	1	251240	0	0	3.98026e+08	No	0	16256	0	0	0	No	0	10072	0	0	0	No	0	18392	0	0	0	No
1331	OR51Q1	Q8NH59	ENSG00000167360	11-5444153-T-A	rs1190666159	Exomes	51	11	5444153	T	A	c.723T>A	Transversion	p.Asn241Lys	missense_variant	241	316	N	K	TM	TM6	6.35	No	No	0	2	251238	0	0	7.96058e+08	No	0	16256	0	0	0	No	0	10068	0	0	0	No	0	18392	0	0	0	No
1332	OR51Q1	Q8NH59	ENSG00000167360	11-5444162-G-C	rs1253878754	Exomes	51	11	5444162	G	C	c.732G>C	Transversion	c.732G>C(p.=)	synonymous_variant	244	319	L	L	TM	TM6	6.38	No	No	0	2	251200	0	0	7.96178e+08	No	0	16256	0	0	0	No	0	10066	0	0	0	No	0	18394	0	0	0	No
1333	OR51Q1	Q8NH59	ENSG00000167360	11-5444167-A-G	rs781451597	Exomes	51	11	5444167	A	G	c.737A>G	Transition	p.His246Arg	missense_variant	246	321	H	R	TM	TM6	6.40	No	No	2	3	251224	0	0	1.19415e+09	No	0	16256	0	0	0	No	0	10068	0	0	0	Yes	3	18394	0	0	0.000163096661954985	No
1334	OR51Q1	Q8NH59	ENSG00000167360	11-5444167-A-C	rs781451597	Exomes	51	11	5444167	A	C	c.737A>C	Transversion	p.His246Pro	missense_variant	246	321	H	P	TM	TM6	6.40	No	No	0	1	251224	0	0	3.98051e+08	No	0	16256	0	0	0	No	0	10068	0	0	0	No	0	18394	0	0	0	No
1335	OR51Q1	Q8NH59	ENSG00000167360	11-5444168-CAT-C	rs1175313852	Exomes	51	11	5444168	CAT	C	c.739_740delAT	Deletion	p.Ile247SerfsTer77	frameshift_variant	247	322	I	S	TM	TM6	6.41	No	No	-1	1	251202	0	0	3.98086e+07	No	0	16256	0	0	0	No	0	10068	0	0	0	No	0	18392	0	0	0	No
1336	OR51Q1	Q8NH59	ENSG00000167360	11-5444169-A-G	rs1378200959	Exomes	51	11	5444169	A	G	c.739A>G	Transition	p.Ile247Val	missense_variant	247	322	I	V	TM	TM6	6.41	No	No	1	1	251242	0	0	3.98023e+08	Yes	1	16256	0	0	6.15157e+09	No	0	10070	0	0	0	No	0	18394	0	0	0	No
1337	OR51Q1	Q8NH59	ENSG00000167360	11-5444171-T-G	rs770153143	Exomes	51	11	5444171	T	G	c.741T>G	Transversion	p.Ile247Met	missense_variant	247	322	I	M	TM	TM6	6.41	No	No	1	4	251262	0	0	1.59196e+09	No	0	16256	0	0	0	No	0	10070	0	0	0	No	0	18392	0	0	0	No
1338	OR51Q1	Q8NH59	ENSG00000167360	11-5444172-C-A	rs143597541	Exomes,Genomes	51	11	5444172	C	A	c.742C>A	Transversion	p.Leu248Ile	missense_variant	248	323	L	I	TM	TM6	6.42	No	No	1	331	282650	0	0	0.00117105961436405	Yes	16	24974	0	0	0.000640666292944662	No	0	10362	0	0	0	No	0	19952	0	0	0	Yes
1339	OR51Q1	Q8NH59	ENSG00000167360	11-5444175-G-C	rs749827945	Exomes	51	11	5444175	G	C	c.745G>C	Transversion	p.Ala249Pro	missense_variant	249	324	A	P	TM	TM6	6.43	No	No	-1	1	251240	0	0	3.98026e+08	No	0	16256	0	0	0	No	0	10072	0	0	0	No	0	18392	0	0	0	Yes
1340	OR51Q1	Q8NH59	ENSG00000167360	11-5444176-C-T	rs371069677	Exomes,Genomes	51	11	5444176	C	T	c.746C>T	Transition	p.Ala249Val	missense_variant	249	324	A	V	TM	TM6	6.43	No	No	0	4	282610	0	0	1.41538e+09	Yes	2	24972	0	0	8.00897e+09	No	0	10352	0	0	0	Yes	1	19954	0	0	5.01153e+09	No
1341	OR51Q1	Q8NH59	ENSG00000167360	11-5444180-C-T	rs555285376	Exomes	51	11	5444180	C	T	c.750C>T	Transition	c.750C>T(p.=)	synonymous_variant	250	325	V	V	FC	TM6	6.44	Yes	No	0	1	251252	0	0	3.98007e+08	No	0	16256	0	0	0	No	0	10070	0	0	0	No	0	18394	0	0	0	No
1342	OR51Q1	Q8NH59	ENSG00000167360	11-5444187-C-T	rs1371286097	Exomes	51	11	5444187	C	T	c.757C>T	Transition	p.Leu253Phe	missense_variant	253	328	L	F	TM	TM6	6.47	No	No	0	3	251286	0	0	1.19386e+09	No	0	16256	0	0	0	No	0	10072	0	0	0	No	0	18394	0	0	0	Yes
1343	OR51Q1	Q8NH59	ENSG00000167360	11-5444190-T-C	rs760156684	Exomes,Genomes	51	11	5444190	T	C	c.760T>C	Transition	p.Tyr254His	missense_variant	254	329	Y	H	FC	TM6	6.48	Yes	No	1	28	282720	0	0	9.90379e+09	No	0	24970	0	0	0	No	0	10366	0	0	0	Yes	23	19952	0	0	0.00115276663993585	Yes
1344	OR51Q1	Q8NH59	ENSG00000167360	11-5444191-A-C	rs1306599826	Exomes	51	11	5444191	A	C	c.761A>C	Transversion	p.Tyr254Ser	missense_variant	254	329	Y	S	FC	TM6	6.48	Yes	No	-2	1	251312	0	0	3.97912e+08	No	0	16256	0	0	0	No	0	10074	0	0	0	No	0	18394	0	0	0	No
1345	OR51Q1	Q8NH59	ENSG00000167360	11-5444192-C-T	rs1350454826	Exomes	51	11	5444192	C	T	c.762C>T	Transition	c.762C>T(p.=)	synonymous_variant	254	329	Y	Y	FC	TM6	6.48	Yes	No	0	1	251298	0	0	3.97934e+08	Yes	1	16256	0	0	6.15157e+09	No	0	10076	0	0	0	No	0	18394	0	0	0	No
1346	OR51Q1	Q8NH59	ENSG00000167360	11-5444193-A-C	rs1224677709	Exomes	51	11	5444193	A	C	c.763A>C	Transversion	p.Ile255Leu	missense_variant	255	330	I	L	TM	TM6	6.49	No	No	1	1	251308	0	0	3.97918e+08	Yes	1	16256	0	0	6.15157e+09	No	0	10076	0	0	0	No	0	18394	0	0	0	No
1347	OR51Q1	Q8NH59	ENSG00000167360	11-5444194-T-G	rs768361929	Exomes	51	11	5444194	T	G	c.764T>G	Transversion	p.Ile255Ser	missense_variant	255	330	I	S	TM	TM6	6.49	No	No	-1	1	251330	0	0	3.97883e+08	Yes	1	16256	0	0	6.15157e+09	No	0	10076	0	0	0	No	0	18394	0	0	0	No
1348	OR51Q1	Q8NH59	ENSG00000167360	11-5444199-A-C	rs566264987	Exomes	51	11	5444199	A	C	c.769A>C	Transversion	p.Met257Leu	missense_variant	257	332	M	L	BC	TM6	6.51	No	Yes	1	1	251348	0	0	3.97855e+08	No	0	16256	0	0	0	No	0	10074	0	0	0	No	0	18394	0	0	0	Yes
1349	OR51Q1	Q8NH59	ENSG00000167360	11-5444208-G-GT	rs768435170	Exomes	51	11	5444208	G	GT	c.779dupT	Insertion	p.Ser261IlefsTer64	frameshift_variant	261	336	S	I	BC	TM6	6.55	No	Yes	-1	4	251362	0	0	1.59133e+09	No	0	16254	0	0	0	No	0	10074	0	0	0	No	0	18394	0	0	0	No
1350	OR51Q1	Q8NH59	ENSG00000167360	11-5444212-C-G	rs776427213	Exomes,Genomes	51	11	5444212	C	G	c.782C>G	Transversion	p.Ser261Cys	missense_variant	261	336	S	C	BC	TM6	6.55	No	Yes	0	3	282810	0	0	1.06078e+09	Yes	2	24974	0	0	8.00833e+09	No	0	10368	0	0	0	No	0	19950	0	0	0	No
1351	OR51Q1	Q8NH59	ENSG00000167360	11-5444212-C-T	rs776427213	Exomes	51	11	5444212	C	T	c.782C>T	Transition	p.Ser261Phe	missense_variant	261	336	S	F	BC	TM6	6.55	No	Yes	-1	1	251398	0	0	3.97776e+08	No	0	16256	0	0	0	No	0	10078	0	0	0	No	0	18392	0	0	0	No
1352	OR51Q1	Q8NH59	ENSG00000167360	11-5444216-G-C	rs761659002	Exomes	51	11	5444216	G	C	c.786G>C	Transversion	p.Met262Ile	missense_variant	262	337	M	I	TM	TM6	6.56	No	No	1	1	251402	0	0	3.97769e+07	No	0	16256	0	0	0	No	0	10078	0	0	0	No	0	18394	0	0	0	Yes
1353	OR51Q1	Q8NH59	ENSG00000167360	11-5444221-A-G	rs765145251	Exomes	51	11	5444221	A	G	c.791A>G	Transition	p.His264Arg	missense_variant	264	339	H	R	BC	TM6	6.58	No	Yes	2	1	251426	0	0	3.97731e+08	No	0	16256	0	0	0	No	0	10080	0	0	0	No	0	18392	0	0	0	No
1354	OR51Q1	Q8NH59	ENSG00000167360	11-5444222-T-C	rs762086402	Exomes	51	11	5444222	T	C	c.792T>C	Transition	c.792T>C(p.=)	synonymous_variant	264	339	H	H	BC	TM6	6.58	No	Yes	0	6	251424	0	0	2.38641e+09	No	0	16256	0	0	0	No	0	10080	0	0	0	No	0	18394	0	0	0	No
1355	OR51Q1	Q8NH59	ENSG00000167360	11-5444223-C-T	rs376977023	Exomes,Genomes	51	11	5444223	C	T	c.793C>T	Transition	p.Arg265Cys	missense_variant	265	340	R	C	TM	TM6	6.59	No	No	-1	7	282810	0	0	2.47516e+09	Yes	4	24968	0	0	0.000160205062479974	No	0	10368	0	0	0	No	0	19952	0	0	0	No
1356	OR51Q1	Q8NH59	ENSG00000167360	11-5444224-G-A	rs138734122	Exomes,Genomes	51	11	5444224	G	A	c.794G>A	Transition	p.Arg265His	missense_variant	265	340	R	H	TM	TM6	6.59	No	No	2	303	282794	0	1	0.00107145130377589	Yes	166	24962	0	0	0.0066501081644099	Yes	90	10366	1	0	0.00868223036851245	No	0	19950	0	0	0	Yes
1357	OR51Q1	Q8NH59	ENSG00000167360	11-5444225-C-T	rs1410091789	Exomes	51	11	5444225	C	T	c.795C>T	Transition	c.795C>T(p.=)	synonymous_variant	265	340	R	R	TM	TM6	6.59	No	No	0	2	251422	0	0	7.95475e+08	No	0	16256	0	0	0	No	0	10078	0	0	0	No	0	18390	0	0	0	Yes
1358	OR51Q1	Q8NH59	ENSG00000167360	11-5444226-T-C	rs543828502	Exomes	51	11	5444226	T	C	c.796T>C	Transition	p.Phe266Leu	missense_variant	266	341	F	L	TM	TM6	6.60	No	No	0	11	251424	0	0	4.37508e+09	No	0	16256	0	0	0	No	0	10080	0	0	0	No	0	18390	0	0	0	Yes
1359	OR51Q1	Q8NH59	ENSG00000167360	11-5444229-G-A	rs755064489	Exomes	51	11	5444229	G	A	c.799G>A	Transition	p.Ala267Thr	missense_variant	267	342	A	T	TM	TM6	6.61	No	No	1	1	251412	0	0	3.97753e+08	No	0	16256	0	0	0	No	0	10076	0	0	0	No	0	18390	0	0	0	No
1360	OR51Q1	Q8NH59	ENSG00000167360	11-5444236-A-G	rs540076598	Exomes	51	11	5444236	A	G	c.806A>G	Transition	p.His269Arg	missense_variant	269	344	H	R	EC	ECL3	NA	No	No	2	2	251434	0	0	7.95437e+08	No	0	16254	0	0	0	No	0	10078	0	0	0	No	0	18392	0	0	0	Yes
1361	OR51Q1	Q8NH59	ENSG00000167360	11-5444239-C-G	rs752952318	Exomes	51	11	5444239	C	G	c.809C>G	Transversion	p.Ala270Gly	missense_variant	270	349	A	G	EC	ECL3	NA	No	No	1	2	251446	0	0	7.95399e+08	No	0	16256	0	0	0	No	0	10080	0	0	0	No	0	18394	0	0	0	No
1362	OR51Q1	Q8NH59	ENSG00000167360	11-5444240-C-T	rs778181271	Exomes	51	11	5444240	C	T	c.810C>T	Transition	c.810C>T(p.=)	synonymous_variant	270	349	A	A	EC	ECL3	NA	No	No	0	2	251442	0	0	7.95412e+08	No	0	16254	0	0	0	No	0	10076	0	0	0	No	0	18394	0	0	0	No
1363	OR51Q1	Q8NH59	ENSG00000167360	11-5444243-T-C	rs749678592	Exomes,Genomes	51	11	5444243	T	C	c.813T>C	Transition	c.813T>C(p.=)	synonymous_variant	271	350	S	S	EC	ECL3	NA	No	No	0	5	282844	0	0	1.76776e+09	No	0	24966	0	0	0	No	0	10370	0	0	0	No	0	19950	0	0	0	No
1364	OR51Q1	Q8NH59	ENSG00000167360	11-5444244-C-A	rs771453975	Exomes	51	11	5444244	C	A	c.814C>A	Transversion	p.Pro272Thr	missense_variant	272	351	P	T	TM	TM6	NA	No	No	-1	1	251460	0	0	3.97678e+08	Yes	1	16254	0	0	6.15233e+09	No	0	10080	0	0	0	No	0	18394	0	0	0	No
1365	OR51Q1	Q8NH59	ENSG00000167360	11-5444244-C-G	rs771453975	Genomes	51	11	5444244	C	G	c.814C>G	Transversion	p.Pro272Ala	missense_variant	272	351	P	A	TM	TM6	NA	No	No	-1	1	31406	0	0	3.1841e+09	Yes	1	8714	0	0	0.000114757860913473	No	0	290	0	0	0	No	0	1560	0	0	0	No
1366	OR51Q1	Q8NH59	ENSG00000167360	11-5444247-C-G	rs369284394	Exomes,Genomes	51	11	5444247	C	G	c.817C>G	Transversion	p.Leu273Val	missense_variant	273	352	L	V	TM	TM7	7.32	No	No	0	22	282864	0	0	7.77759e+09	No	0	24972	0	0	0	No	0	10368	0	0	0	No	0	19954	0	0	0	No
1367	OR51Q1	Q8NH59	ENSG00000167360	11-5444248-T-C	rs148255318	Exomes,Genomes	51	11	5444248	T	C	c.818T>C	Transition	p.Leu273Pro	missense_variant	273	352	L	P	TM	TM7	7.32	No	No	-3	24	282852	0	0	8.485e+08	Yes	3	24966	0	0	0.000120163422254266	No	0	10368	0	0	0	No	0	19954	0	0	0	No
1368	OR51Q1	Q8NH59	ENSG00000167360	11-5444249-G-T	rs757940486	Exomes	51	11	5444249	G	T	c.819G>T	Transversion	c.819G>T(p.=)	synonymous_variant	273	352	L	L	TM	TM7	7.32	No	No	0	1	251444	0	0	3.97703e+08	No	0	16254	0	0	0	No	0	10078	0	0	0	Yes	1	18392	0	0	5.43715e+09	No
1369	OR51Q1	Q8NH59	ENSG00000167360	11-5444253-C-A	rs1294423554	Exomes	51	11	5444253	C	A	c.823C>A	Transversion	p.His275Asn	missense_variant	275	354	H	N	TM	TM7	7.34	No	No	2	1	251446	0	0	3.977e+08	No	0	16256	0	0	0	No	0	10078	0	0	0	No	0	18394	0	0	0	No
1370	OR51Q1	Q8NH59	ENSG00000167360	11-5444254-A-G	rs1337097314	Exomes	51	11	5444254	A	G	c.824A>G	Transition	p.His275Arg	missense_variant	275	354	H	R	TM	TM7	7.34	No	No	2	1	251454	0	0	3.97687e+08	No	0	16256	0	0	0	No	0	10078	0	0	0	Yes	1	18394	0	0	5.43656e+09	No
1371	OR51Q1	Q8NH59	ENSG00000167360	11-5444258-T-G	rs1196826245	Exomes	51	11	5444258	T	G	c.828T>G	Transversion	c.828T>G(p.=)	synonymous_variant	276	355	V	V	BC	TM7	7.35	No	Yes	0	1	251462	0	0	3.97674e+08	No	0	16256	0	0	0	No	0	10078	0	0	0	No	0	18392	0	0	0	No
1372	OR51Q1	Q8NH59	ENSG00000167360	11-5444259-ATCAT-A	rs1272638507	Exomes	51	11	5444259	ATCAT	A	c.830_833delTCAT	Deletion	p.Ile277ArgfsTer11	frameshift_variant	277	356	I	R	BC	TM7	7.36	No	Yes	-3	1	251454	0	0	3.97687e+08	No	0	16254	0	0	0	No	0	10078	0	0	0	Yes	1	18392	0	0	5.43715e+09	No
1373	OR51Q1	Q8NH59	ENSG00000167360	11-5444260-T-C	rs558645887	Exomes	51	11	5444260	T	C	c.830T>C	Transition	p.Ile277Thr	missense_variant	277	356	I	T	BC	TM7	7.36	No	Yes	0	1	251452	0	0	3.9769e+08	No	0	16254	0	0	0	No	0	10078	0	0	0	No	0	18392	0	0	0	Yes
1374	OR51Q1	Q8NH59	ENSG00000167360	11-5444261-C-A	rs141346924	Exomes	51	11	5444261	C	A	c.831C>A	Transversion	c.831C>A(p.=)	synonymous_variant	277	356	I	I	BC	TM7	7.36	No	Yes	0	1	251458	0	0	3.97681e+08	No	0	16254	0	0	0	No	0	10078	0	0	0	No	0	18392	0	0	0	No
1375	OR51Q1	Q8NH59	ENSG00000167360	11-5444264-G-T	rs577276785	Exomes	51	11	5444264	G	T	c.834G>T	Transversion	p.Met278Ile	missense_variant	278	357	M	I	TM	TM7	7.37	No	No	1	1	251446	0	0	3.977e+08	No	0	16252	0	0	0	No	0	10076	0	0	0	No	0	18390	0	0	0	Yes
1376	OR51Q1	Q8NH59	ENSG00000167360	11-5444265-G-A	rs1471783988	Exomes,Genomes	51	11	5444265	G	A	c.835G>A	Transition	p.Ala279Thr	missense_variant	279	358	A	T	TM	TM7	7.38	No	No	1	2	282828	0	0	7.07144e+08	Yes	2	24964	0	0	8.01154e+09	No	0	10368	0	0	0	No	0	19950	0	0	0	No
1377	OR51Q1	Q8NH59	ENSG00000167360	11-5444269-A-C	rs150799476	Exomes	51	11	5444269	A	C	c.839A>C	Transversion	p.Asn280Thr	missense_variant	280	359	N	T	BC	TM7	7.39	No	Yes	-1	2	251460	0	0	7.95355e+08	No	0	16254	0	0	0	No	0	10078	0	0	0	Yes	1	18390	0	0	5.43774e+09	No
1378	OR51Q1	Q8NH59	ENSG00000167360	11-5444269-A-G	rs150799476	Exomes,Genomes	51	11	5444269	A	G	c.839A>G	Transition	p.Asn280Ser	missense_variant	280	359	N	S	BC	TM7	7.39	No	Yes	0	11	282844	0	0	3.88907e+09	No	0	24958	0	0	0	No	0	10368	0	0	0	No	0	19948	0	0	0	No
1379	OR51Q1	Q8NH59	ENSG00000167360	11-5444277-C-T	rs1418476373	Exomes	51	11	5444277	C	T	c.847C>T	Transition	c.847C>T(p.=)	synonymous_variant	283	362	L	L	BC	TM7	7.42	No	Yes	0	1	251438	0	0	3.97712e+08	No	0	16250	0	0	0	No	0	10076	0	0	0	Yes	1	18392	0	0	5.43715e+09	No
1380	OR51Q1	Q8NH59	ENSG00000167360	11-5444284-C-T	rs762716502	Exomes	51	11	5444284	C	T	c.854C>T	Transition	p.Ala285Val	missense_variant	285	364	A	V	TM	TM7	7.44	No	No	0	1	251432	0	0	3.97722e+07	No	0	16252	0	0	0	No	0	10078	0	0	0	No	0	18392	0	0	0	Yes
1381	OR51Q1	Q8NH59	ENSG00000167360	11-5444285-A-AC	rs778736614	Exomes,Genomes	51	11	5444285	A	AC	c.860dupC	Insertion	p.Val288GlyfsTer37	frameshift_variant	288	367	V	G	TM	TM7	7.47	No	No	-1	2	282798	0	0	7.07219e+08	No	0	24960	0	0	0	No	0	10368	0	0	0	No	0	19944	0	0	0	No
1382	OR51Q1	Q8NH59	ENSG00000167360	11-5444287-C-T	rs1395328220	Exomes	51	11	5444287	C	T	c.857C>T	Transition	p.Pro286Leu	missense_variant	286	365	P	L	TM	TM7	7.45	No	No	-3	1	251424	0	0	3.97735e+08	No	0	16254	0	0	0	No	0	10078	0	0	0	No	0	18390	0	0	0	Yes
1383	OR51Q1	Q8NH59	ENSG00000167360	11-5444289-C-G	rs766281535	Exomes	51	11	5444289	C	G	c.859C>G	Transversion	p.Pro287Ala	missense_variant	287	366	P	A	FC	TM7	7.46	Yes	No	-1	2	251424	0	0	7.95469e+08	No	0	16254	0	0	0	No	0	10078	0	0	0	No	0	18388	0	0	0	No
1384	OR51Q1	Q8NH59	ENSG00000167360	11-5444290-C-G	rs139054378	Exomes	51	11	5444290	C	G	c.860C>G	Transversion	p.Pro287Arg	missense_variant	287	366	P	R	FC	TM7	7.46	Yes	No	-2	1	251414	0	0	3.9775e+08	No	0	16254	0	0	0	No	0	10076	0	0	0	No	0	18388	0	0	0	No
1385	OR51Q1	Q8NH59	ENSG00000167360	11-5444290-C-T	rs139054378	Exomes,Genomes	51	11	5444290	C	T	c.860C>T	Transition	p.Pro287Leu	missense_variant	287	366	P	L	FC	TM7	7.46	Yes	No	-3	8	282808	0	0	2.82877e+09	Yes	2	24966	0	0	8.01089e+09	No	0	10366	0	0	0	No	0	19946	0	0	0	Yes
1386	OR51Q1	Q8NH59	ENSG00000167360	11-5444291-G-A	rs759576333	Exomes	51	11	5444291	G	A	c.861G>A	Transition	c.861G>A(p.=)	synonymous_variant	287	366	P	P	FC	TM7	7.46	Yes	No	0	22	251418	0	0	8.75037e+09	Yes	1	16254	0	0	6.15233e+09	No	0	10076	0	0	0	No	0	18386	0	0	0	Yes
1387	OR51Q1	Q8NH59	ENSG00000167360	11-5444297-G-A	rs1414520466	Exomes	51	11	5444297	G	A	c.867G>A	Transition	p.Met289Ile	missense_variant	289	368	M	I	TM	TM7	7.48	No	No	1	1	251390	0	0	3.97788e+06	No	0	16254	0	0	0	No	0	10076	0	0	0	No	0	18388	0	0	0	No
1388	OR51Q1	Q8NH59	ENSG00000167360	11-5444299-A-G	rs1294511921	Exomes	51	11	5444299	A	G	c.869A>G	Transition	p.Asn290Ser	missense_variant	290	369	N	S	FC	TM7	7.49	Yes	No	0	1	251372	0	0	3.97817e+08	No	0	16252	0	0	0	No	0	10072	0	0	0	No	0	18386	0	0	0	No
1389	OR51Q1	Q8NH59	ENSG00000167360	11-5444300-C-A	rs1357903662	Exomes	51	11	5444300	C	A	c.870C>A	Transversion	p.Asn290Lys	missense_variant	290	369	N	K	FC	TM7	7.49	Yes	No	0	1	251362	0	0	3.97833e+08	No	0	16252	0	0	0	No	0	10074	0	0	0	Yes	1	18388	0	0	5.43833e+09	No
1390	OR51Q1	Q8NH59	ENSG00000167360	11-5444309-T-G	rs767610845	Exomes	51	11	5444309	T	G	c.879T>G	Transversion	p.Ile293Met	missense_variant	293	372	I	M	TM	TM7	7.52	No	No	1	3	251300	0	0	1.19379e+09	No	0	16252	0	0	0	No	0	10066	0	0	0	Yes	3	18386	0	0	0.000163167627542696	No
1391	OR51Q1	Q8NH59	ENSG00000167360	11-5444313-A-T	rs1340364555	Exomes	51	11	5444313	A	T	c.883A>T	Transversion	p.Ser295Cys	missense_variant	295	374	S	C	TM	TM7	7.54	No	No	0	1	251184	0	0	3.98115e+08	No	0	16244	0	0	0	No	0	10058	0	0	0	No	0	18386	0	0	0	Yes
1392	OR51Q1	Q8NH59	ENSG00000167360	11-5444321-G-A	rs1216500583	Exomes	51	11	5444321	G	A	c.891G>A	Transition	c.891G>A(p.=)	synonymous_variant	297	376	K	K	TM	TM7	7.56	No	No	0	1	250674	0	0	3.98924e+08	No	0	16234	0	0	0	No	0	10018	0	0	0	No	0	18380	0	0	0	No
1393	OR51Q1	Q8NH59	ENSG00000167360	11-5444328-C-G	rs749584497	Exomes	51	11	5444328	C	G	c.898C>G	Transversion	p.Gln300Glu	missense_variant	300	379	Q	E	Ct	C-term	NA	No	No	3	1	250092	0	0	3.99853e+08	No	0	16222	0	0	0	No	0	9966	0	0	0	No	0	18368	0	0	0	No
1394	OR51Q1	Q8NH59	ENSG00000167360	11-5444331-A-T	rs1484604834	Exomes	51	11	5444331	A	T	c.901A>T	Transversion	p.Ile301Phe	missense_variant	301	380	I	F	Ct	C-term	NA	No	No	0	1	248380	0	0	4.02609e+08	No	0	16192	0	0	0	No	0	9864	0	0	0	No	0	18340	0	0	0	No
1395	OR51Q1	Q8NH59	ENSG00000167360	11-5444337-T-C	rs35273709	Exomes	51	11	5444337	T	C	c.907T>C	Transition	p.Trp303Arg	missense_variant	303	382	W	R	Ct	C-term	NA	No	No	0	1	246546	0	0	4.05604e+08	No	0	16156	0	0	0	No	0	9702	0	0	0	Yes	1	18306	0	0	5.46269e+09	No
1396	OR51Q1	Q8NH59	ENSG00000167360	11-5444341-G-C	rs764277738	Exomes	51	11	5444341	G	C	c.911G>C	Transversion	p.Gly304Ala	missense_variant	304	383	G	A	Ct	C-term	NA	No	No	1	3	245616	0	0	1.22142e+09	No	0	16126	0	0	0	No	0	9632	0	0	0	No	0	18282	0	0	0	No
1397	OR51Q1	Q8NH59	ENSG00000167360	11-5444341-G-A	rs764277738	Exomes	51	11	5444341	G	A	c.911G>A	Transition	p.Gly304Glu	missense_variant	304	383	G	E	Ct	C-term	NA	No	No	1	20	245616	0	0	8.14279e+09	No	0	16126	0	0	0	No	0	9632	0	0	0	Yes	20	18282	0	0	0.00109397221310579	No
1398	OR51Q1	Q8NH59	ENSG00000167360	11-5444342-A-C	rs1486573414	Exomes	51	11	5444342	A	C	c.912A>C	Transversion	c.912A>C(p.=)	synonymous_variant	304	383	G	G	Ct	C-term	NA	No	No	0	1	245640	0	0	4.071e+08	No	0	16124	0	0	0	No	0	9642	0	0	0	No	0	18282	0	0	0	No
1399	OR51Q1	Q8NH59	ENSG00000167360	11-5444346-T-G	rs757562875	Exomes	51	11	5444346	T	G	c.916T>G	Transversion	p.Leu306Val	missense_variant	306	386	L	V	Ct	C-term	NA	No	No	0	45	246996	0	0	0.000182189185249964	No	0	16132	0	0	0	Yes	32	9724	0	0	0.00329082682023859	No	0	18320	0	0	0	Yes
1400	OR51Q1	Q8NH59	ENSG00000167360	11-5444348-A-G	rs1371946344	Exomes	51	11	5444348	A	G	c.918A>G	Transition	c.918A>G(p.=)	synonymous_variant	306	386	L	L	Ct	C-term	NA	No	No	0	1	247030	0	0	4.04809e+08	No	0	16130	0	0	0	No	0	9730	0	0	0	No	0	18324	0	0	0	No
1401	OR51Q1	Q8NH59	ENSG00000167360	11-5444350-A-C	rs779434623	Exomes	51	11	5444350	A	C	c.920A>C	Transversion	p.Asn307Thr	missense_variant	307	387	N	T	Ct	C-term	NA	No	No	-1	1	246876	0	0	4.05062e+08	No	0	16136	0	0	0	No	0	9726	0	0	0	Yes	1	18318	0	0	5.45911e+09	No
1402	OR51Q1	Q8NH59	ENSG00000167360	11-5444352-T-A	rs1169329829	Exomes	51	11	5444352	T	A	c.922T>A	Transversion	p.Phe308Ile	missense_variant	308	388	F	I	Ct	C-term	NA	No	No	0	1	247900	0	0	4.03388e+08	No	0	16138	0	0	0	No	0	9768	0	0	0	No	0	18346	0	0	0	No
1403	OR51Q1	Q8NH59	ENSG00000167360	11-5444353-T-C	rs2647573	Exomes,Genomes	51	11	5444353	T	C	c.923T>C	Transition	p.Phe308Ser	missense_variant	308	388	F	S	Ct	C-term	NA	No	No	-1	118255	278256	0	26641	0.424986343511011	Yes	7235	24800	1072	0	0.291733870967742	Yes	4562	10048	1004	0	0.454020700636943	Yes	14440	19862	5265	0	0.727016413251435	Yes
1404	OR51Q1	Q8NH59	ENSG00000167360	11-5444354-C-A	rs1434551865	Exomes,Genomes	51	11	5444354	C	A	c.924C>A	Transversion	p.Phe308Leu	missense_variant	308	388	F	L	Ct	C-term	NA	No	No	0	2	278174	0	0	7.18974e+07	No	0	24826	0	0	0	No	0	9950	0	0	0	Yes	2	19874	0	0	0.000100633994163228	No
1405	OR51Q1	Q8NH59	ENSG00000167360	11-5444364-A-C	rs1313808297	Exomes	51	11	5444364	A	C	c.934A>C	Transversion	p.Lys312Gln	missense_variant	312	392	K	Q	Ct	C-term	NA	No	No	3	1	244832	0	0	4.08443e+08	No	0	16048	0	0	0	No	0	9434	0	0	0	No	0	18304	0	0	0	No
1406	OR51Q1	Q8NH59	ENSG00000167360	11-5444364-A-G	rs1313808297	Exomes	51	11	5444364	A	G	c.934A>G	Transition	p.Lys312Glu	missense_variant	312	392	K	E	Ct	C-term	NA	No	No	3	1	244832	0	0	4.08443e+08	No	0	16048	0	0	0	No	0	9434	0	0	0	No	0	18304	0	0	0	No
1407	OR51Q1	Q8NH59	ENSG00000167360	11-5444368-A-G	rs1041461283	Exomes	51	11	5444368	A	G	c.938A>G	Transition	p.Asn313Ser	missense_variant	313	393	N	S	Ct	C-term	NA	No	No	0	1	243458	0	0	4.10748e+07	No	0	16030	0	0	0	No	0	9312	0	0	0	No	0	18288	0	0	0	No
1408	OR51Q1	Q8NH59	ENSG00000167360	11-5444371-T-C	rs373638475	Exomes,Genomes	51	11	5444371	T	C	c.941T>C	Transition	p.Met314Thr	missense_variant	314	394	M	T	Ct	C-term	NA	No	No	0	10	273882	0	0	3.65121e+09	Yes	10	24724	0	0	0.000404465296877528	No	0	9508	0	0	0	No	0	19832	0	0	0	No
1409	OR51Q1	Q8NH59	ENSG00000167360	11-5444373-C-A	rs1317752797	Exomes	51	11	5444373	C	A	c.943C>A	Transversion	p.His315Asn	missense_variant	315	395	H	N	Ct	C-term	NA	No	No	2	1	240690	0	0	4.15472e+08	No	0	15946	0	0	0	No	0	9082	0	0	0	No	0	18234	0	0	0	No
1410	OR51Q1	Q8NH59	ENSG00000167360	11-5444379-A-G	rs943729214	Exomes	51	11	5444379	A	G	c.949A>G	Transition	p.Arg317Gly	missense_variant	317	397	R	G	Ct	C-term	NA	No	No	-1	1	235714	0	0	4.24243e+08	No	0	15792	0	0	0	No	0	8686	0	0	0	No	0	18096	0	0	0	No
1411	OR51Q1	Q8NH59	ENSG00000167360	11-5444387-G-A	rs780816782	Exomes	51	11	5444387	G	A	c.*3G>A	Transition	NA	3_prime_UTR_variant	NA	NA	NA	NA	NCR	NCR	NA	No	No	empty	1	226202	0	0	4.42083e+08	No	0	15432	0	0	0	No	0	8054	0	0	0	No	0	17762	0	0	0	No
1412	OR51Q1	Q8NH59	ENSG00000167360	11-5444391-G-A	rs747729349	Exomes	51	11	5444391	G	A	c.*7G>A	Transition	NA	3_prime_UTR_variant	NA	NA	NA	NA	NCR	NCR	NA	No	No	empty	10	220532	0	0	4.53449e+09	No	0	15204	0	0	0	No	0	7746	0	0	0	No	0	17502	0	0	0	No
1413	OR51Q1	Q8NH59	ENSG00000167360	11-5444402-A-G	rs769476615	Exomes	51	11	5444402	A	G	c.*18A>G	Transition	NA	3_prime_UTR_variant	NA	NA	NA	NA	NCR	NCR	NA	No	No	empty	1	202136	0	0	4.94716e+08	No	0	14256	0	0	0	No	0	6770	0	0	0	Yes	1	16534	0	0	6.04814e+09	No
1414	OR51Q1	Q8NH59	ENSG00000167360	11-5444403-T-C	rs772754463	Exomes	51	11	5444403	T	C	c.*19T>C	Transition	NA	3_prime_UTR_variant	NA	NA	NA	NA	NCR	NCR	NA	No	No	empty	2	201998	0	0	9.90109e+08	No	0	14258	0	0	0	No	0	6746	0	0	0	No	0	16520	0	0	0	No
1415	OR51Q1	Q8NH59	ENSG00000167360	11-5444405-A-G	rs114575857	Exomes,Genomes	51	11	5444405	A	G	c.*21A>G	Transition	NA	3_prime_UTR_variant	NA	NA	NA	NA	NCR	NCR	NA	No	No	empty	611	227734	0	4	0.00268295467519123	Yes	538	22632	4	0	0.0237716507599859	No	0	6826	0	0	0	No	0	17738	0	0	0	No
1416	OR51Q1	Q8NH59	ENSG00000167360	11-5444408-G-A	rs987666499	Exomes	51	11	5444408	G	A	c.*24G>A	Transition	NA	3_prime_UTR_variant	NA	NA	NA	NA	NCR	NCR	NA	No	No	empty	1	190364	0	0	5.25309e+08	No	0	13508	0	0	0	No	0	6302	0	0	0	No	0	15836	0	0	0	No
1417	OR51Q1	Q8NH59	ENSG00000167360	11-5444410-C-G	rs770666777	Exomes,Genomes	51	11	5444410	C	G	c.*26C>G	Transversion	NA	3_prime_UTR_variant	NA	NA	NA	NA	NCR	NCR	NA	No	No	empty	25	220260	0	0	0.000113502224643603	Yes	1	22142	0	0	4.5163e+09	No	0	6532	0	0	0	No	0	17364	0	0	0	Yes
1418	OR51Q1	Q8NH59	ENSG00000167360	11-5444412-A-G	rs774300790	Exomes	51	11	5444412	A	G	c.*28A>G	Transition	NA	3_prime_UTR_variant	NA	NA	NA	NA	NCR	NCR	NA	No	No	empty	21	182214	0	0	0.000115249102703415	No	0	13084	0	0	0	Yes	16	5924	0	0	0.00270087778528022	No	0	15420	0	0	0	No
1419	OR51Q1	Q8NH59	ENSG00000167360	11-5444414-T-TATG	rs1194682250	Exomes	51	11	5444414	T	TATG	c.*32_*34dupTGA	Insertion	NA	3_prime_UTR_variant	NA	NA	NA	NA	NCR	NCR	NA	No	No	empty	2	178200	0	1	1.12233e+09	No	0	12802	0	0	0	No	0	5816	0	0	0	No	0	15216	0	0	0	Yes
1420	OR51Q1	Q8NH59	ENSG00000167360	11-5444423-T-C	rs1250769212	Exomes	51	11	5444423	T	C	c.*39T>C	Transition	NA	3_prime_UTR_variant	NA	NA	NA	NA	NCR	NCR	NA	No	No	empty	1	154776	0	0	6.46095e+08	No	0	11326	0	0	0	No	0	4904	0	0	0	No	0	13766	0	0	0	No
1421	OR51Q1	Q8NH59	ENSG00000167360	11-5444427-C-T	rs1453352189	Exomes	51	11	5444427	C	T	c.*43C>T	Transition	NA	3_prime_UTR_variant	NA	NA	NA	NA	NCR	NCR	NA	No	No	empty	1	130068	0	0	7.68829e+08	No	0	10278	0	0	0	No	0	3674	0	0	0	No	0	12170	0	0	0	No
1422	OR51Q1	Q8NH59	ENSG00000167360	11-5444432-G-C	rs759449875	Exomes	51	11	5444432	G	C	c.*48G>C	Transversion	NA	3_prime_UTR_variant	NA	NA	NA	NA	NCR	NCR	NA	No	No	empty	2	118080	0	0	1.69377e+09	No	0	9528	0	0	0	No	0	3282	0	0	0	No	0	11378	0	0	0	No
1423	OR51Q1	Q8NH59	ENSG00000167360	11-5444433-G-A	rs767486290	Exomes	51	11	5444433	G	A	c.*49G>A	Transition	NA	3_prime_UTR_variant	NA	NA	NA	NA	NCR	NCR	NA	No	No	empty	1	113904	0	0	8.77932e+08	No	0	9320	0	0	0	No	0	3094	0	0	0	Yes	1	11066	0	0	9.03669e+09	No
1424	OR51Q1	Q8NH59	ENSG00000167360	11-5444433-G-T	rs767486290	Exomes,Genomes	51	11	5444433	G	T	c.*49G>T	Transversion	NA	3_prime_UTR_variant	NA	NA	NA	NA	NCR	NCR	NA	No	No	empty	10	145306	0	0	6.88203e+09	Yes	3	18030	0	0	0.000166389351081531	No	0	3384	0	0	0	Yes	3	12624	0	0	0.000237642585551331	No
1425	OR51Q1	Q8NH59	ENSG00000167360	11-5444434-G-A	rs1386294647	Exomes	51	11	5444434	G	A	c.*50G>A	Transition	NA	3_prime_UTR_variant	NA	NA	NA	NA	NCR	NCR	NA	No	No	empty	1	112778	0	0	8.86698e+08	No	0	9294	0	0	0	No	0	3044	0	0	0	Yes	1	10974	0	0	9.11245e+09	No
1426	OR51B4	Q9Y5P0	ENSG00000183251	11-5322249-C-G	rs114544023	Exomes,Genomes	51	11	5322249	C	G	c.928G>C	Transversion	p.Ala310Pro	missense_variant	310	395	A	P	Ct	C-term	NA	No	No	-1	444	262760	0	3	0.00168975490942305	No	0	24702	0	0	0	No	0	8444	0	0	0	Yes	437	19754	3	0	0.0221221018527893	Yes
1427	OR51B4	Q9Y5P0	ENSG00000183251	11-5322253-A-G	rs547288491	Exomes	51	11	5322253	A	G	c.924T>C	Transition	c.924T>C(p.=)	synonymous_variant	308	393	S	S	Ct	C-term	NA	No	No	0	1	236066	0	0	4.2361e+08	No	0	16050	0	0	0	No	0	8648	0	0	0	No	0	18292	0	0	0	No
1428	OR51B4	Q9Y5P0	ENSG00000183251	11-5322254-C-G	rs1432110875	Exomes	51	11	5322254	C	G	c.923G>C	Transversion	p.Ser308Thr	missense_variant	308	393	S	T	Ct	C-term	NA	No	No	1	1	236400	0	0	4.23012e+08	No	0	16062	0	0	0	No	0	8684	0	0	0	No	0	18294	0	0	0	Yes
1429	OR51B4	Q9Y5P0	ENSG00000183251	11-5322256-C-A	rs758196706	Exomes	51	11	5322256	C	A	c.921G>T	Transversion	p.Gln307His	missense_variant	307	392	Q	H	Ct	C-term	NA	No	No	3	1	237416	0	0	4.21202e+08	No	0	16076	0	0	0	No	0	8778	0	0	0	No	0	18308	0	0	0	No
1430	OR51B4	Q9Y5P0	ENSG00000183251	11-5322268-T-C	rs766151381	Exomes	51	11	5322268	T	C	c.909A>G	Transition	c.909A>G(p.=)	synonymous_variant	303	388	L	L	Ct	C-term	NA	No	No	0	2	244558	0	0	8.17802e+07	No	0	16170	0	0	0	No	0	9448	0	0	0	Yes	1	18338	0	0	5.45316e+09	No
1431	OR51B4	Q9Y5P0	ENSG00000183251	11-5322270-G-T	rs1455408814	Exomes	51	11	5322270	G	T	c.907C>A	Transversion	p.Leu303Ile	missense_variant	303	388	L	I	Ct	C-term	NA	No	No	1	1	245194	0	0	4.0784e+08	No	0	16196	0	0	0	No	0	9506	0	0	0	No	0	18346	0	0	0	No
1432	OR51B4	Q9Y5P0	ENSG00000183251	11-5322272-C-T	rs751480134	Exomes,Genomes	51	11	5322272	C	T	c.905G>A	Transition	p.Arg302His	missense_variant	302	387	R	H	Ct	C-term	NA	No	No	2	25	276800	0	1	9.03179e+09	No	0	24912	0	0	0	No	0	9796	0	0	0	Yes	1	19898	0	0	5.02563e+09	No
1433	OR51B4	Q9Y5P0	ENSG00000183251	11-5322273-G-T	rs754916789	Exomes	51	11	5322273	G	T	c.904C>A	Transversion	p.Arg302Ser	missense_variant	302	387	R	S	Ct	C-term	NA	No	No	-1	2	246756	0	0	8.10517e+08	No	0	16212	0	0	0	No	0	9642	0	0	0	No	0	18346	0	0	0	Yes
1434	OR51B4	Q9Y5P0	ENSG00000183251	11-5322273-G-A	rs754916789	Exomes	51	11	5322273	G	A	c.904C>T	Transition	p.Arg302Cys	missense_variant	302	387	R	C	Ct	C-term	NA	No	No	-1	3	246756	0	0	1.21578e+08	Yes	1	16212	0	0	6.16827e+09	No	0	9642	0	0	0	No	0	18346	0	0	0	Yes
1435	OR51B4	Q9Y5P0	ENSG00000183251	11-5322275-A-T	rs748269479	Exomes	51	11	5322275	A	T	c.902T>A	Transversion	p.Ile301Asn	missense_variant	301	386	I	N	Ct	C-term	NA	No	No	-3	1	247416	0	0	4.04178e+08	No	0	16220	0	0	0	Yes	1	9696	0	0	0.000103135313531353	No	0	18356	0	0	0	No
1436	OR51B4	Q9Y5P0	ENSG00000183251	11-5322286-T-C	rs1332736049	Exomes	51	11	5322286	T	C	c.891A>G	Transition	c.891A>G(p.=)	synonymous_variant	297	381	Q	Q	Ct	C-term	NA	No	No	0	1	249076	0	0	4.01484e+08	No	0	16238	0	0	0	No	0	9868	0	0	0	No	0	18370	0	0	0	No
1437	OR51B4	Q9Y5P0	ENSG00000183251	11-5322296-T-G	rs778153314	Exomes	51	11	5322296	T	G	c.881A>C	Transversion	p.Lys294Thr	missense_variant	294	378	K	T	Ct	C-term	NA	No	No	-1	4	250330	0	0	1.59789e+08	No	0	16248	0	0	0	No	0	9972	0	0	0	No	0	18378	0	0	0	Yes
1438	OR51B4	Q9Y5P0	ENSG00000183251	11-5322299-G-A	rs145012453	Exomes,Genomes	51	11	5322299	G	A	c.878C>T	Transition	p.Thr293Ile	missense_variant	293	377	T	I	TM	TM7	7.57	No	No	0	87	282156	0	0	0.00030834006719687	Yes	75	24960	0	0	0.00300480769230769	No	0	10314	0	0	0	No	0	19948	0	0	0	No
1439	OR51B4	Q9Y5P0	ENSG00000183251	11-5322308-C-A	rs771323479	Exomes,Genomes	51	11	5322308	C	A	c.869G>T	Transversion	p.Ser290Ile	missense_variant	290	374	S	I	TM	TM7	7.54	No	No	-1	2	282366	0	0	7.08301e+08	Yes	2	24966	0	0	8.01089e+09	No	0	10316	0	0	0	No	0	19952	0	0	0	No
1440	OR51B4	Q9Y5P0	ENSG00000183251	11-5322310-A-G	rs1317055619	Exomes	51	11	5322310	A	G	c.867T>C	Transition	c.867T>C(p.=)	synonymous_variant	289	373	Y	Y	FC	TM7	7.53	Yes	No	0	2	251098	0	0	7.96502e+08	No	0	16254	0	0	0	No	0	10044	0	0	0	No	0	18392	0	0	0	No
1441	OR51B4	Q9Y5P0	ENSG00000183251	11-5322312-A-C	rs779187046	Exomes,Genomes	51	11	5322312	A	C	c.865T>G	Transversion	p.Tyr289Asp	missense_variant	289	373	Y	D	FC	TM7	7.53	Yes	No	-2	5	282502	0	0	1.7699e+09	Yes	3	24958	0	0	0.000120201939257953	No	0	10336	0	0	0	No	0	19950	0	0	0	No
1442	OR51B4	Q9Y5P0	ENSG00000183251	11-5322313-A-G	rs746364936	Exomes	51	11	5322313	A	G	c.864T>C	Transition	c.864T>C(p.=)	synonymous_variant	288	372	I	I	TM	TM7	7.52	No	No	0	1	251136	0	0	3.98191e+08	No	0	16252	0	0	0	Yes	1	10052	0	0	9.94827e+09	No	0	18392	0	0	0	No
1443	OR51B4	Q9Y5P0	ENSG00000183251	11-5322316-G-T	rs766622557	Exomes	51	11	5322316	G	T	c.861C>A	Transversion	c.861C>A(p.=)	synonymous_variant	287	371	I	I	TM	TM7	7.51	No	No	0	2	251126	0	0	7.96413e+08	No	0	16254	0	0	0	No	0	10052	0	0	0	No	0	18392	0	0	0	No
1444	OR51B4	Q9Y5P0	ENSG00000183251	11-5322316-G-A	rs766622557	Exomes	51	11	5322316	G	A	c.861C>T	Transition	c.861C>T(p.=)	synonymous_variant	287	371	I	I	TM	TM7	7.51	No	No	0	1	251126	0	0	3.98206e+08	No	0	16254	0	0	0	No	0	10052	0	0	0	No	0	18392	0	0	0	Yes
1445	OR51B4	Q9Y5P0	ENSG00000183251	11-5322316-G-C	rs766622557	Exomes	51	11	5322316	G	C	c.861C>G	Transversion	p.Ile287Met	missense_variant	287	371	I	M	TM	TM7	7.51	No	No	1	2	251126	0	0	7.96413e+08	No	0	16254	0	0	0	No	0	10052	0	0	0	No	0	18392	0	0	0	No
1446	OR51B4	Q9Y5P0	ENSG00000183251	11-5322318-T-C	rs200732731	Exomes	51	11	5322318	T	C	c.859A>G	Transition	p.Ile287Val	missense_variant	287	371	I	V	TM	TM7	7.51	No	No	1	6	251126	0	0	2.38924e+09	No	0	16254	0	0	0	No	0	10054	0	0	0	Yes	1	18392	0	0	5.43715e+09	No
1447	OR51B4	Q9Y5P0	ENSG00000183251	11-5322321-G-A	rs769382012	Exomes	51	11	5322321	G	A	c.856C>T	Transition	p.Pro286Ser	missense_variant	286	370	P	S	FC	TM7	7.50	Yes	No	0	2	251196	0	0	7.96191e+08	No	0	16254	0	0	0	No	0	10064	0	0	0	No	0	18392	0	0	0	Yes
1448	OR51B4	Q9Y5P0	ENSG00000183251	11-5322322-A-G	rs772844280	Exomes,Genomes	51	11	5322322	A	G	c.855T>C	Transition	c.855T>C(p.=)	synonymous_variant	285	369	N	N	FC	TM7	7.49	Yes	No	0	4	282606	0	0	1.4154e+09	Yes	4	24964	0	0	0.000160230732254446	No	0	10358	0	0	0	No	0	19950	0	0	0	No
1449	OR51B4	Q9Y5P0	ENSG00000183251	11-5322324-TC-T	rs748939457	Exomes	51	11	5322324	TC	T	c.852delG	Deletion	p.Asn285IlefsTer?	frameshift_variant	285	369	N	I	FC	TM7	7.49	Yes	No	-3	1	251204	0	0	3.98083e+08	No	0	16254	0	0	0	No	0	10070	0	0	0	No	0	18392	0	0	0	No
1450	OR51B4	Q9Y5P0	ENSG00000183251	11-5322325-CA-C	rs1477769836	Genomes	51	11	5322325	CA	C	c.851delT	Deletion	p.Val284GlyfsTer?	frameshift_variant	284	368	V	G	TM	TM7	7.48	No	No	-1	1	31388	0	0	3.18593e+09	No	0	8708	0	0	0	No	0	290	0	0	0	No	0	1556	0	0	0	No
1451	OR51B4	Q9Y5P0	ENSG00000183251	11-5322327-C-T	rs762549728	Exomes,Genomes	51	11	5322327	C	T	c.850G>A	Transition	p.Val284Met	missense_variant	284	368	V	M	TM	TM7	7.48	No	No	0	14	282548	0	0	4.95491e+09	Yes	8	24958	0	0	0.000320538504687876	No	0	10356	0	0	0	No	0	19952	0	0	0	No
1452	OR51B4	Q9Y5P0	ENSG00000183251	11-5322328-G-A	rs142375265	Exomes,Genomes	51	11	5322328	G	A	c.849C>T	Transition	c.849C>T(p.=)	synonymous_variant	283	367	F	F	TM	TM7	7.47	No	No	0	17	282602	0	0	6.01553e+09	Yes	13	24970	0	0	0.00052062474969964	No	0	10360	0	0	0	No	0	19950	0	0	0	No
1453	OR51B4	Q9Y5P0	ENSG00000183251	11-5322328-G-T	rs142375265	Exomes	51	11	5322328	G	T	c.849C>A	Transversion	p.Phe283Leu	missense_variant	283	367	F	L	TM	TM7	7.47	No	No	0	1	251198	0	0	3.98092e+08	No	0	16254	0	0	0	No	0	10070	0	0	0	No	0	18390	0	0	0	No
1454	OR51B4	Q9Y5P0	ENSG00000183251	11-5322335-G-C	rs1185455184	Exomes	51	11	5322335	G	C	c.842C>G	Transversion	p.Pro281Arg	missense_variant	281	365	P	R	TM	TM7	7.45	No	No	-2	1	251252	0	0	3.98007e+08	No	0	16252	0	0	0	No	0	10074	0	0	0	No	0	18392	0	0	0	No
1455	OR51B4	Q9Y5P0	ENSG00000183251	11-5322336-G-A	rs751333456	Exomes	51	11	5322336	G	A	c.841C>T	Transition	p.Pro281Ser	missense_variant	281	365	P	S	TM	TM7	7.45	No	No	0	1	251242	0	0	3.98023e+08	No	0	16254	0	0	0	No	0	10076	0	0	0	Yes	1	18392	0	0	5.43715e+09	No
1456	OR51B4	Q9Y5P0	ENSG00000183251	11-5322337-A-T	rs759477200	Exomes	51	11	5322337	A	T	c.840T>A	Transversion	p.Phe280Leu	missense_variant	280	364	F	L	TM	TM7	7.44	No	No	0	4	251276	0	0	1.59188e+09	No	0	16254	0	0	0	No	0	10076	0	0	0	Yes	4	18392	0	0	0.000217485863418878	No
1457	OR51B4	Q9Y5P0	ENSG00000183251	11-5322339-A-G	rs767564655	Exomes	51	11	5322339	A	G	c.838T>C	Transition	p.Phe280Leu	missense_variant	280	364	F	L	TM	TM7	7.44	No	No	0	1	251284	0	0	3.97956e+08	No	0	16254	0	0	0	No	0	10076	0	0	0	Yes	1	18392	0	0	5.43715e+09	No
1458	OR51B4	Q9Y5P0	ENSG00000183251	11-5322345-A-G	rs752764870	Exomes	51	11	5322345	A	G	c.832T>C	Transition	p.Phe278Leu	missense_variant	278	362	F	L	BC	TM7	7.42	No	Yes	0	1	251300	0	0	3.97931e+08	No	0	16254	0	0	0	No	0	10078	0	0	0	No	0	18394	0	0	0	Yes
1459	OR51B4	Q9Y5P0	ENSG00000183251	11-5322347-T-C	rs756250654	Exomes	51	11	5322347	T	C	c.830A>G	Transition	p.His277Arg	missense_variant	277	361	H	R	TM	TM7	7.41	No	No	2	1	251296	0	0	3.97937e+08	No	0	16254	0	0	0	No	0	10078	0	0	0	No	0	18394	0	0	0	No
1460	OR51B4	Q9Y5P0	ENSG00000183251	11-5322348-G-A	rs1307381062	Exomes	51	11	5322348	G	A	c.829C>T	Transition	p.His277Tyr	missense_variant	277	361	H	Y	TM	TM7	7.41	No	No	1	2	251318	0	0	7.95805e+08	No	0	16254	0	0	0	No	0	10078	0	0	0	No	0	18394	0	0	0	No
1461	OR51B4	Q9Y5P0	ENSG00000183251	11-5322349-G-T	rs201738028	Exomes	51	11	5322349	G	T	c.828C>A	Transversion	c.828C>A(p.=)	synonymous_variant	276	360	V	V	TM	TM7	7.40	No	No	0	4	251310	0	0	1.59166e+09	No	0	16252	0	0	0	No	0	10078	0	0	0	No	0	18394	0	0	0	No
1462	OR51B4	Q9Y5P0	ENSG00000183251	11-5322349-G-A	rs201738028	Exomes	51	11	5322349	G	A	c.828C>T	Transition	c.828C>T(p.=)	synonymous_variant	276	360	V	V	TM	TM7	7.40	No	No	0	2	251310	0	0	7.9583e+08	No	0	16252	0	0	0	No	0	10078	0	0	0	No	0	18394	0	0	0	No
1463	OR51B4	Q9Y5P0	ENSG00000183251	11-5322351-C-T	rs1392648994	Exomes	51	11	5322351	C	T	c.826G>A	Transition	p.Val276Ile	missense_variant	276	360	V	I	TM	TM7	7.40	No	No	1	1	251330	0	0	3.97883e+08	No	0	16254	0	0	0	No	0	10078	0	0	0	No	0	18394	0	0	0	No
1464	OR51B4	Q9Y5P0	ENSG00000183251	11-5322352-A-C	rs1042688546	Exomes	51	11	5322352	A	C	c.825T>G	Transversion	p.Tyr275Ter	stop_gained	275	359	Y	STOP	BC	TM7	7.39	No	Yes	-	1	251338	0	0	3.97871e+08	No	0	16254	0	0	0	No	0	10078	0	0	0	No	0	18394	0	0	0	No
1465	OR51B4	Q9Y5P0	ENSG00000183251	11-5322356-C-T	rs1339511963	Exomes	51	11	5322356	C	T	c.821G>A	Transition	p.Ser274Asn	missense_variant	274	358	S	N	TM	TM7	7.38	No	No	0	1	251344	0	0	3.97861e+07	No	0	16254	0	0	0	No	0	10078	0	0	0	No	0	18394	0	0	0	No
1466	OR51B4	Q9Y5P0	ENSG00000183251	11-5322357-T-C	rs1246181161	Exomes	51	11	5322357	T	C	c.820A>G	Transition	p.Ser274Gly	missense_variant	274	358	S	G	TM	TM7	7.38	No	No	1	3	251346	0	0	1.19357e+09	No	0	16254	0	0	0	No	0	10078	0	0	0	No	0	18392	0	0	0	No
1467	OR51B4	Q9Y5P0	ENSG00000183251	11-5322358-C-T	rs115406830	Exomes,Genomes	51	11	5322358	C	T	c.819G>A	Transition	p.Met273Ile	missense_variant	273	357	M	I	TM	TM7	7.37	No	No	1	18	282748	0	0	6.36609e+09	Yes	18	24968	0	0	0.000720922781159885	No	0	10368	0	0	0	No	0	19954	0	0	0	No
1468	OR51B4	Q9Y5P0	ENSG00000183251	11-5322366-T-C	rs1340535086	Exomes,Genomes	51	11	5322366	T	C	c.811A>G	Transition	p.Ile271Val	missense_variant	271	355	I	V	BC	TM7	7.35	No	Yes	1	9	282776	0	0	3.18273e+08	Yes	9	24968	0	0	0.000360461390579942	No	0	10368	0	0	0	No	0	19952	0	0	0	No
1469	OR51B4	Q9Y5P0	ENSG00000183251	11-5322371-A-T	rs757470124	Exomes	51	11	5322371	A	T	c.806T>A	Transversion	p.Val269Asp	missense_variant	269	353	V	D	TM	TM7	7.33	No	No	-3	1	251362	0	0	3.97833e+08	No	0	16254	0	0	0	No	0	10076	0	0	0	No	0	18394	0	0	0	No
1470	OR51B4	Q9Y5P0	ENSG00000183251	11-5322372-C-A	rs779292312	Exomes	51	11	5322372	C	A	c.805G>T	Transversion	p.Val269Phe	missense_variant	269	353	V	F	TM	TM7	7.33	No	No	0	1	251358	0	0	3.97839e+08	No	0	16254	0	0	0	No	0	10078	0	0	0	No	0	18394	0	0	0	No
1471	OR51B4	Q9Y5P0	ENSG00000183251	11-5322372-C-T	rs779292312	Exomes	51	11	5322372	C	T	c.805G>A	Transition	p.Val269Ile	missense_variant	269	353	V	I	TM	TM7	7.33	No	No	1	1	251358	0	0	3.97839e+08	No	0	16254	0	0	0	No	0	10078	0	0	0	No	0	18394	0	0	0	No
1472	OR51B4	Q9Y5P0	ENSG00000183251	11-5322373-C-G	rs746253633	Exomes	51	11	5322373	C	G	c.804G>C	Transversion	c.804G>C(p.=)	synonymous_variant	268	352	V	V	TM	TM7	7.32	No	No	0	3	251366	0	0	1.19348e+09	No	0	16254	0	0	0	No	0	10078	0	0	0	No	0	18394	0	0	0	No
1473	OR51B4	Q9Y5P0	ENSG00000183251	11-5322373-C-T	rs746253633	Exomes	51	11	5322373	C	T	c.804G>A	Transition	c.804G>A(p.=)	synonymous_variant	268	352	V	V	TM	TM7	7.32	No	No	0	1	251366	0	0	3.97826e+08	No	0	16254	0	0	0	No	0	10078	0	0	0	Yes	1	18394	0	0	5.43656e+09	No
1474	OR51B4	Q9Y5P0	ENSG00000183251	11-5322373-C-A	rs746253633	Exomes	51	11	5322373	C	A	c.804G>T	Transversion	c.804G>T(p.=)	synonymous_variant	268	352	V	V	TM	TM7	7.32	No	No	0	1	251366	0	0	3.97826e+08	No	0	16254	0	0	0	Yes	1	10078	0	0	9.9226e+09	No	0	18394	0	0	0	No
1475	OR51B4	Q9Y5P0	ENSG00000183251	11-5322375-C-A	rs1035719592	Genomes	51	11	5322375	C	A	c.802G>T	Transversion	p.Val268Leu	missense_variant	268	352	V	L	TM	TM7	7.32	No	No	0	1	31406	0	0	3.1841e+09	No	0	8714	0	0	0	No	0	290	0	0	0	No	0	1558	0	0	0	No
1476	OR51B4	Q9Y5P0	ENSG00000183251	11-5322377-T-C	rs780554669	Exomes	51	11	5322377	T	C	c.800A>G	Transition	p.His267Arg	missense_variant	267	351	H	R	TM	TM6	NA	No	No	2	1	251364	0	0	3.97829e+08	Yes	1	16254	0	0	6.15233e+09	No	0	10078	0	0	0	No	0	18392	0	0	0	No
1477	OR51B4	Q9Y5P0	ENSG00000183251	11-5322380-G-A	rs747579543	Exomes	51	11	5322380	G	A	c.797C>T	Transition	p.Pro266Leu	missense_variant	266	350	P	L	EC	ECL3	NA	No	No	-3	2	251350	0	0	7.95703e+08	No	0	16254	0	0	0	No	0	10078	0	0	0	No	0	18392	0	0	0	No
1478	OR51B4	Q9Y5P0	ENSG00000183251	11-5322381-G-A	rs1238817884	Genomes	51	11	5322381	G	A	c.796C>T	Transition	p.Pro266Ser	missense_variant	266	350	P	S	EC	ECL3	NA	No	No	0	1	31404	0	0	3.18431e+09	No	0	8714	0	0	0	No	0	290	0	0	0	No	0	1558	0	0	0	No
1479	OR51B4	Q9Y5P0	ENSG00000183251	11-5322385-A-AT	rs370222151	Exomes	51	11	5322385	A	AT	c.791dupA	Insertion	p.His264GlnfsTer27	frameshift_variant	264	344	H	Q	EC	ECL3	NA	No	No	3	5	251366	0	0	1.98913e+09	No	0	16254	0	0	0	No	0	10080	0	0	0	No	0	18392	0	0	0	Yes
1480	OR51B4	Q9Y5P0	ENSG00000183251	11-5322385-A-G	rs370222151	Exomes,Genomes	51	11	5322385	A	G	c.792T>C	Transition	c.792T>C(p.=)	synonymous_variant	264	344	H	H	EC	ECL3	NA	No	No	0	5	282770	0	0	1.76822e+09	Yes	4	24968	0	0	0.000160205062479974	No	0	10370	0	0	0	No	0	19952	0	0	0	No
1481	OR51B4	Q9Y5P0	ENSG00000183251	11-5322386-T-A	rs1445305058	Exomes	51	11	5322386	T	A	c.791A>T	Transversion	p.His264Leu	missense_variant	264	344	H	L	EC	ECL3	NA	No	No	-1	1	251354	0	0	3.97845e+08	No	0	16254	0	0	0	No	0	10080	0	0	0	No	0	18392	0	0	0	Yes
1482	OR51B4	Q9Y5P0	ENSG00000183251	11-5322389-T-G	rs1466510399	Genomes	51	11	5322389	T	G	c.788A>C	Transversion	p.Lys263Thr	missense_variant	263	343	K	T	EC	ECL3	NA	No	No	-1	1	31404	0	0	3.18431e+09	No	0	8716	0	0	0	No	0	290	0	0	0	No	0	1560	0	0	0	No
1483	OR51B4	Q9Y5P0	ENSG00000183251	11-5322392-C-T	rs1185729619	Exomes	51	11	5322392	C	T	c.785G>A	Transition	p.Gly262Glu	missense_variant	262	342	G	E	TM	TM6	6.61	No	No	1	3	251350	0	0	1.19355e+09	No	0	16254	0	0	0	No	0	10080	0	0	0	Yes	1	18392	0	0	5.43715e+09	No
1484	OR51B4	Q9Y5P0	ENSG00000183251	11-5322402-G-A	rs1388514726	Exomes	51	11	5322402	G	A	c.775C>T	Transition	p.His259Tyr	missense_variant	259	339	H	Y	BC	TM6	6.58	No	Yes	1	1	251330	0	0	3.97883e+08	No	0	16254	0	0	0	No	0	10078	0	0	0	No	0	18392	0	0	0	No
1485	OR51B4	Q9Y5P0	ENSG00000183251	11-5322403-A-C	rs762613911	Exomes	51	11	5322403	A	C	c.774T>G	Transversion	p.Ile258Met	missense_variant	258	338	I	M	TM	TM6	6.57	No	No	1	1	251334	0	0	3.97877e+08	No	0	16254	0	0	0	No	0	10078	0	0	0	No	0	18392	0	0	0	Yes
1486	OR51B4	Q9Y5P0	ENSG00000183251	11-5322403-A-G	rs762613911	Genomes	51	11	5322403	A	G	c.774T>C	Transition	c.774T>C(p.=)	synonymous_variant	258	338	I	I	TM	TM6	6.57	No	No	0	1	31406	0	0	3.1841e+09	Yes	1	8716	0	0	0.000114731528223956	No	0	290	0	0	0	No	0	1560	0	0	0	No
1487	OR51B4	Q9Y5P0	ENSG00000183251	11-5322405-T-C	rs1243072244	Genomes	51	11	5322405	T	C	c.772A>G	Transition	p.Ile258Val	missense_variant	258	338	I	V	TM	TM6	6.57	No	No	1	1	31398	0	0	3.18492e+09	Yes	1	8708	0	0	0.000114836931557189	No	0	290	0	0	0	No	0	1556	0	0	0	No
1488	OR51B4	Q9Y5P0	ENSG00000183251	11-5322409-T-A	rs770519805	Exomes	51	11	5322409	T	A	c.768A>T	Transversion	c.768A>T(p.=)	synonymous_variant	256	336	S	S	BC	TM6	6.55	No	Yes	0	3	251316	0	0	1.19372e+09	No	0	16254	0	0	0	No	0	10078	0	0	0	No	0	18392	0	0	0	No
1489	OR51B4	Q9Y5P0	ENSG00000183251	11-5322414-G-T	rs189732174	Exomes,Genomes	51	11	5322414	G	T	c.763C>A	Transversion	p.Leu255Met	missense_variant	255	335	L	M	TM	TM6	6.54	No	No	1	26	282660	0	0	9.19833e+09	Yes	1	24970	0	0	4.00481e+08	No	0	10366	0	0	0	No	0	19952	0	0	0	Yes
1490	OR51B4	Q9Y5P0	ENSG00000183251	11-5322418-CATCACAGTGA-C	rs554520934	Exomes,Genomes	51	11	5322418	CATCACAGTGA	C	c.749_758delTCACTGTGAT	Deletion	p.Ile250ArgfsTer21	frameshift_variant	250	330	I	R	TM	TM6	6.49	No	No	-3	155	282640	0	0	0.000548400792527597	No	0	24964	0	0	0	No	0	10362	0	0	0	No	0	19952	0	0	0	Yes
1491	OR51B4	Q9Y5P0	ENSG00000183251	11-5322430-G-A	rs553367199	Exomes	51	11	5322430	G	A	c.747C>T	Transition	c.747C>T(p.=)	synonymous_variant	249	329	H	H	FC	TM6	6.48	Yes	No	0	80	251198	0	0	0.000318473873199627	No	0	16254	0	0	0	No	0	10072	0	0	0	Yes	2	18392	0	0	0.000108742931709439	Yes
1492	OR51B4	Q9Y5P0	ENSG00000183251	11-5322437-A-T	rs202052983	Genomes	51	11	5322437	A	T	c.740T>A	Transversion	p.Val247Glu	missense_variant	247	327	V	E	TM	TM6	6.46	No	No	-2	1	31412	0	0	3.1835e+09	Yes	1	8716	0	0	0.000114731528223956	No	0	290	0	0	0	No	0	1560	0	0	0	No
1493	OR51B4	Q9Y5P0	ENSG00000183251	11-5322441-G-A	rs368819927	Exomes	51	11	5322441	G	A	c.736C>T	Transition	c.736C>T(p.=)	synonymous_variant	246	326	L	L	TM	TM6	6.45	No	No	0	1	251124	0	0	3.9821e+08	Yes	1	16254	0	0	6.15233e+09	No	0	10062	0	0	0	No	0	18394	0	0	0	No
1494	OR51B4	Q9Y5P0	ENSG00000183251	11-5322445-AC-A	rs747540535	Exomes	51	11	5322445	AC	A	c.731delG	Deletion	p.Cys244LeufsTer3	frameshift_variant	244	324	C	L	TM	TM6	6.43	No	No	-1	1	251112	0	0	3.98229e+08	No	0	16254	0	0	0	No	0	10062	0	0	0	No	0	18394	0	0	0	No
1495	OR51B4	Q9Y5P0	ENSG00000183251	11-5322455-T-C	rs576881671	Exomes	51	11	5322455	T	C	c.722A>G	Transition	p.His241Arg	missense_variant	241	321	H	R	TM	TM6	6.40	No	No	2	2	251122	0	0	7.96426e+08	Yes	2	16254	0	0	0.000123046634674542	No	0	10060	0	0	0	No	0	18392	0	0	0	No
1496	OR51B4	Q9Y5P0	ENSG00000183251	11-5322456-G-A	rs200175687	Exomes	51	11	5322456	G	A	c.721C>T	Transition	p.His241Tyr	missense_variant	241	321	H	Y	TM	TM6	6.40	No	No	1	14	251130	0	0	5.5748e+09	Yes	1	16254	0	0	6.15233e+09	No	0	10064	0	0	0	No	0	18394	0	0	0	No
1497	OR51B4	Q9Y5P0	ENSG00000183251	11-5322458-G-A	rs753887350	Exomes	51	11	5322458	G	A	c.719C>T	Transition	p.Ser240Phe	missense_variant	240	320	S	F	TM	TM6	6.39	No	No	-1	2	251116	0	0	7.96445e+08	No	0	16254	0	0	0	No	0	10064	0	0	0	No	0	18392	0	0	0	No
1498	OR51B4	Q9Y5P0	ENSG00000183251	11-5322460-G-A	rs375187554	Exomes	51	11	5322460	G	A	c.717C>T	Transition	c.717C>T(p.=)	synonymous_variant	239	319	V	V	TM	TM6	6.38	No	No	0	2	251136	0	0	7.96381e+07	No	0	16254	0	0	0	No	0	10068	0	0	0	No	0	18392	0	0	0	No
1499	OR51B4	Q9Y5P0	ENSG00000183251	11-5322462-C-T	rs1309799649	Exomes	51	11	5322462	C	T	c.715G>A	Transition	p.Val239Ile	missense_variant	239	319	V	I	TM	TM6	6.38	No	No	1	1	251126	0	0	3.98206e+08	No	0	16254	0	0	0	No	0	10062	0	0	0	No	0	18394	0	0	0	No
1500	OR51B4	Q9Y5P0	ENSG00000183251	11-5322464-C-A	rs779011051	Exomes	51	11	5322464	C	A	c.713G>T	Transversion	p.Cys238Phe	missense_variant	238	318	C	F	FC	TM6	6.37	Yes	No	0	6	251126	0	0	2.38924e+09	No	0	16254	0	0	0	No	0	10058	0	0	0	No	0	18394	0	0	0	No
1501	OR51B4	Q9Y5P0	ENSG00000183251	11-5322466-A-G	rs1255915045	Exomes	51	11	5322466	A	G	c.711T>C	Transition	c.711T>C(p.=)	synonymous_variant	237	317	T	T	TM	TM6	6.36	No	No	0	1	251142	0	0	3.98181e+08	No	0	16254	0	0	0	No	0	10068	0	0	0	No	0	18394	0	0	0	Yes
1502	OR51B4	Q9Y5P0	ENSG00000183251	11-5322467-G-C	rs1461857469	Exomes	51	11	5322467	G	C	c.710C>G	Transversion	p.Thr237Ser	missense_variant	237	317	T	S	TM	TM6	6.36	No	No	1	1	251148	0	0	3.98172e+08	No	0	16254	0	0	0	No	0	10066	0	0	0	No	0	18394	0	0	0	Yes
1503	OR51B4	Q9Y5P0	ENSG00000183251	11-5322469-G-C	rs545556923	Exomes	51	11	5322469	G	C	c.708C>G	Transversion	p.Asn236Lys	missense_variant	236	316	N	K	TM	TM6	6.35	No	No	0	1	251156	0	0	3.98159e+08	No	0	16254	0	0	0	No	0	10066	0	0	0	Yes	1	18394	0	0	5.43656e+09	No
1504	OR51B4	Q9Y5P0	ENSG00000183251	11-5322469-G-T	rs545556923	Exomes	51	11	5322469	G	T	c.708C>A	Transversion	p.Asn236Lys	missense_variant	236	316	N	K	TM	TM6	6.35	No	No	0	36	251156	0	0	0.000143337208746755	No	0	16254	0	0	0	No	0	10066	0	0	0	No	0	18394	0	0	0	Yes
1505	OR51B4	Q9Y5P0	ENSG00000183251	11-5322473-A-G	rs116213093	Exomes,Genomes	51	11	5322473	A	G	c.704T>C	Transition	p.Leu235Pro	missense_variant	235	315	L	P	TM	TM6	6.34	No	No	-3	10	282566	0	0	3.539e+09	Yes	8	24960	0	0	0.000320512820512821	No	0	10360	0	0	0	No	0	19954	0	0	0	No
1506	OR51B4	Q9Y5P0	ENSG00000183251	11-5322474-G-A	rs374652581	Exomes	51	11	5322474	G	A	c.703C>T	Transition	p.Leu235Phe	missense_variant	235	315	L	F	TM	TM6	6.34	No	No	0	1	251154	0	0	3.98162e+08	No	0	16254	0	0	0	No	0	10072	0	0	0	Yes	1	18392	0	0	5.43715e+09	No
1507	OR51B4	Q9Y5P0	ENSG00000183251	11-5322476-G-T	rs780433844	Exomes,Genomes	51	11	5322476	G	T	c.701C>A	Transversion	p.Ser234Tyr	missense_variant	234	314	S	Y	FC	TM6	6.33	Yes	No	-2	7	282568	0	0	2.47728e+09	No	0	24966	0	0	0	No	0	10360	0	0	0	No	0	19954	0	0	0	No
1508	OR51B4	Q9Y5P0	ENSG00000183251	11-5322477-AT-A	rs771444994	Exomes,Genomes	51	11	5322477	AT	A	c.699delA	Deletion	p.Lys233AsnfsTer14	frameshift_variant	233	313	K	N	FC	TM6	6.32	Yes	No	0	2	282580	0	0	7.07764e+08	Yes	2	24968	0	0	8.01025e+09	No	0	10358	0	0	0	No	0	19954	0	0	0	No
1509	OR51B4	Q9Y5P0	ENSG00000183251	11-5322478-T-C	rs1430067927	Exomes	51	11	5322478	T	C	c.699A>G	Transition	c.699A>G(p.=)	synonymous_variant	233	313	K	K	FC	TM6	6.32	Yes	No	0	2	251166	0	0	7.96286e+08	No	0	16254	0	0	0	No	0	10070	0	0	0	No	0	18392	0	0	0	No
1510	OR51B4	Q9Y5P0	ENSG00000183251	11-5322483-C-T	rs747489830	Exomes	51	11	5322483	C	T	c.694G>A	Transition	p.Ala232Thr	missense_variant	232	312	A	T	TM	TM6	6.31	No	No	1	5	251168	0	0	1.9907e+09	No	0	16252	0	0	0	Yes	1	10064	0	0	9.93641e+09	No	0	18394	0	0	0	No
1511	OR51B4	Q9Y5P0	ENSG00000183251	11-5322487-C-T	rs572660091	Exomes	51	11	5322487	C	T	c.690G>A	Transition	c.690G>A(p.=)	synonymous_variant	230	310	E	E	TM	TM6	6.29	No	No	0	19	251212	0	0	7.56333e+09	No	0	16254	0	0	0	No	0	10070	0	0	0	No	0	18394	0	0	0	No
1512	OR51B4	Q9Y5P0	ENSG00000183251	11-5322487-C-A	rs572660091	Exomes	51	11	5322487	C	A	c.690G>T	Transversion	p.Glu230Asp	missense_variant	230	310	E	D	TM	TM6	6.29	No	No	5	1	251212	0	0	3.9807e+08	No	0	16254	0	0	0	No	0	10070	0	0	0	No	0	18394	0	0	0	No
1513	OR51B4	Q9Y5P0	ENSG00000183251	11-5322492-G-T	rs748751715	Exomes	51	11	5322492	G	T	c.685C>A	Transversion	p.Gln229Lys	missense_variant	229	309	Q	K	TM	TM6	6.28	No	No	3	1	251228	0	0	3.98045e+07	No	0	16254	0	0	0	No	0	10076	0	0	0	No	0	18392	0	0	0	No
1514	OR51B4	Q9Y5P0	ENSG00000183251	11-5322499-C-T	rs115517769	Exomes,Genomes	51	11	5322499	C	T	c.678G>A	Transition	c.678G>A(p.=)	synonymous_variant	226	306	A	A	IC	ICL3	NA	No	No	0	4485	282622	0	173	0.0158692529244008	Yes	35	24966	1	0	0.00140190659296643	No	0	10368	0	0	0	Yes	220	19950	1	0	0.0110275689223058	Yes
1515	OR51B4	Q9Y5P0	ENSG00000183251	11-5322500-G-A	rs116026654	Exomes,Genomes	51	11	5322500	G	A	c.677C>T	Transition	p.Ala226Val	missense_variant	226	306	A	V	IC	ICL3	NA	No	No	0	332	282628	0	4	0.00117468899047511	Yes	301	24970	4	0	0.0120544653584301	No	0	10368	0	0	0	Yes	6	19954	0	0	0.000300691590658515	Yes
1516	OR51B4	Q9Y5P0	ENSG00000183251	11-5322501-CA-C	rs746263344	Exomes,Genomes	51	11	5322501	CA	C	c.675delT	Deletion	p.Ile225MetfsTer22	frameshift_variant	225	305	I	M	IC	ICL3	NA	No	No	1	5	282676	0	0	1.76881e+09	Yes	1	24972	0	0	4.00449e+09	No	0	10368	0	0	0	No	0	19954	0	0	0	No
1517	OR51B4	Q9Y5P0	ENSG00000183251	11-5322504-T-G	rs745602667	Exomes	51	11	5322504	T	G	c.673A>C	Transversion	p.Ile225Leu	missense_variant	225	305	I	L	IC	ICL3	NA	No	No	1	1	251278	0	0	3.97966e+08	No	0	16254	0	0	0	No	0	10080	0	0	0	No	0	18392	0	0	0	Yes
1518	OR51B4	Q9Y5P0	ENSG00000183251	11-5322505-GC-G	rs769956201	Exomes	51	11	5322505	GC	G	c.671delG	Deletion	p.Gly224AlafsTer23	frameshift_variant	224	304	G	A	IC	ICL3	NA	No	No	1	1	251272	0	0	3.97975e+08	No	0	16254	0	0	0	No	0	10080	0	0	0	No	0	18392	0	0	0	No
1519	OR51B4	Q9Y5P0	ENSG00000183251	11-5322506-C-T	rs771963715	Exomes	51	11	5322506	C	T	c.671G>A	Transition	p.Gly224Asp	missense_variant	224	304	G	D	IC	ICL3	NA	No	No	-1	3	251260	0	0	1.19398e+09	No	0	16254	0	0	0	No	0	10078	0	0	0	No	0	18388	0	0	0	No
1520	OR51B4	Q9Y5P0	ENSG00000183251	11-5322508-C-T	rs531623315	Exomes,Genomes	51	11	5322508	C	T	c.669G>A	Transition	p.Met223Ile	missense_variant	223	302	M	I	IC	ICL3	NA	No	No	1	13	282682	0	0	4.59881e+09	No	0	24968	0	0	0	No	0	10370	0	0	0	Yes	11	19954	0	0	0.000551267916207277	Yes
1521	OR51B4	Q9Y5P0	ENSG00000183251	11-5322509-A-G	rs760642276	Exomes	51	11	5322509	A	G	c.668T>C	Transition	p.Met223Thr	missense_variant	223	302	M	T	IC	ICL3	NA	No	No	0	4	251288	0	0	1.5918e+09	No	0	16254	0	0	0	No	0	10080	0	0	0	Yes	3	18392	0	0	0.000163114397564158	No
1522	OR51B4	Q9Y5P0	ENSG00000183251	11-5322509-A-T	rs760642276	Exomes	51	11	5322509	A	T	c.668T>A	Transversion	p.Met223Lys	missense_variant	223	302	M	K	IC	ICL3	NA	No	No	-1	1	251288	0	0	3.9795e+08	Yes	1	16254	0	0	6.15233e+09	No	0	10080	0	0	0	No	0	18392	0	0	0	No
1523	OR51B4	Q9Y5P0	ENSG00000183251	11-5322512-A-C	rs1266244716	Exomes	51	11	5322512	A	C	c.665T>G	Transversion	p.Val222Gly	missense_variant	222	301	V	G	FC	TM5	5.65	Yes	No	-1	1	251282	0	0	3.97959e+08	No	0	16254	0	0	0	No	0	10080	0	0	0	No	0	18394	0	0	0	No
1524	OR51B4	Q9Y5P0	ENSG00000183251	11-5322513-C-A	rs776711239	Exomes	51	11	5322513	C	A	c.664G>T	Transversion	p.Val222Leu	missense_variant	222	301	V	L	FC	TM5	5.65	Yes	No	0	1	251256	0	0	3.98e+08	No	0	16254	0	0	0	No	0	10080	0	0	0	No	0	18394	0	0	0	No
1525	OR51B4	Q9Y5P0	ENSG00000183251	11-5322520-G-A	rs12283334	Exomes,Genomes	51	11	5322520	G	A	c.657C>T	Transition	c.657C>T(p.=)	synonymous_variant	219	298	L	L	TM	TM5	5.62	No	No	0	71949	282394	0	9830	0.254782325403514	Yes	3606	24938	286	0	0.144598604539257	Yes	2413	10364	279	0	0.232825164029332	Yes	2864	19946	204	0	0.143587686754236	Yes
1526	OR51B4	Q9Y5P0	ENSG00000183251	11-5322523-G-C	rs1033827239	Exomes	51	11	5322523	G	C	c.654C>G	Transversion	p.Ile218Met	missense_variant	218	297	I	M	TM	TM5	5.61	No	No	1	1	251274	0	0	3.97972e+08	No	0	16252	0	0	0	No	0	10080	0	0	0	No	0	18394	0	0	0	No
1527	OR51B4	Q9Y5P0	ENSG00000183251	11-5322527-A-G	rs1486754385	Exomes	51	11	5322527	A	G	c.650T>C	Transition	p.Leu217Pro	missense_variant	217	296	L	P	TM	TM5	5.60	No	No	-3	1	251262	0	0	3.97991e+08	No	0	16246	0	0	0	No	0	10080	0	0	0	No	0	18394	0	0	0	No
1528	OR51B4	Q9Y5P0	ENSG00000183251	11-5322528-G-C	rs368262833	Exomes	51	11	5322528	G	C	c.649C>G	Transversion	p.Leu217Val	missense_variant	217	296	L	V	TM	TM5	5.60	No	No	0	1	251248	0	0	3.98013e+08	No	0	16244	0	0	0	No	0	10078	0	0	0	No	0	18394	0	0	0	No
1529	OR51B4	Q9Y5P0	ENSG00000183251	11-5322530-A-G	rs371724531	Exomes	51	11	5322530	A	G	c.647T>C	Transition	p.Ile216Thr	missense_variant	216	295	I	T	TM	TM5	5.59	No	No	0	2	251246	0	0	7.96033e+08	No	0	16246	0	0	0	No	0	10080	0	0	0	No	0	18392	0	0	0	No
1530	OR51B4	Q9Y5P0	ENSG00000183251	11-5322530-A-T	rs371724531	Exomes,Genomes	51	11	5322530	A	T	c.647T>A	Transversion	p.Ile216Lys	missense_variant	216	295	I	K	TM	TM5	5.59	No	No	-2	2	282654	0	0	7.07579e+08	No	0	24962	0	0	0	No	0	10370	0	0	0	No	0	19950	0	0	0	No
1531	OR51B4	Q9Y5P0	ENSG00000183251	11-5322535-A-C	rs141783086	Exomes	51	11	5322535	A	C	c.642T>G	Transversion	c.642T>G(p.=)	synonymous_variant	214	293	S	S	FC	TM5	5.57	Yes	No	0	2	251224	0	0	7.96102e+08	No	0	16246	0	0	0	No	0	10080	0	0	0	No	0	18392	0	0	0	Yes
1532	OR51B4	Q9Y5P0	ENSG00000183251	11-5322542-A-C	rs751948478	Exomes	51	11	5322542	A	C	c.635T>G	Transversion	p.Ile212Ser	missense_variant	212	291	I	S	TM	TM5	5.55	No	No	-1	2	251226	0	0	7.96096e+07	No	0	16246	0	0	0	No	0	10078	0	0	0	No	0	18392	0	0	0	Yes
1533	OR51B4	Q9Y5P0	ENSG00000183251	11-5322546-T-C	rs1409207817	Exomes	51	11	5322546	T	C	c.631A>G	Transition	p.Ile211Val	missense_variant	211	290	I	V	TM	TM5	5.54	No	No	1	1	251220	0	0	3.98057e+07	No	0	16248	0	0	0	No	0	10076	0	0	0	No	0	18394	0	0	0	Yes
[truncated: 117,536 more rows]
[truncated: 29 more columns]
